# Supplementary material for: Restricted Clonality and Limited Germinal Center Reentry Characterize Memory B Cell Reactivation by Boosting
Source: Cell. 2020 Jan 9;180(1):92–106.e11. doi: 10.1016/j.cell.2019.11.032 (PMC6958527; doi:10.1016/j.cell.2019.11.032)
Supplement: Data S1. Ig Sequences, Related to Figures 1, 4, 5, and 6 [file mmc1.xlsx]

## Sheet: Photoactivation CGG
				IMGT				VBASE2
Sequence ID	Figure	Mouse	GC	V	J	D	AA JUNCTION	V-Gene (VBASE2):	CDR3:	Sequence
PATP7A01	1	1	1	HV1-53*01	HJ4*01	HD3-3*01	CARRGKNYYAMDYW	HV329	ARRGKNYYAMDY	GGGACTGAACTGGTGAAGCCTGGGGCTTCAGTGAAGCTGTCCTGCAAGGCTTCTGGCTACACCTTCACCAGCTACTGGATGCACTGGGTGAAGCAGAGGCCTGGACAAGGCCTTGAGTGGATTGGAAATATTAATCCTAGCAATGGTGGTACTAACTACAATGAGAAGTTCAAGAGCAAGGCCACACTGACTGTAGACAAATCCTCCAGCACAGCCTACATGCAGCTCAGCAGCCTGACATCTGAGGACTCTGCGGTCTATTATTGTGCAAGAAGGGGGAAAAATTACTATGCTATGGACTACTGGGGTCAAGGAACCTCATCA
PATP7A02	1	1	1	HV1-50*01	HJ4*01	HD1-1*02	CARGGYYAMDYW	HV326	ARGGYYAMDY	GGGGCTGAGCTTGTGAAGCCTGGGGCTTCAGTGAAGCTGTCCTGCAAGGCTTCTGGCTACACCTTCACCAGCTACTGGATGCAGTGGGTAAAACAGAGGCCTGGACAGGGCCTTGAGTGGATCGGAGAGATTGATCCTTCTGATAGCTATACTAACTACAATCAAAAGTTCAAGGGCAAGGCCACATTGACTGTAGACACATCCTCCAGCACAGCCTACATGCAGCTCAGCAGCCTGACATCTGAGGACTCTGCGGTCTATTACTGTGCAAGGGGGGGTTACTATGCTATGGACTACTGGGGTCAAGGAACCTCAGTC
PATP7A03	1	1	1	HV1-81*01	HJ2*01	HD3-1*01	CARDGAYFDYW	HV363	ARDGAYFDY	GGAGCTGAGCTGGCGAGGCCTGGGGCTTCAGTGAAGCTGTCCTGCAAGGCTTCTGGCTACACCTTCACAAGCTATGGTATAAGCTGGGTGAAGCAGAGAACTGGACAGGGCCTTGAGTGGATTGGAGAGATTTATCCTAGAAGTGGTAATACTTACTACAATGAGAAGTTCAAGGGCAAGGCCACACTGACTGCAGACAAATCCTCCAGCACAGCGTACATGGAGCTCCGCAGCCTGACATCTGAGGACTCTGCGGTCTATTTCTGTGCAAGAGACGGGGCTTACTTTGACTACTGGGGCCAAGGCACCACTCTC
PATP7A04	1	1	1	HV1-53*01	HJ2*01	HD1-2*01	CARDDGYW	HV329	ARDDGY	GGGACTGAACTGGTGAAGCCTGGGGCTTCAGTGAAGCTGTCCTGCAAGGCTTCTGGCTACACCTTCACCAGCTACTGGATGCACTGGGTGAAGCAGAGGCCTGGACAAGGCCTTGAGTGGATTGGAAATATTAATCCTAGCAATGGTGGTACTAACTACAATGAGAAGTTCAAGAGCAAGGCCACACTGACTGTAGACAAATCCTCCAGCACAGCCTACATGCAGCTCAGCAGCCTGACATCTGAGGACTCTGCGGTCTATTATTGTGCAAGGGACGACGGCTACTGGGGCCAAGGCACCACTCTC
PATP7A05	1	1	1	HV1-69*01	HJ3*01	HD3-2*02	CARDSSGPRFAYW	HV353	ARDSSGPRFAY	GGGGCTGAGCTTGTGATGCCTGGGGCTTCAGTGAAGCTGTCCTGCAAGGCTTCTGGCTACACCTTCACCAGCTACTGGATGCACTGGGTGAAGCAGAGGCCTGGACAAGGCCTTGAGTGGATCGGAGAGATTGATCCTTCTGATAGTTATACTAACTACAATCAAAAGTTCAAGGGCAAGGCCACATTGACTGTAGACAAATCCTCCAGCACAGCCTACATGCAGCTCAGCAGCCTGACATCTGAGGACTCTGCGGTCTATTACTGTGCAAGAGACAGCTCAGGCCCAAGGTTTGCTTACTGGGGCCAAGGGACTCTGGTCA
PATP7A07	1	1	1	HV2-2*01	HJ3*01	HD2-4*01	CARSTRYDYDRFAYW	HV186	ARSTRYDYDRFAY	GGACCTGGCCTAGTGCAGCCCTCACAGAGCCTGTCCATCACCTGCAGAGTCTCTGGTTTCTCATTAAGTAGCTATGGTGTACACTGGGTTCGCCAGTCTCCAGGAAAGGGTCTGGAGTGGCTGGGAGTGATATGGAGTGGTGGAAGCACAGACTATAATGCAGCTTTCATATCCAGACTGAGCATCAGCAAGGACAATTCCAAGAGCCAAGTTTTCTTTAAAATGAACAGTCTGCAAGCTGATGACACAGCCATATATTACTGTGCCAGATCTACCCGCTATGATTACGACAGGTTTGCTTACTGGGGCCAAGGGACTCTGGTC
PATP7A09	1	1	1	HV1-69*01	HJ2*01	HD1-1*02	CARRAYDSYGGFDYW	HV353	ARRAYDSYGGFDY	GGGGCTGAGCTTGTGATGCCTGGGGCTTCAGTGAAGCTGTCCTGCAAGGCTTCTGGCTACACCTTCACCAGCTACTGGATGCACTGGGTGAAGCAGAGGCCTGGACAAGGCCTTGAGTGGATCGGAGAGATTGATCCTTCTGATAGCTACACTAACTACAATCAAAAGTTCAAGGGCAAGTCCAGATTGACTGTAGACAAATCCTCCAGCACAGCCTACATGCAGCTCAGCAGTCTGACATCTGAGGACTCTGCGGTCCATTACTGTGCAAGAAGGGCTTATGATTCCTATGGGGGGTTTGACTACTGGGGCCAAGGGACACTCTCA
PATP7A10	1	1	1	HV1-81*01	HJ2*01	HD1-1*01	CARSRITTVVAHFDYW	HV363	ARSRITTVVAHFDY	GGAGCTGAGCTGGCGAGGCCTGGGGCTTCAGTGAAGCTGTCCTGCCAGGCTTCTGGCTACACCTTCACAAACTATGGTATAAGCTGGGTGAAGCAGAGAACTGGACAGGGCCTTGAGTGGATTGGAGAGATTTATCCTAGAAGTGATAATACTTACTACAATGAGAATTTCAAGGACAAGGCCACACTGACTGCAGACAAATCCTCCAGCACAGCGTACATGGAGCTCCGCAGCCTGACATCTGAGGACTCTGCGGTCTATTTCTGTGCAAGATCGAGAATTACTACGGTAGTAGCTCACTTTGACTACTGGGGCCAAGGCACCACTCTC
PATP7A11	1	1	1	HV1-39*01	HJ2*01	HD2-3*01	CARSLDGYYSYYFDYW	HV313	ARSLDGYYSYYFDY	GGACCTGAGCTGGTGAAGCCTGGCGCTTCAGTGAAGATATCCTGCAAGGCTTCTGGTTACTCATTCACTGACTACAACATGAACTGGGTGAAGCAGAGCAATGGAAAGAGCCTTGAGTGGATTGGAGTAATTAATCCTAACTATGGTACTACTAGCTACAATCAGAAGTTCAAGGGCAAGGCCACATTGACTGTAGACCAATCTTCCAGCACAGCCTACATGCAGCTCAACAGCCTGACATCTGAGGACTCTGCAGTCTATTACTGTGCAAGATCGTTGGATGGTTACTACTCGTACTACTTTGACTACTGGGGCCAAGGCACCACTCTC
PATP7A12	1	1	1	HV1-4*01	HJ4*01	HD1-1*01	CARWEQLLYAMDYW	HV272	ARWEQLLYAMDY	GGGGCTGAACTGGCAAGACCTGGTGCCTCAGTGAAGATGTCCTGCAAGGCTTCTGGCTACACCTTTACTAGCTACACGATGCACTGGGTAAAACAGAGGCCTGGACAGGGTCTGGAATGGATTGGATACATTAATCCTAGCAGTGGTTATACTAAGTACAGTCAGAAGTTCAAGGTCAAGGCCACATTGACTGCAGACAAATCCTCCAGCACAGCCTACATGCAACTGAGCAGCCTGACATCTGAGGACTCTGCAGTCTATTACTGTGCAAGATGGGAGCAGCTACTCTATGCTATGGACTACTGGGGTCAAGGAACCTCAGTC
PATP7B01	1	1	1	HV1-4*01	HJ4*01	HD1-1*01	CARWEQLLYAMDYW	HV272	ARWEQLLYAMDY	GGGGCTGAACTGGCAAGACCTGGTGCCTCAGTGAAGATGTCCTGCAAGGCTTCTGGCTACACCTTTACTAGCTACACGATGCACTGGGTAAAACAGAGGCCTGGACAGGGTCTGGAATGGATTGGATACATTAATCCTAGCAGTGATTATACTAAATACAATCAGAAGTTCAAGGACAAGGCCACATTGACTGCAGACAAATCCTCCAGCACAGCCTACATGCAACTGAGCAGCCTGACATCTGAGGACTCTGCAGTCTATTACTGTGCAAGATGGGAGCAGCTACTCTATGCTATGGACTACTGGGGTCAAGGAACCTCAGTC
PATP7B02	1	1	1	HV1-81*01	HJ2*01	HD1-1*01	CARSRITTVVAHFDYW	HV363	ARSRITTVVAHFDY	GGAGCTGAGCTGGCGAGGCCTGGGGCTTCAGTGAAGCTGTCCTGCAAGGCTTCTGGCTACACCTTCACAAGCTATGGTATAAGCTGGGTGAAGCAGAGAACTGGACAGGGCCTTGAGTGGATTGGAGAGATTTATCCTAGAAGTGGTAATACTTACTACAATGAGAAGTTCAAGGGCAAGGCCACACTGACTGCAGACAAATCCTCCAGCACAGCGTACATGGAGCTCCGCAGCCTGACATCTGAGGACTCTGCGGTCTATTTCTGTGCAAGATCGAGAATTACTACGGTAGTAGCTCACTTTGACTACTGGGGCCAAGGCACCACTCTC
PATP7B03	1	1	1	HV1-58*01	HJ2*01	HD3-2*01	CARKESTDFDYW	HV337	ARKESTDFDY	GGAGCTGAGCTGGTGAGGCCTGGGTCCTCAGTGAAGATGTCCTGCAAGACTTCTGGATATACATTCACAAGCTACGGTATAAACTGGGTGAAGCAGAGGCCTGGACAGGGCCTGGAATGGATTGGATATATTTATATTGGAAATGGTTATACTGAGTACAATGAGAAGTTCAAGGGCAAGGCCACACTGACTTCAGACACATCCTCCAGCACAGCCTACATGCAGCTCACCAGCCTGACATCTGAGGACTCTGCAATCTATTTCTGTGCAAGAAAAGAGAGTACGGACTTTGACTACTGGGGCCAAGGCACCACTCTC
PATP7B04	1	1	1	HV1-34*01	HJ2*01	HD1-1*01	CARRGIYYYGSSFDYW	HV308	ARRGIYYYGSSFDY	GGACCTGAGTTGGTGAAGCCTGGGGCTTCAGTGAAGATGTCCTGCAAGGCTTCTGGCTACACATTCACTGACTACTACATGCACTGGGTGAAGCAGAGCCATGGAAAGAGCCTTGAGTGGATTGGATATATTTATCCTAACAATGGTGGTAATGGCTACAACCAGAAGTTCAAGGGCAAGGCCACATTGACTGTAGACAAGTCCTCCAGCACAGCCTACATGGAGCTCCGCAGCCTGACATCTGAGGACTCTGCAGTCTATTACTGTGCAAGAAGGGGTATCTATTACTACGGTAGTAGCTTTGACTACTGGGGCCAAGGCACCACTCTC
PATP7B05	1	1	1	HV1-15*01	HJ2*01	NA	CTRPFDYW	HV287	TRPFDY	GGGGCTGAGCTGGTGAGGCCTGGGGCTTCAGTGACGCTGTCCTGCAAGGCTTCGGGCTACACATTTACTGACTATGAAATGCACTGGGTGAAGCAGACACCTGTGCATGGCCTGGAATGGATTGGAGCTATTGATCCTGAAACTGGTGGTACTGCCTACAATCAGAAGTTCAAGGGCAAGGCCATACTGACTGCAGACAAATCCTCCAGCACAGCCTACATGGAGCTCCGCAGCCTGACATCTGAGGACTCTGCCGTCTATTACTGTACAAGACCCTTTGACTACTGGGGCCAAGGCACCACTCTC
PATP7B06	1	1	1	HV1-81*01	HJ2*01	HD1-1*01	CARSRITTVVAHFDYW	HV363	ARSRITTVVAHFDY	GGAGCTGAGCTGGCGAGGCCTGGGGCTTCAGTGAAGCTGTCCTGCAAGGCTTCTGGCTACACCTTCACAAGCTATGGTATAAGCTGGGTGAAGCAGAGAACTGGACAGGGCCTTGAGTGGATTGGAGAGATTTATCCTAGAAGTGGTAATACTTACTACAATGAGAAGTTCAAGGGCAAGGCCACACTGACTGCAGACAAATCCTCCAGCACAGCGTACATGGAGCTCCGCAGCCTGACATCTGAGGACTCTGCGGTCTATTTCTGTGCAAGATCGAGAATTACTACGGTAGTAGCTCACTTTGACTACTGGGGCCAAGGCACCACTCTC
PATP7B07	1	1	1	HV2-3*01	HJ2*01	HD1-1*01	CAKATLVDYFDYW	HV190	AKATLVDYFDY	GGACCTGGCCTGGTGGCGCCCTCACAGAGCCTGTCCATCACATGCACTGTCTCAGGGTTCTCATTAACCAGCTATGGTGTAAGCTGGGTTCGCCAGCCTCCAGGAAAGGGTCTGGAGTGGCTGGGAGTAATATGGGGTGACGGGAGCACAAATTATCATTCAGCTCTCATATCCAGACTGAGCATCAGCAAGGATAACTCCAAGAGCCAAGTTTTCTTAGAACTGAACAGTCTGCAAACTGATGACACAGCCACGTACTACTGTGCCAAAGCTACACTAGTAGACTACTTTGACTACTGGGGCCAAGGCACCACTCTC
PATP7B08	1	1	1	HV1-81*01	HJ2*01	HD1-1*01	CARSRITTVVVHFDYW	HV363	ARSRITTVVVHFDY	GGAGCTGAGCTGGCGAGGCCTGGGGCTTCAGTGAAGCTGTCCTGCAAGGCTTCTGGCTACACCTTCACAAGCTATGGTATAAGCTGGGTGAAGCAGAGAACTGGACAGGGCCTTGAGTGGATTGGAGAGATTTATCCTAGAAGTGGTAATACTTACTACAATGAGAAGTTCAAGGGCAAGGCCACACTGACTGCAGACAAATCCTCCAGCACAGCGTACATGGAGCTCCGCAGCCTGACATCTGAGGACTCTGCGGTCTATTTCTGTGCAAGATCGAGAATCACTACGGTAGTAGTTCACTTTGACTACTGGGGCCAAGGCACCACTCTC
PATP7B09	1	1	1	HV1-56*01	HJ2*01	NA	CARGTTDYC	HV333	NA	GGACCTGAGCTGGTGAGGCCTGGGGCTTCAGTGAAGATATCCTGCAAGGCTCCTGGCTATACCTTCACCAGCCACTGGATGCAGTGGGTAAGACAGAGGCCTGGACAGGGCCTTGAGTGGATTGGAGAGATTTTTCCTGGAAGTGGTAGTACTTATTATAATGAGAAGTTCAAGGGCAAGGCCACACTGACTGTAGACACATCCTCCAGCACAGCCTACATGCAGCTCAGCAGCCTGACATCTGAGGACTCTGCGGTCTATTTCTGTGCAAGAGGTACTACGGACTACTGCGGCCAAGGCACCACTCTC
PATP7B10	1	1	1	HV1-81*01	HJ2*01	HD1-1*01	CARSRITTVVAHFDYW	HV363	ARSRITTVVAHFDY	GGAGCTGAGCTGGCGAGGCCTGGGGCTTCAGTGAAGCTGTCCTGCAAGGCTTCTGGTTACACCTTCACAAGCTATGGTATAAGCTGGGTGAAGCAGAGAACTGGACAGGGCCTTGAGTGGATTGGAGAGATTTATCCTAGAAGTGGTAATACTTACTACAATGAGAAGTTCAAGGGCAAGGCCACACTGACTGCAGACAAATCCTCCAGCACAGCGTACATGGAGCTCCGCAGCCTGACATCTGAGGACTCTGCGGTCTATTTCTGTGCAAGATCGAGAATTACTACGGTAGTAGCTCACTTTGACTACTGGGGCCAAGGCACCACTCTC
PATP7B11	1	1	1	HV1-4*01	HJ4*01	HD1-1*01	CARWEQLLYAIDYW	HV272	ARWEQLLYAIDY	GGGGCTGAACTGGCAAGACCTGGTGCCTCAGTGAAGATGTCCTGCAAGGCTTCTGGCTACACCTTTACTAACTACACGATGCACTGGGTAAAACAGAGGCCTGGACAGGGTCTGGAATGGATTGGATACATTAATCCTAGCAGTGGTTATACTAAGTATAATCAGAAGTTCAAGGACAAGGCCACATTGACTGCAGACAAATCCTCCAACACAGCCTACATGCAACTGAGCAGCCTGACATCTGAGGACTCTGCAGTCTATTACTGTGCAAGATGGGAGCAGCTACTCTATGCTATAGACTACTGGGGTCAAGGAACCTCATCA
PATP7C02	1	1	1	HV1-39*01	HJ1*03	HD3-3*01	CARPLGNWYFDVW	HV313	ARPLGNWYFDV	GGACCTGAGCTGGTGAAGCCTGGCGCTTCAGTGAAGATATCCTGCAAGGCTTCTGGTTACTCATTCACTGACTACAACATGAACTGGGTGAAGCAGAGCAATGGAAAGAGCCTTGAGTGGATTGGAATAATTAATCCTAACTATGGTACTACTAGCTACAATCAGAAGTTCAAGGGCAAGGCCACATTGACTGTAGACCAATCTTCCAGCACAGCCTACATGCAGCTCAACAGCCTGACATCTGAGGACTCTGCAGTCTATTACTGTGCAAGACCCTTAGGGAACTGGTACTTCGATGTCTGGGGCACAGGACCACGTCAC
PATP7C03	1	1	1	HV1-81*01	HJ2*01	HD1-1*01	CARSRITTVVAHFDYW	HV363	ARSRITTVVAHFDY	GGAGCTGAGCTGGCGAGGCCTGGGGCTTCAGTGAAGCTGTCCTGCAAGGCTTCTGGCTACACCTTCACAAGCTATGGTATAAGCTGGGTGAAGCAGAGAACTGGACAGGGCCTTGAGTGGATTGGAGAGATTTATCCTAGAAGTGGTAATACTTACTACAATGAGAAGTTCAAGGGCAAGGCCACACTGACTGCAGACAAATCCTCCAGCACAGCGTACATGGAGCTCCGCAGCCTGACATCTGAGGACTCTGCGGTCTATTTCTGTGCAAGATCGAGAATTACTACGGTAGTAGCTCACTTTGACTACTGGGGCCAAGGCACCACTCTC
PATP7C04	1	1	1	HV2-2*01	HJ3*01	HD2-4*01	CARSTRYEYDRFPYW	HV186	ARSTRYEYDRFPY	GGACCTGGCCTAGTGCAGCCCTCACAGAGCCTGTCCATCATCTGCACAGTCTCTGGTTTCTCATTAACTAGCTTTGGTGTACACTGGGTTCGCCAGTCTCCAGGAAAGGGTCTGGAGTGGCTGGGAGTGATATGGAGTGGTGGAAGCACAGACTATAATGCAGCTTTCATATCCAGACTGAGCATCAGCAAGGACAATTCCAAGAGCCAAGTTTTCTTTAAAATGAACAGTCTGCAAGCTGATGACACAGCCATATATTACTGTGCCAGATCTACCCGCTATGAATACGACAGGTTTCCTTACTGGGGCCAAGGGACTCTGGTC
PATP7C05	1	1	1	HV2-3*01	HJ1*03	HD1-1*01	CAKPGDYDGWYFDVW	HV190	AKPGDYDGWYFDV	GGACCTGGCCTGGTGGCGCCCTCACAGAGCCTGTCCATCACATGCACTGTCTCAGGGTTCTCATTAACCAGCTATGGTGTAAGCTGGGTTCGCCAGCCTCCAGGAAAGGGTCTGGAGTGGCTGGGAGTAATATGGGGTGACGGGAGCACAAATTATCATTCAGCTCTCATATCCAGACTGAGCATCAGCAAGGATAACTCCAAGAGCCAAGTTTTCTTAAAACTGAACAGTCTGCAAACTGATGACACAGCCACGTACTACTGTGCCAAACCAGGGGATTACGACGGTTGGTACTTCGATGTCTGGGGCACAGGACCACGTCAC
PATP7C07	1	1	1	HV1-55*01	HJ2*01	HD2-3*01	CARWGRFRGYW	HV332	ARWGRFRGY	GGGGCTGAGCTTGTGAAGCCTGGGGCTTCAGTGAAGATGTCCTGCAAGGCTTCTGGCTACACCTTCACCAGCTACTGGATAACCTGGGTGAAGCAGAGGCCTGGACAAGGCCTTGAGTGGATTGGAGATATTTATCCTGGTAGTGGTAGTACTAACTACAATGAGAAGTTCAAGAGCAAGGCCACACTGACTGTAGACACATCCTCCAGCACAGCCTACATGCAGCTCAGCAGCCTGACATCTGAGGACTCTGCGGTCTATTACTGTGCAAGATGGGGAAGGTTCAGGGGCTACTGGGGCCAAGGCACCACTCTC
PATP7C08	1	1	1	HV10-3*01	HJ4*01	HD1-1*01	CVREIYYYGSSYLYAMDYW	HV275	VREIYYYGSSYLYAMDY	GGTGGAGGATTGGTGCAGCCTAAAGGATCATTGAAACTCTCATGTGCCGCCTCTGGTTTCACCTTCAATACCTATGCCATGCACTGGGTCCGCCAGGCTCCAGGAAAGGGTTTGGAATGGGTTGCTCGCATAAGAAGTAAAAGTAGTAATTATGCAACATATTATGCCGATTCAGTGAAAGACAGATTCACCATCTCCAGAGATGATTCACAAAGCATGCTCTATCTGCAAATGAACAACCTGAAAACTGAGGACACAGCCATGTATTACTGTGTGAGAGAGATTTATTACTACGGTAGTAGCTACCTTTATGCTATGGACTACTGGGGTCAAGGAACCTCAGTC
PATP7C09	1	1	1	HV1-81*01	HJ2*01	HD1-1*01	CARSRITTVVAHFDYW	HV363	ARSRITTVVAHFDY	GGAGCTGAGCTGGCGAGGCCTGGGGCTTCAGTGAAGCTGTCCTGCAAGGCTTCTGGCTACACCTTCACAAGCTATGGTATAGACTGGGTGAGGCAGAGACCTGGACAGGGCCTTGAGTGGATTGGAGAGATTTATCCTAGAAGTGGTAATACTTACTACAATGAGAAGTTCAAGGGCAAGGCCACACTGACTGCAGACAAATCCTCCAGCACAGCGTACATGGAGCTCCGCAGCCTGACATCTGAGGACTCTGCGGTCTATTTCTGTGCAAGATCGAGAATTACTACGGTAGTAGCTCACTTTGACTACTGGGGCCAAGGCACCACTCTC
PATP7C11	1	1	1	HV1-53*01	HJ4*01	HD3-3*01	CARRGKNYYAMDYW	HV329	ARRGKNYYAMDY	GGGACTGAACTGGTGAAGCCTGGGGCTTCAGTGAAGCTGTCCTGCAAGGCTTCTGGCTACACCTTCACCAGCTACTGGATGCACTGGGTGAAGCAGAGGCCTGGACAAGGCCTTGAGTGGATTGGAAATATTAATCCTAGCAATGGTGGTACTAACTACAATGAGAAGTTCAAGAGCAAGGCCACACTGACTGTAGACAAATCCTCCAGCACAGCCTACATGCAGCTCAGCAGCCTGACATCTGAGGACTCTGCGGTCTATTATTGTGCAAGAAGGGGGAAAAATTACTATGCTATGGACTACTGGGGTCAAGGAACCTCATCA
PATP7C12	1	1	1	HV2-9-1*01	HJ1*03	HD2-2*01	CARNHGYHWYFDVW	HV211	ARNHGYHWYFDV	GGACCTGGCCTGGTGGCGCCCTCACAGAGCCTGTCCATCACATGCACTGTCTCTGGGTTCTCATTAACCAGCTATGCTATAAGCTGGGTTCGCCAGCCACCAGGAAAGGGTCTGGAGTGGCTTGGAGTAATATGGACTGGTGGAGGCACAAATTATAATTCAGCTCTCAAATCCAGACTGAGCATCAGCAAAGACAACTCCAAGAGTCAAGTTTTCTTAAAAATGAACAGTCTGCAAACTGATGACACAGCCAGGTACTACTGTGCCAGAAATCATGGTTACCACTGGTACTTCGATGTCTGGGGCACAGGGACCACGTCA
PATP7D01	1	1	1	HV2-9-1*01	HJ2*01	HD1-1*01	CARLITTAHYFDYW	HV211	ARLITTAHYFDY	GGACCTGGCCTGGTGGCGCCCTCACAGAGCCTGTCCATCACATGCACTGTCTCTGGGTTCTCATTAACCAGCTATGCTATAAGCTGGATTCGCCAGCCACCAGGAAAGGGTCTGGAGTGGCTTGGAGTAATATGGACTGGTGGAGGCACAAATTATAATTCAGCTCTCAAATCCAGACTGAGCATCAGCAAAGACAACTCCAAGAGTCAAGTTTTCTTAAAAATGAACAGTCTGCAAACTGATGACACAGCCAGGTACTACTGTGCCAGGCTTATTACTACGGCCCACTACTTTGACTACTGGGGCCAAGGCACCACTCTC
PATP7D02	1	1	1	HV1-54*01	HJ2*01	HD1-1*01	CARGTTVGDFDYW	HV331	ARGTTVGDFDY	GGAGCTGAGCTGGTAAGGCCTGGGACTTCAGTGAAGGTGTCCTGCAAGGCTTCTGGATACGCCTTCACTAATTACTTGATAGAGTGGGTAAAGCAGAGGCCTGGACAGGGCCTTGCGTGGATTGGAGTGATTAATCCTGGAAGTGGTGGTACTAACTACAATGAGAAGTTCAAGGGCAAGGCAACACTGACTGCAGACAAATCCTCCAGCACTGCCTACATGCAGCTCAGCAGCCTGACATCTGAGGACTCTGCGGTCTATTTCTGTGCAAGGGGGACTACGGTAGGGGACTTTGACTACTGGGGCCAAGGCACCACTCTC
PATP7D03	1	1	1	HV2-6-1*03	HJ2*01	HD2-3*01	CARLGLTMMGYW	HV205	ARLGLTMMGY	GGACCTGGCCTGGTGGCGCCCTCACAGAGCCTGTCCATCACATGCACCGTCTCAGGGTTCTCATTTACCAGCTATGGTGTACACTGGGTTCGCCAGCCTCCAGGAAAGGGTCTGGAGTGGCTGGTTGTGATGTGGAGTGATGGAAGCACAACCTATAATTCAGCTCTCAAATCCAGACTGAGCATCAGCAAGGACAACTCCAAGAGCCAGGTTTTCTTAGAAATGAACAGTCTCCAAACTGATGACACAGCCATGTACTACTGTGCCAGACTGGGTCTGACTATGATGGGTTACTGGGGCCAAGGCACCACTCTC
PATP7D04	1	1	1	HV1-72*01	HJ4*01	HD1-1*01	CARDYFYAMDYW	HV057	ARDYFYAMDY	GGGGCTGAGCTTGTGAAGCCTGGGGCTTCAGTGAAGCTGTCCTGCAAGGCTTCTGGCTACACCTTCACCAACTACTGGATGCACTGGGTGAAGCAGAGGCCTGGACGAGGCCTTGAGTGGATTGGAAGGATTGATCCTAATAGTTGTGGTACTAAGTACAATGAGAAGTTCAAGACCAAGGCCACACTGCCTGTAGACAAACCCTCCACCACAGCCTACATGCAGCTCAGCAGCCTGACATCTGAGGACTCTGCGGTCTATTATTGTGCAAGGGATTACTTCTATGCTATGGACTACTGGGGTCAAGAACCTCATCAC
PATP7D05	1	1	1	HV1-58*01	HJ2*01	HD5-1*01	CARKESTDFDYW	HV337	ARKESTDFDY	GGAGCTGAGCTGGTGAGGCCTGGGTCCTCAGTGAAGATGTCCTGCAAGACTTCTGGATATACATTCACAAGCTACGGTATAAACTGGGTGAAGCAGAGGCCTGGACAGGGCCTGGAATGGATTGGATATATTTATATTGGAAATGGTTATACTGAGTACAATGAGAAGTTCAAGGGCAAGGCCACACTGACTTCAGACACATCCTCCAGCACAGCCTACATGCAGCTCAGCAGCCTGACATCTGAGGACTCTGCAATCTATTTCTGTGCAAGAAAAGAGAGTACGGACTTTGACTACTGGGGCCAAGGCACCACTCTC
PATP7D06	1	1	1	HV1-81*01	HJ2*01	HD1-1*01	CARSRITTVVAHFDYW	HV363	ARSRITTVVAHFDY	GGAGCTGAGCTGGCGAGGCCTGGGGCTTCAGTGAAGCTGTCCTGCAAGGCTTCTGGCTACACCTTCACAAGCTATGGTATAAGCTGGGTGAAGCAGAGAACTGGACAGGGCCTTGAGTGGATTGGAGAGATTTATCCTAGAAGTGGTAATACTTACTACAATGAGAAGTTCAAGGGCAAGGCCACACTGACTGCAGACAAATCCTCCAGCACAGCGTACATGGAGCTCCGCAGCCTGACATCTGAGGACTCTGCGGTCTATTTCTGTGCAAGATCGAGAATTACTACGGTAGTAGCTCACTTTGACTACTGGGGCCAAGGCACCACTCTC
PATP7D09	1	1	1	HV1-69*01	HJ3*01	HD1-1*01	CARSYYGSNYWYFDVW	HV353	ARSYYGSNYWYFDV	GGGGCTGAGCTTGTGATGCCTGGGGCTTCAGTGAAGCTGTCCTGCAAGGCTTCTGGCTACACCTTCACCAGCTACTGGATGCACTGGGTGAAGCAGAGGCCTGGACAAGGCCTTGAGTGGATCGGAGAGATTGATCCTTCTGATAGTTATACTAACTACAATCAAAAGTTCAAGGGCAAGGCCACATTGACTGTAGACAAATCCTCCAGCACAGCCTACATGCAGCTCAGCAGCCTGACATCTGAGGACTCTGCGGTCTATTACTGTGCAAGAAGCTACTACGGTAGTAACTACTGGTACTTCGATGTCTGGGGCACAGGACCACGTCAC
PATP7D10	1	1	1	HV2-9-1*01	HJ2*01	HD1-1*01	CARLITTAHYFDYW	HV211	ARLITTAHYFDY	GGACCTGGCCTGGTGGCGCCCTCACAGAGCCTGTCCATCACATGCACTGTCTCTGGGTTCTCATTAACCAGCTATGCTATAAGCTGGGTTCGCCAGCCACCAGGAAAGGGTCTGGAGTGGCTTGGAGTAATATGGACTGGTGGAGGCACAAATTATAATTCAGCTCTCAAATCCAGACTGAGCATCAGCAAAGACAACTCCAAGAGTCAAGTTTTCTTAAAAATGAACAGTCTGCAAACTGATGACACAGCCAGGTACTACTGTGCCAGGCTTATTACTACGGCCCACTACTTTGACTACTGGGGCCAAGGCACCACTCTC
PATP7D11	1	1	1	HV1-81*01	HJ2*01	HD1-1*01	CARSRITTVVAHFDYW	HV363	ARSRITTVVAHFDY	GGAGCTGAGCTGGCGAGGCCTGGGGCTTCAGTGATTCTGTCCTGCAAGGCTTCTGGCTACACCTTCACAAGCTATGGTATTAGCTGGGTGAAACAGAGGCCTGGACAGGGCCTTGAGTGGATTGGAGAGATTTATCCTAGAAGTGGTGATACTTACTACAATGAGAAGTTCAAGGGCAAGGCCACACTGACTGCAGACAAATCCTCCAGCACAGCGTACATGGAGCTCCGCAGCCTGACATCTGAGGACTCTGCGGTCTATTTCTGTGCAAGATCGAGAATTACTACGGTAGTAGCTCACTTTGACTACTGGGGCCAAGGCACCACTCTC
PATP7D12	1	1	1	HV1-18*01	HJ2*01	HD2-2*01	CARIYYGYDGYFDYW	HV291	ARIYYGYDGYFDY	GGACCTGAGCTGGTGAAGCCTGGGGCTTCAGTGAAGATACCCTGCAAGGCTTCTGGATACACGTTCACTGACTACAACATGGACTGGGTGAAGCAGAGCCATGGAAAGAGCCTTGAGTGGATTGGAGATATTAATCCTAACAATGGTGGTACTATCTACAACCAGAAGTTCGAGGGCAAGGCCACATTGACTGTAGACAAGTCCTCCAGCACAGCCTACATGGAGCTCCGCAGCCTGACATCTGAGGACACTGCAGTCTATTACTGTGCAAGGATCTACTATGGTTACGACGGTTACTTTGACTACTGGGGCCAAGGCACCACTCTC
PATP8E01	1	1	2	HV1-75*01	HJ3*01	HD2-4*01	CARSIYYDYAWFAYW	HV094	ARSIYYDYAWFAY	GGACCTGAGCTGGTGAAGCCTGGGGCTTCAGTGAAGATATCCTGCAAGGCTTCTGGCTACACCTTCACTGACTACTATATAAACTGGGTGAAGCAGAGGCCTGGACAGGGACTTGAGTGGATTGGATGGATTTTTCCTGGAAGTGGTAGTACTTACTACAATGAGAAGTTCAAGGGCAAGGCCACACTTACTGTAGACAAATCCTCCAGCACAGCCTACATGTTGCTCAGCAGCCTGACCTCTGAGGACTCTGCGGTCTATTTCTGTGCAAGATCAATCTACTATGATTACGCCTGGTTTGCTTACTGGGGCCAAGGGACTCTGTCA
PATP8E02	1	1	2	HV1-64*01	HJ3*01	HD2-5*01	CARGNYSNLFAYW	HV346	ARGNYSNLFAY	GGGGCTGAGCTGGTAAAGCCTGGGGCTTCAGTGAAGTTGTCCTGCAAGGCTTCTGGCTACACTTTCACCAGCTACTGGATGCACTGGGTGAAGCAGAGGCCTGGACAAGGCCTTGAGTGGATTGGAATGATTCATCCTAATAGTGGTAGTACTAACTACAATGAGAAGTTCAAGAGCAAGGCCACACTGACTGTAGACAAATCCTCCAGCACAGCCTACATGCAACTCAGCAGCCTGACATCTGAGGACTCTGCGGTCTATTACTGTGCAAGAGGGAACTATAGTAACTTGTTTGCTTACTGGGGCCAAGGGACTCTGTCA
PATP8E03	1	1	2	HV1-34*01	HJ2*01	HD1-1*01	CARRGIYYYGSSFDYW	HV308	ARRGIYYYGSSFDY	GGACCTGAGTTGGTGAAGCCTGGGGCTTCAGTGAAGATGTCCTGCAAGGCTTCTGGCTACACATTCACTGACTACTACATGCACTGGGTGAAGCAGAGCCATGGAAAGAGCCTTGAGTGGATTGGATATATTTATCCTAACAATGGTGGTAATGGCTACAACCAGAAGTTCAAGGGCAAGGCCACATTGACTGTAGACAAGTCCTCCAGCACAGCCTACATGGAGCTCCGCAGCCTGACATCTGAGGACTCTGCAGTCTATTACTGTGCAAGAAGGGGTATCTATTACTACGGTAGTAGCTTTGACTACTGGGGCCAAGGCACCACTCTC
PATP8E04	1	1	2	HV2-2*01	HJ3*01	HD2-3*01	CASYDGYYSAWFAYW	HV186	ASYDGYYSAWFAY	GGACCTGGCCTAGTGCAGCCCTCACAGAGCCTGTCCATCACCTGCACAGTCTCTGGTTTCTCATTAACTAGCTATGGTGTACACTGGGTTCGCCAGTCTCCAGGAAAGGGTCTGGAGTGGCTGGGAGTGATATGGAGTGGTGGAAGCACAGACTATAATGCAGCTTTCATATCCAGACTGAGCATCAGCAAGGACAATTCCAAGAGCCAAGTTTTCTTTAAAATGAACAGTCTGCAAGCTGATGACACAGCCATATATTACTGTGCCAGCTATGATGGTTACTACTCGGCCTGGTTTGCTTACTGGGGCCAAGGGACTCTGGTC
PATP8E06	1	1	2	HV1-81*01	HJ2*01	HD1-1*01	CARSRITTVVAHFDYW	HV363	ARSRITTVVAHFDY	GGAGCTGAGCTGGCGAGGCCTGGGGCTTCAGTGAAGCTGTCCTGCAAGGCTTCTGGCTACACCTTCACAAGCTATGGTATAAGCTGGGTGAAGCAGAGAACTGGACAGGGCCTTGAGTGGATTGGAGAGATTTATCCTAGAAGTGGTAATACTTACTACAATGAGAAGTTCAAGGGCAAGGCCACACTGACTGCAGACAAATCCTCCAGCACAGCGTACATGGAGCTCCGCAGCCTGACATCTGAGGACTCTGCGGTCTATTTCTGTGCAAGATCGAGAATTACTACGGTAGTAGCTCACTTTGACTACTGGGGCCAAGGCACCACTCTC
PATP8E07	1	1	2	HV2-2*01	HJ3*01	HD2-3*01	CASYDGYYSAWFAYW	HV186	ASYDGYYSAWFAY	GGACCTGGCCTAGTGCAGCCCTCACAGAGTCTGTCCATCACCTGCACAGTCTCTGGTTTCTCATTAACTACCTATGGTGTACACTGGGTTCGCCAGTCTCCAGGAAAGGGTCTGGAGTGGCTGGGAGTGATATGGAGTGGTGGAAGCACAGACTATAATGCAGCTTTCATATCCAGACTGAGCATCAGCAAGGACAATTCCAAGAGCCAAGTTTTCTTTAAAATGAACAGTCTGCAAGCTGATGACACAGCCATATATTACTGTGCCAGCTATGATGGTTACTACTCGGCCTGGTTTGCTTACTGGGGCCAAGGGACTCTGGTC
PATP8E08	1	1	2	HV1-63*01	HJ4*01	HD2-5*01	CARSYYSNYDYAMDYW	HV345	ARSYYSNYDYAMDY	GGAGCTGAGCTGGTAAGGCCTGGGACTTCAGTGAAGATGTCCTGCAAGGCTTCTGGATACACCTTCACTAACTTCTGGATAGGTTGGGCAAAGCAGAGGCCTGGACATGGCCTTGAGTGGATTGGAGATATTTACCCTGGAGGTGGTTATACTAATTACAATGAGAAGTTCAAGGGCAAGGCCACACTGACTGCAGACAAATCCTCCAGCACAGCCTACATGCAGTTCAGCAGCCTGACATCTGAGGACTCTGCCATCTATTACTGTGCAAGATCTTACTATAGTAACTACGACTATGCTATGGACTACTGGGGTCAAGGAACCTCATCA
PATP8E09	1	1	2	HV2-9-1*01	HJ2*01	HD1-1*01	CARLITTAHYFDYW	HV211	ARLITTAHYFDY	GGACCTGGCCTGGTGGCGCCCTCACAGAACCTGTCCATCACATGCACTGTCTCTGGGTTCTCATTTACCAGCTATTCTATAAGCTGGGTTCGCCAGCCACCAGGAAAGGGTCTGGAGTGGCTTGGAGTACTATGGACTGGTGGAGGCACAAATTATAATTCAGCTCTCAAATCCAGACTGAGCATCAGCAAAGACAACTCCAAGAGTCAAGTTTTCTTAAAAATGAACAGTCTGCAAACTGATGACACAGCCAGGTACTACTGTGCCAGGCTTATTACTACGGCCCACTACTTTGACTACTGGGGCCAAGGCACCACTCTC
PATP8E10	1	1	2	HV1-50*01	HJ4*01	HD2-3*01	CARYDGSLYAMDYW	HV326	ARYDGSLYAMDY	GGGGCTGAGCTTGTGAAGCCTGGGGCTTCAGTGAAGCTGTCCTGCAAGGCTTCTGGCTACACCTTCACCAGCTACTGGATGCAGTGGGTAAAACAGAGGCCTGGACAGGGCCTTGAGTGGATCGGAGAGATTGATCCTTCTGATAGCTATACTAACTACAATCAAAAGTTCAAGGGCAAGGCCACATTGACTGTAGACACATCCTCCAGCACAGCCTACATGCAGCTCAGCAGCCTGACATCTGAGGACTCTGCGGTCTATTACTGTGCAAGATATGATGGTTCCCTCTATGCTATGGACTACTGGGGTCAAGGAACCTCATCA
PATP8E11	1	1	2	HV1-55*01	HJ3*01	NA	CARSTWFAYW	HV332	ARSTWFAY	GGGGCTGAGCTTGTGAAGCCTGGGGCTTCAGTGAAGATGTCCTGCAAGGCTTCTGGCTACACCTTCACCAGCTACTGGATAACCTGGGTGAAGCAGAGGCCTGGACAAGGCCTTGAGTGGATTGGAGATATTTATCCTGGTAGTGGTAGTACTAACTACAATGAGAAGTTCAAGAACAAGGCCACACTGACTGTAGACACATCCTCCAGCACAGCCTACATGCAGCTCAGCAGCCTGACATCTGAGGACTCTGCGGTCTATTACTGTGCAAGATCAACCTGGTTTGCTTACTGGGGCCAAGGACTCTGGTCA
PATP8E12	1	1	2	HV1-62-2*01	HJ3*01	HD2-1*01	CARHEALYGFYPAWFAYW	HV357	ARHEALYGFYPAWFAY	GGAGCTGAGCTGGTGAAACCCGGGGCATCAGTGAAGCTGTCCTGCAAGGCTTCTGGCTACACCTTCACTGAGTATACTATACACTGGGTAAAGCAGAGGTCTGGACAGGGTCTTGAGTGGATTGGGTGGTTTTACCCTGGAAGTGGTAGTATAAAGTACAATGAGAAATTCAAGGACAAGGCCACATTGACTGCGGACAAATCCTCCAGCACAGTCTATATGGAGCTTAGTAGATTGACATCTGAAGACTCTGCGGTCTATTTCTGTGCAAGACACGAAGCCCTCTATGGTTTCTACCCCGCCTGGTTTGCTTACTGGGGCCAAGGGACTCTGGTC
PATP8F01	1	1	2	HV1-5*01	HJ3*01	HD1-1*01	CTPDYYGRAWFAYW	HV274	TPDYYGRAWFAY	GGGACTGTGCTGGCAAGGCCTGGGGCTTCAGTGAAGATGTCCTGCAAGACTTCTGGCTACACATTTACCAGCTACTGGATGCACTGGGTAAAACAGAGGCCTGGACAGGGTCTGGAATGGATAGGGGCTATTTATCCTGGAAATAGTGATACTAGCTACAACCAGAAGTTCAAGGGCAAGGCCAAACTGACTGCAGTCACATCCGCCAGCACTGCCTACATGGAGCTCAGCAGCCTGACAAATGAGGACTCTGCGGTCTATTACTGTACCCCGGATTACTACGGTAGGGCCTGGTTTGCTTACTGGGGCCAAGGACTCTGGTCA
PATP8F02	1	1	2	HV2-9-1*01	HJ1*03	HD2-3*01	CAINHGYHWYFDVW	HV211	AINHGYHWYFDV	GGACCTGGCCTGGTGGCGCCCTCACAGAGCCTGTCCATCACATGCACTGTCTCTGGGTTCTCATTAACCAGCTATGCTATAACCTGGGTTCGCCAGCCACCAGGAAAGGGTCTGGAGTGGCTTGGAGTAATATGGACTGGTGGAGGCACAAATTATAATTCAGCTCTCAAATCCAGACTGAGCATCAGCAAAGACAACTCCAAGAGTCAAGTTTTCTTAAAAATGAACAGTCTGCAAACTGATGACACAGCCAGGTACTACTGTGCCATAAATCATGGTTACCACTGGTACTTCGATGTCTGGGGCACAGGGACCACGGTC
PATP8F03	1	1	2	HV3-6*01	HJ2*01	HD2-4*01	CARDPVYDYDDPFFDYW	HV253	ARDPVYDYDDPFFDY	GGACCTGGCCTCGTGAAACCTTCTCAGTCTCTGTCTCTCACCTGCTCTGTCACTGGCTACTCCATCACCAGTGGTTATTACTGGAACTGGATCCGGCAGTTTCCAGGAAACAAACTGGAATGGATGGGCTACATAAGCTACGATGGTAGCAATAACTACAACCCATCTCTCAAAAATCGAATCTCCATCACTCGTGACACATCTAAGAACCAGTTTTTCCTGAAGTTGAATTCTGTGACTACTGAGGACACAGCCACATATTACTGTGCAAGAGATCCCGTCTATGATTACGACGACCCCTTCTTTGACTACTGGGGCCAAGGCACCACTCTC
PATP8F04	1	1	2	HV1-81*01	HJ2*01	HD1-1*01	CARSRITTVVPHFDYW	HV363	ARSRITTVVPHFDY	GGAGCTGAGCTGGCGAGGCCTGGGGCTTCAGTGAAGCTGTCCTGCAAGGCTTCTGGCTACACCTTCACAACCTATGGTATAAGCTGGGTGAAGCAGAGAACTGGACAGGGCCTTGAGTGGATTGGAGAGATTTATCCTAGAAGTGGTAATACTTACTACAATGAGAACTTCAAGGGCAAGGCCACACTGACTGCAGACAAATCCTCCAGCACAGCGTACATGGAGCTCCGCAGCCTGACATCTGAGGACTCTGCGGTCTATTTCTGTGCAAGATCGAGAATTACTACGGTAGTACCTCACTTTGACTACTGGGGCCAAGGCACCACTCTC
PATP8F06	1	1	2	HV1-55*01	HJ3*01	NA	CARSTWFAYW	HV332	ARSTWFAY	GGGGCTGAGCTTGTGAAGCCTGGGGCTTCAGTGAAGATGTCCTGCAAGGCTTCTGGCTACACCTTCACCAGCTACTGGATAACCTGGGTGAAGCAGAGGCCTGGACAAGGCCTTGAGTGGATTGGAGATATTTATCCTGGTAGTGGTAGTACTAACTACAATGAGAAGTTCAAGAGCAAGGCCACACTGACTGTAGACACATCCTCCAGCACAGCCTACATGCAGCTCAGCAGCCTGACATCTGAGGACTCTGCGGTCTATTACTGTGCAAGATCAACCTGGTTTGCTTACTGGGGCCAAGGGACTCTGGTC
PATP8F07	1	1	2	HV2-9-1*01	HJ1*03	HD2-2*01	CARNHGYHWYFDVW	HV211	ARNHGYHWYFDV	GGACCTGGCCTGGTGGCGCCCTCACAGAGCCTGTCCATCACATGCACTGTCTCTGGGTTCTCATTAACCAGCTATGCTATAAGCTGGGTTCGCCAGCCACCAGGAAAGGGTCTGGAGTGGCTTGGAGTAATATGGACTGGTGGAGGCACAAATTATAATTCAGCTCTCAAATCCAGACTGAGCATCAGCAAAGACAACTCCAAGAGTCAAGTTTTCTTAAAAATGAACAGTCTGCAAACTGATGACACAGCCAGGTACTACTGTGCCAGAAATCATGGTTACCACTGGTACTTCGATGTCTGGGGCACAGGGACCACGTCA
PATP8F08	1	1	2	HV14-3*01	HJ2*01	HD1-3*01	CAKSSSFDYW	HV236	AKSSSFDY	GGGGCAGAGCTTGTGAGGCCAGGGGCCTCAGTCAAGTTGTCCTGCACAGCTTCTGGCTTCAACATTAAAAACACCTATATGCACTGGGTGAAGCAGAGGCCTGAACAGGGCCTGGAGTGGATTGGAAGGATTGATCCTGCGAATGGTAATACTAAATATGCCCCGAAGTTCCAGGGCAAGGCCACTATAACTGCAGACACATCCTCCAACACAGCCTACCTGCAGCTCAGCAGCCTGACATCTGAGGACACTGCCATCTATTACTGTGCTAAAAGTAGTAGCTTTGACTACTGGGGCCAAGGCACCACTCTC
PATP8F10	1	1	2	HV1-69*01	HJ1*03	HD2-2*01	CARGGYPWYFDVW	HV353	ARGGYPWYFDV	GGGGCTGAGCTTGTGATGCCTGGGGCTTCAGTGAAGCTGTCCTGCAAGGCTTCTGGCTACACCTTCACCAGCTACTGGATGCACTGGGTGAAGCAGAGGCCTGGACAAGGCCTTGAGTGGATCGGAGAGATTGATCCTTCTGATAGTTATACTAACTACAATCAAAAGTTCAAGGGCAAGGCCACATTGACTGTAGACAAATCCTCCAGCACAGCCTACATGCAGCTCAGCAGCCTGACATCTGAGGACTCTGCGGTCTATTACTGTGCAAGAGGGGGTTACCCCTGGTACTTCGATGTCTGGGGCACAGGGACCACGGTC
PATP8F11	1	1	2	HV2-3*01	HJ2*01	HD1-1*01	CAKATVVDYFDYW	HV190	AKATVVDYFDY	GGACCTGGCCTGGTGGCGCCCTCACAGAGCCTGTCCATCACATGCACTGTCTCAGGGTTCTCATTAACCAGCTATGGTGTAAGCTGGGTTCGCCAGCCTCCAGGAAAGGGTCTGGAGTGGCTGGGAGTAATATGGGGTGACGGGAGCACAAATTATCATTCAGCTCTCATATCCAGACTGAGCATCAGCAAGGATAACTCCAAGAGCCAAGTTTTCTTAAAACTGAACAGTCTGCAAACTGATGACACAGCCACGTACTACTGTGCCAAAGCTACGGTAGTAGACTACTTTGACTACTGGGGCCAAGGCACCACTCTC
PATP8F12	1	1	2	HV5-9-1*02	HJ1*02	HD2-10*02	CTRVRVWSFEFL	HV207	TRVRVWSFEF	GGGGAAGGCTTAGTGAAGCCTGGAGGGTCCCTGAAACTCTCCTGTGCAGCCTCTGGATTCACTTTCAGTAGCTATGCCATGTCTTGGGTTCGCCAGACTCCAGAGAAGAGGCTGGAGTGGGTCGCATACATTAGTAGTGGTGGTGATTACATATATTATGCAGACACTGTGAAGGGCCGATTCACCATCTCCAGAGACAATGCCAGGAACACCCTGTACCTGCAAATGAGCAGTCCGAAGTCTGAGGACACAGCCATGTATTACTGTACAAGAGTGAGGGTGTGGTCCTTCGAGTTTTTGCCACAGGGGACCACATTCTCCTTTTCTTCATTATA
PATP8G01	1	1	2	HV1-62-2*01	HJ3*01	HD1-1*01	CARHEGQYYGSFSWFAYW	HV357	ARHEGQYYGSFSWFAY	GGAGCTGAGCTGGTGAAACCCGGGGCATCAGTGAAGCTGTCCTGCAAGGCTTCTGGCTACACCTTCACTGAGTATTCTATACACTGGGTAAAGCAGAGGTCTGGACAGGGTCTTGAGTGGATTGGGTGGTTTTACCCTGGAAGTGGTAGTATAAAGTACAATGAGAAATTCAAGGACAAGGCCACATTGACTGCGGACAAATCCTCCAGCACAGTCTATATGGAGCTTAGTAGATTGACATCTGCAGACTCTGCGGTCTATTTCTGTGCAAGACACGAAGGCCAATACTACGGTAGTTTCTCCTGGTTTGCTTACTGGGGCCAAGGGACTCTGGTC
PATP8G02	1	1	2	HV1-81*01	HJ3*01	HD1-1*01	CARESPITTEGFAYW	HV363	ARESPITTEGFAY	GGAGCTGAGCTGGCGAGGCCTGGGGCTTCAGTGAAGCTGTCCTGCAAGGCTTCTGGCTACACCTTCACAAGCTATGGTATAAGCTGGGTGAAGCAGAGAACTGGACAGGGCCTTGAGTGGATTGGAGAGATTTATCCTAGAAGTGGTAATACTTACTACAATGAGAAGTTCAAGGGCAAGGCCACACTGACTGCAGACAAATCCTCCAGCACAGCGTACATGGAGCTCCGCAGCCTGACATCTGAGGACTCTGCGGTCTATTTCTGTGCAAGAGAAAGTCCTATTACTACGGAAGGGTTTGCTTACTGGGGCCAAGGGACTCTGGTC
PATP8G03	1	1	2	HV1-53*01	HJ4*01	HD1-1*01	CARSLYYYGSSYAMDYW	HV329	ARSLYYYGSSYAMDY	GGGACTGAACTGGTGAAGCCTGGGGCTTCAGTGAAGCTGTCCTGCAAGGCTTCTGGCTACACCTTCACCAGCTACTGGATGCACTGGGTGAAGCAGAGGCCTGGACAAGGCCTTGAGTGGATTGGAAATTTTAATCCTAGCAATGGTGGTTCTAACTACATTGAGAAGTTCAAGAGCAAGGCCACACTGACTGTAGACAGATCCTCCAGCACAGCCTACATGCAGCTCAGCAGCCTGACATCTGAGGACTCTGCGGTCTATTATTGTGCAAGATCCCTTTATTACTACGGTAGTAGCTATGCTATGGACTACTGGGGTCAAGGAACCTCAGTC
PATP8G04	1	1	2	HV1-18*01	HJ1*03	HD5-7*01	CATKLAPYWYFDVW	HV291	ATKLAPYWYFDV	GGACCTGAGCTGGTGAAGCCTGGGGCTTCAGTGAAGATACCCTGCAAGGCTTCTGGATACACATTCACTGACTACAACATGGACTGGGTGAAGCAGAGCCATGGAAAGAGCCTTGAGTGGATTGGAGATATTAGTCCTAACAATGGTGGTACTATCTACAACCAGAACTTCAAGGGCAAGGCCACATTGACTGTAGACAAGTCCTCCAGCACAGCCTACATGGAGCTCCGCAGCCTGACATCTGAGGACACTGCAGTCTATTACTGTGCAACCAAACTGGCCCCTTACTGGTACTTCGATGTCTGGGGCACAGGACCACGTCAC
PATP8G05	1	1	2	HV1-72*01	HJ4*01	HD1-1*01	CARDYFYAMDYW	HV057	ARDYFYAMDY	GGGGCTGAGCTTGTGAAGCCTGGGGCTTCAGTGAAGCTGTCCTGCAAGGCTTCTGGCTACACCTTCACCAGCTACTGGATGCACTGGGTGAAGCAGAGGCCTGGACGAGGCCTTGAGTGGATTGGAAGGATTGATCCTAATAGTGGTGGTACTAAGTACAATGAGAAGTTCAAGAGCAAGGCCACACTGACTGTAGACAAACCCTCCAGCACAGCCTACATGCAGCTCAGCAGCCTGACATCTGAGGACTCTGCGGTCTATTATTGTGCAAGGGATTACTTCTATGCTATGGACTACTGGGGTCAAGGAACCTCATCA
PATP8G06	1	1	2	HV2-2*01	HJ3*01	HD2-3*01	CASYDGYYSAWFAYW	HV186	ASYDGYYSAWFAY	GGACCTGGCCTAGTGCAGCCCTCACAGAGCCTGTCCATCACCTGCACAGTCTCTGGTTTCTCATTAACTAGCTATGGTGTACACTGGGTTCGCCAGTCTCCAGGAAAGGGTCTGGAGTGGCTGGGAGTGATATGGAGTGGTGGAAGCACAGACTATAATGCAGCTTTCATATCCAGACTGAGCATCAGCAAGGACAATTCCAAGAGCCAAGTTTTCTTTAAAATGAACAGTCTGCAAGCTGATGACACAGCCATATATTACTGTGCCAGCTATGATGGTTACTACTCGGCCTGGTTTGCTTACTGGGGCCAAGGGACTCTGGTC
PATP8G07	1	1	2	HV5-9*01	HJ4*01	HD1-1*01	CARHDFGRVMDYW	HV198	ARHDFGRVMDY	GGGGGAGGCTTAGTGAAGCCTGGAGGGTCCCTGAAACTCTCCTGTGCAGCCTCTGGATTCACTTTCAGTAGCTATACCATGTCTTGGGTTCGCCAGACTCCGGAGAAGAGGCTGGAGTGGGTCGCAACCATTAGTGGTGGTGGTGGTAACACCTACTATCCAGACAGTGTGAAGGGTGGATTCACCATCTCCAGAGACAATGCCAAGAACACCCTGTACATGCAAATGAGCAGTGTGAGGTCTGAGGACACGGCCTTGTATTACTGTGCAAGACATGACTTCGGTAGAGTTATGGACTACTGGGGTCAAGGAACCTCATCA
PATP8G08	1	1	2	HV1-39*01	HJ2*01	HD2-3*01	CARSLDGYYSYYFDYW	HV313	ARSLDGYYSYYFDY	GGACCTGAACTGGTGAAGCCTGGCGCTTCAGTGAAGATATCCTGCAAGGCTTCTGGTTACTCATTCACTGACTATAACATGAACTGGGTGAAGCAGAGCAATGGAAAGAGCCTTGAGTGGATTGGAGTAATTAATCCTAACTATGGTACTGCTAGCTACAATCAGATGTTCAAGGGCAAGGCCACATTGACTGTAGACCAATCTTCCAGCACAGCCTACATGCAGCTCAACAGCCTGACATCTGAGGACTCTGCAGTCTATTACTGTGCAAGATCGTTGGATGGTTACTACTCGTACTACTTTGACTACTGGGGCCAAGGCACCACTCTC
PATP8G09	1	1	2	HV1-26*01	HJ3*01	HD2-5*01	CANSNLFAYW	HV301	ANSNLFAY	GGACCTGAGCTGGTGAAGCCTGGGGCTTCAGTGAAGATATCCTGTAAGGCTTCTGGATACACGTTCACTGACTACTACATGAACTGGGTGAAACAGAGCCATGGAAAGAGCCTTGAGTGGATTGGAGATATTAATCCTAACAATGGTGGTACTAGCTACAACCAGAAGTTCAAGGGCAAGGCCACATTGACTGTAGACAAGTCCTCCAGCACAGCCTACATGGAGCTCCGCAGCCTGACATCTGAGGACTCTGCAGTCTATTACTGTGCAAATAGTAACTTGTTTGCTTACTGGGGCCAAGGGACTCTGTCA
PATP8G10	1	1	2	HV1-80*01	HJ2*01	HD2-2*01	CARWALWLRRQEGYW	HV362	ARWALWLRRQEGY	GGGGCTGAGCTGGTGAAGCCTGGGGCCTCAGTGAAGATTTCCTGCAAAGCTTCTGGCTACGCATTCAGTAACTACTGGATGAACTGGGTGAAGCAGAGGCCTGGAAAGGGTCTTGAGTGGATTGGACAGATTTATCCTGGAGATGGTGATACTAAGTACAACGGAAAGTTCAAGGGCAAGGCCACACTGACTGCAGACAAATCCTCCAGCACAGCCTACATGCAGCTCAGCAGCCTGACCTCTGAGGACTCTGCGGTCTATTTGTGTGCAAGATGGGCACTATGGTTACGACGTCAGGAGGGCTACTGGGGCCAAGGCACCACTCTC
PATP8G12	1	1	2	HV2-2*01	HJ3*01	HD2-3*01	CASYDGYYSAWFAYW	HV186	ASYDGYYSAWFAY	GGACCTGGCCTAGTGCAGCCCTCACAGAGCCTGTCCATCACCTGCACAGTCTCTGGTTTCTCATTAACTAGCTATGGTGTACACTGGGTTCGCCAGTCTCCAGGAAAGGGTCTGGAGTGGCTGGGAGTGATATGGAGTGGTGGAAGCACAGACTATAATGCAGCTTTCATATCCAGACTGAGCATCAGCAAGGACAATTCCAAGAGCCAAGTTTTCTTTAAAATGAACAGTCTGCATACTGATGACACAGCCATATATTACTGTGCCAGCTATGATGGTTACTACTCGGCCTGGTTTGCTTACTGGGGCCAAGGGACTCTGGTC
PATP8H01	1	1	2	HV2-3*01	HJ1*02	HD3-3*01	CAKKRGLGRVWYFDVW	HV190	AKKRGLGRVWYFDV	GGACCTGGCCTGGTGGCGCCCTCACAGAGCCTGTCCATCACATGCACTGTCTCAGGGTTCTCATTAACCAGCTATGGTGTAAGCTGGGTTCGCCAGCCTCCAGGAAAGGGTCTGGAGTGGCTGGGAGTAATATGGGGTGACGGGAGCACAAATTATCATTCAGCTCTCATATCCAGACTGAGCATCAGCAAGGATAACTCCAAGAGCCAAGTTTTCTTAAAACTGAACAGTCTGCAAACTGATGACACAGCCACGTACTACTGTGCCAAAAAGAGGGGACTGGGACGGGTCTGGTACTTCGATGTCTGGGGCACAGGGACACGTCAC
PATP8H02	1	1	2	HV1-63*01	HJ4*01	HD2-4*01	CARYHDYAMDYW	HV345	ARYHDYAMDY	GGAGCTGAGCTGGTAAGGCCTGGGACTTCAGTGAAGATGTCCTGCAAGGCTTCTGGATACACCTTCACTAACTACTGGATAGGTTGGGCAAAGCAGAGGCCTGGACATGGCCTTGAGTGGATTGGAGATATTTACCCTGGAGGTGGTTATACTAACTACAATGAGAAGTTCAAGGGCAAGGCCACACTGACTGCAGACAAATCCTCCAGCACAGCCTACATGCAGTTCAGCAGCCTGACATCTGAGGACTCTGCCATCTATTACTGTGCAAGATACCATGATTACGCTATGGACTACTGGGGTCAAGGACCTCATCAC
PATP8H04	1	1	2	HV1-69*01	HJ2*02	HD1-1*01	CAKGYSNIYDWYFDVW	HV353	AKGYSNIYDWYFDV	GGGGCTGAGCTTGTGATGCCTGGGGCTTCAGTGAAGCTGTCCTGCAAGGCTTCTGGCTACACCTTCACCAGCTACTGGATGTACTGGGTGAAGCAGAGGCCTGGACAAGGCCTTGAGTGGATCGGAGAGATTGATCCTTCTGATAGTTCTACTAACTACAATCAAAAGTTCAAGGGCAAGTCCACATTGACTGTAGACAAATCCTCCAGCACAGCCTACATGCAGCTCAGCAGCCTGACATCTGAGGACTCTGCGGTCTATTACTGTGCAAAGGGCTACAGTAATATTTATGACTGGTACTTCGATGTCTGGGGCACAGGACCACGTCAC
PATP8H05	1	1	2	HV5-17*01	HJ2*01	HD2-1*01	CARPRGNYYFDYW	HV219	ARPRGNYYFDY	GGGGGAGGCTTAGTGAAGCCTGGAGGGTCCCTGAAACTCTCCTGTGCAGCCTCTGGATTCACTTTCAGTGACTATGGAATGCACTGGGTTCGTCAGGCTCCAGAGAAGGGGCTGGAGTGGGTTGCATACATTAGTAGTGGCAGTAGTACCATCTACTATGCAGACACAGTGAAGGGCCGATTCACCATCTCCAGAGACAATGCCAAGAACACCCTGTTCCTGCAAATGACCAGTCTGAGGTCTGAGGACACGGCCATGTATTACTGTGCAAGGCCGCGGGGTAACTACTACTTTGACTACTGGGGCCAAGGCACCACTCTC
PATP8H06	1	1	2	HV1-50*01	HJ2*01	HD1-1*01	CARYHYGSSYQGYFDYW	HV326	ARYHYGSSYQGYFDY	GGGGCTGAGCTTGTGAAGCCTGGGGCTTCAGTGAAGCTGTCCTGCAAGGCTTCTGGCTACACCTTCACCAGCTACTGGATGCAGTGGGTAAAACAGAGGCCTGGACAGGGCCTTGAGTGGATCGGAGAGATTGATCCTTCTGATAGCTATACTAACTACAATCAAAAGTTCAAGGGCAAGGCCACATTGACTGTAGACACATCCTCCAGCACAGCCTACATGCAGCTCAGCAGCCTGACATCTGAGGACTCTGCGGTCTATTACTGTGCAAGATATCACTACGGTAGTAGCTACCAGGGGTACTTTGACTACTGGGGCCAAGGCACCACTCTC
PATP8H08	1	1	2	HV1-81*01	HJ1*01	HD1-1*01	CARGRYYYGSSPHWYFDVW	HV363	ARGRYYYGSSPHWYFDV	GGAGCTGAGCTGGCGAGGCCTGGGGCTTCAGTGAAGCTGTCCTGCAAGGCTTCTGGCTACACCTTCACAAGCTATGGTATAAGCTGGGTGAAGCAGAGAACTGGACAGGGCCTTGAGTGGATTGGAGAGATTTATCCTAGAAGTGGTAATACTTACTACAATGAGAAGTTCAAGGGCAAGGCCACACTGACTGCAGACAAATCCTCCAGCACAGCGTACATGGAGCTCCGCAGCCTGACATCTGAGGACTCTGCGGTCTATTTCTGTGCAAGAGGGAGATATTACTACGGTAGTAGTCCCCACTGGTACTTCGATGTCTGGGGCACAGGGACCACGGTC
PATP8H09	1	1	2	HV1-55*01	HJ3*01	HD2-4*01	CARDYDYVFAYW	HV332	ARDYDYVFAY	GGGGCTGAGCTTGTGAAGCCTGGGGCTTCAGTGAAGATGTCCTGCAAGGCTTCTGGCTACACCTTCACCAGCTACTGGATAACCTGGGTGAAGCAGAGGCCTGGACAAGGCCTTGAGTGGATTGGAGATACTTATCCTGGTAGTGGTAGTACTAACTACAATGAGAAGTTCAAGAGCAAGGCCACACTGACTGTAGACACATCCTCCAGCACAGCCTACATGCAGCTCAGCAGCCTGACATCTGAGGACTCTGCGGTCTATTACTGTGCAAGAGACTATGATTACGTGTTTGCTTACTGGGGCCAAGGGACTCTGTCA
PATP8H10	1	1	2	HV1-39*01	HJ2*01	HD1-1*01	CACVGYGSSYIDYW	HV313	ACVGYGSSYIDY	GGACCTGAGATGGTGAAGCCTGGCGCTTCAGTGAAGATATCCTGCAAGGCTTCTGGTTACTCATTCACTGACTACAACATGAACTGGGTGAAGCAGAGCAATGGAAAGAGCCTTGAGTGGATTGGAGTAATTAATCCTAACTATGGTACTACTAGCTACAATCAGAAGTTCAAGGGCAAGGCCACATTGACTGTAGACCAATCTTCCAGCACAGCCTACATGCAGCTCAACAGCTTGACATCTGAGGACTTTGCAGTCTATTACTGTGCGTGTGTGGGGTACGGTAGTAGCTACATTGACTACTGGGGCCAAGGCACCACTCTC
PATP8H12	1	1	2	HV1-5*01	HJ3*01	HD1-1*01	CTPDYYGRAWFAYW	HV274	TPDYYGRAWFAY	GGGACTGTGCTGGCAAGGCCTGGGGCTTCAGTGAAGATGTCCTGCAAGACTTCTGGCTACACATTTACCAGCTACTGGATGCACTGGGTAAAACAGAGGCCTGGACAGGGTCTGGAATGGATAGGGGCTATTTATCCTGGAAATAGTGATACTAGCTACAACCAGAAGTTCAAGGGCAAGGCCAAACTGACTGCAGTCACATCCGCCAGCACTGCCTACATGGAGCTCAGCAGCCTGACAAATGAGGACTCTGCGGTCTATTACTGTACCCCGGATTACTACGGTAGGGCCTGGTTTGCTTACTGGGGCCAAGGGACTCTGGTC
PATd6p1A01	1	2	1	HV1-75*01	HJ1*03	HD2-5*01	CTISYYSNYGWYFDVW	HV094	TISYYSNYGWYFDV	GGACCTGAGCTGGTGAAGCCTGGGGCTTCAGTGAAGATATCCTGCAAGACTTCTGGCTACACCTTCACTGACTACTATATAAACTGGGTGAAGCAGAGGCCTGGACAGGGACTTGAGTGGATTGGATGGATTTTTCCTGGAAGTGGTAGTACTTACTACAATGAGAAGTTCAAGGGCAAGGCCACACTTACTGTAGACAAATCCTCCAGCACAGCCTACATGTTGCTCAGCAGCCTGACCTCTGAGGACTCTGCGGTCTATTTCTGTACAATTTCCTACTATAGTAACTACGGGTGGTACTTCGATGTCTGGGGCACAGGGACCACGTCA
PATd6p1A02	1	2	1	HV5-6*01	HJ2*01	HD1-1*01	CARHYYGSSDYW	HV192	ARHYYGSSDY	GGGGGAGACTTAGTGAAGCCTGGAGGGTCCCTGAAACTCTCCTGTGCAGCCTCTGGATTCACTTTCAGTAGCTATGGCATGTCTTGGGTTCGCCAGACTCCAGACAAGAGGCTGGAGTGGGTCGCAACCATTAGTAGTGGTGGTAGTTACACCTACTATCCAGACAGTGTGAAGGGGCGATTCACCATCTCCAGAGACAATGCCAAGAACACCCTGTACCTGCAAATGAGCAGTCTGAAGTCTGAGGACACAGCCATGTATTACTGTGCAAGACATTACTACGGTAGTAGCGACTACTGGGGCCAAGGCACCACTCTC
PATd6p1A05	1	2	1	HV1-50*01	HJ3*01	HD3-1*01	CARSGTAQASFAYW	HV326	ARSGTAQASFAY	GGGGCTGAGCTTGTGAAGCCTGGGGCTTCAGTGAAGCTGTCCTGCAAGGCTTCTGGCTACACCTTCACCAGCTACTGGATGCAGTGGGTAAAACAGAGGCCTGGACAGGGCCTTGAGTGGATCGGAGAGATTGATCCTTCTGATAGCTATACTAACTACAATCAAAAGTTCAAGGGCAAGGCCACATTGACTGTAGACACATCCTCCAGCACAGCCTACATGCAGCTCAGCAGCCTGACATCTGAGGACTCTGCGGTCTATTACTGTGCGAGATCGGGCACAGCTCAGGCCTCGTTTGCTTACTGGGGCCAAGGACTCTGTCAC
PATd6p1A06	1	2	1	HV1-69*01	HJ2*01	HD3-2*02	CARGAAQATYFDYW	HV353	ARGAAQATYFDY	GGGGCTGAGCTTGTGATGCCTGGGGCTTCAGTGAAGCTGTCCTGCAAGGCTTCTGGCTACACCTTCACCAGCTACTGGATGCACTGGGTGAAGCAGAGGCCTGGACAAGGCCTTGAGTGGATCGGAGAGATTGATCCTTCTGATAGTTATACTAACTACAATCAAAAGTTCAAGGGCAAGTCCACATTGACTGTAGACAAATCCTCCAGCACAGCCTACATGCAGCTCAGCAGCCTGACATCTGAGGACTCTGCGGTCTATTACTGTGCAAGAGGGGCAGCTCAGGCTACGTACTTTGACTACTGGGGCCAAGGCACCACTCTC
PATd6p1A07	1	2	1	HV1-50*01	HJ2*01	HD1-1*01	CARQESPGSSPPDYW	HV326	ARQESPGSSPPDY	GGGGCTGAGCTTGTGAAGCCTGGGGCTTCAGTGAAGCTGTCCTGCAAGGCTTCTGGCTACACCTTCACCAGCTACTGGATGCAGTGGGTAAAACAGAGGCCTGGACAGGGCCTTGAGTGGATCGGAGAGATTGATCCTTCTGATAGCTATACTAACTACAATCAAAACTTCAAGGGCAAGGCCACATTGGCTGTAGACACATCCTCCAGCACAGCCTACATGCAGCTCAGCAGCCTGACATCTGAGGACTCTGCGGTCTATTACTGTGCAAGACAAGAAAGTCCCGGTAGTAGCCCCCCTGACTACTGGGGCCAAGGCACCACTCTC
PATd6p1A08	1	2	1	HV5-6*01	HJ2*01	HD1-1*01	CARHYYGSSDYW	HV192	ARHYYGSSDY	GGGGGAGACTTAGTGAAGCCTGGAGGGTCCCTGAAACTCTCCTGTGCAGCCTCTGGATTCACTTTCAGTACCTATGGCATGTCTTGGGTTCGCCAGACTCCAGACAAGAGGCTGGAGTGGGTCGCAACCATTAGTAGTGGTGGTAGTTACACCTACTATCCAGACAATATGAAGGGGCGATTCACCATCTCCAGAGACACTGCCAGGAACACCCTGTACCTGCAAATGATCAGTCTGAAGTCTGAGGACACAGCCATGTATTACTGTGCAAGACATTACTACGGTAGTAGCGACTACTGGGGCCAAGGCACCACTCTC
PATd6p1A09	1	2	1	HV1-81*01	HJ4*01	HD2-4*01	CARGVYYETYYAMDYW	HV363	ARGVYYETYYAMDY	GGAGCTGAGCTGGCGAGGCCTGGGGCTTCAGTGAAGCTGTCCTGCAAGGCTTCTGGCTACACCTTCACAAGCTATGGTATAAGCTGGGTGAAGCAGAGAACTGGACAGGGCCTTGAGTGGATTGGAGAGATTTATCCTAGAAGTGGTAATACTTACTACAATGAGAAGTTCAAGGGCAGGGCCACACTGACTGCAGACAAATCCTCCAGCACAGCGTACATGGAGCTCCGCAGCCTGACATCTGAGGACTCTGCGGTCTATTTCTGTGCAAGAGGGGTCTACTATGAGACTTACTATGCTATGGACTACTGGGGTCAAGGAACCTCATCA
PATd6p1A10	1	2	1	HV14-3*01	HJ2*01	HD1-1*01	FLEITTVVFFDYW	HV236	LEITTVVFFDY	GGGGCAGAGCTTGTGAGGCCAGGGGCCTCAGTCAAGTTGTCCTGCACAGCTTCTGGCTTCAACATTAAAAACACCTATATGCACTGGGTGAAGCAGAGGCCTGAACAGGGCCTGGAGTGGATTGGAAGGATTGATCCTGCGAATGGTAATACTAAATATGCCCCGAAGTTCCAGGGCAAGGCCACTATAACTGCAGACACATCCTCCAACACAGCCTACCTGCAGCTCAGCAGCCTGACATCTGAGGACACTGCCATCTATTTCTTTCTAGAGATTACTACGGTAGTCTTTTTTGACTACTGGGGCCAAGGGGCACCACTC
PATd6p1A11	1	2	1	HV5-4*01	HJ2*01	HD2-13*01	CARERSTYYFDYW	HV188	ARERSTYYFDY	GGGGGAGGCTTAGTGAAGCCTGGAGGGTCCCTGAAACTCTCCTGTGCAGCCTCTGGATTCACTTTCAGTAGCTATGCCATGTCTTGGGTTCGCCAGACTCCGGAAAAGAGGCTGGAGTGGGTCGCAACCATTAGTGATGGTGGTAGTTACACCTACTATCCAGACAATTTAAAGGGCCGATTCACCATCTCCAGAGACAATGCCAAGAACAACCTGTACCTGCAAATGAGCCATCTGAAGTCTGAGGACACAGCCATGTATTACTGTGCAAGAGAGAGAAGTACGTACTACTTTGACTACTGGGGCCAAGGCACCACTCTC
PATd6p1A12	1	2	1	HV1-50*01	HJ4*01	HD6-2*01	CARNRSPPYAMDYW	HV326	ARNRSPPYAMDY	GGGGCTGAGCTTGTGAAGCCTGGGGCTTCAGTGAAGCTGTCCTGCAAGGCTTCTGGCTACACCTTCACCAGCTACTGGATGCAGTGGGTAAAACAGAGGCCTGGACAGGGCCTTGAGTGGATCGGAGAGATTGATCCTTCTGATAGCTATACTAACTACAATCAAAAGTTCAAGGGCAAGGCCACATTGACTGTAGACACATCCTCCAGCACAGCCTACATGCAGCTCAGCAGCCTGACATCTGAAGACTCTGCGGTCTATTACTGTGCAAGAAACCGGTCTCCCCCCTATGCTATGGACTACTGGGGTCAAGGAACCTCATCA
PATd6p1B01	1	2	1	HV2-9-1*01	HJ2*01	HD2-1*01	CASLYGNYGEFDYW	HV211	ASLYGNYGEFDY	GGACCTGGCCTGGTGGCGCCCTCACAGAGCCTGTCCATCACATGCACTGTCTCTGGGTTCTCATTAACCAGCTATGCTATAAGCTGGGTTCGCCAGCCACCAGGAAAGGGTCTGGAGTGGCTTGGAGTAATATGGACTGGTGGAGGCACAAATTATAATTCAGCTCTCAAATCCAGACTGAGCATCAGCAAAGACAACTCCAAGAGTCAAGTTTTCTTAAAAATGAACAGTCTGCAAAGTGATGACACAGCCAGGTACTACTGTGCCAGTCTCTATGGTAACTACGGAGAGTTTGACTACTGGGGCCAAGGCACCACTCTC
PATd6p1B02	1	2	1	HV2-9-1*01	HJ2*01	HD2-1*01	CASLYGNYGEFDYW	HV211	ASLYGNYGEFDY	GGACCTGGCCTGGTGGCGCCCTCACAGAGCCTGTCCATCACATGCACTGTCTCTGGGTTCTCATTAACCAGCTATGCTATAAGCTGGATTCGCCAGCCACCAGGAAAGGGTCTGGAGTGGCTTGGAGTAATATGGACTGGTGGAGGCACAAATTATAATTCAGCTCTCAAATCCAGACTGAGCATCAGCAAAGACAACTCCAAGAGTCAAGTTTTCTTAAAAATGAACAGTCTGCAAACTGATGACACAGCCAGGTACTACTGTGCCAGTCTCTATGGTAACTACGGAGAGTTTGACTACTGGGGCCAAGGCACCACTCTC
PATd6p1B04	1	2	1	HV1-9*01	HJ4*01	HD2-5*01	CAYSNYVGYYAMDYW	HV281	AYSNYVGYYAMDY	GGAGCTGACCTGATGAAGCCTGGGGCCTCAGTGAAGCTTTCCTGCAAGGCTACTGGCTACACATTCACTGGCTACTGGATAGAGTGGGTAAAGCAGAGGCCTGGACATGGCCTTGAGTGGATTGGAGAGATTTTACCTGGAAGTGGTAGTACTAACTACAATGAGAAGTTCAAGGGCAAGGCCACATTCACTGCAGATACATCCTCCAACACAGCCTACATGCAACTCAGCAGCCTGACAACTGAGGACTCTGCCATCTATTACTGTGCATATAGTAACTACGTAGGATACTATGCTATGGACTACTGGGGTCAAGGGAACCTCATC
PATd6p1B05	1	2	1	HV2-2*01	HJ4*01	HD4-1*01	CATLDGYSAMDYW	HV186	ATLDGYSAMDY	GGACCTGGCCTAGTGCAGCCCTCACAGAGCCTGTCCATCACCTGCACAGTCTCTGGTTTCTCATTAATTAGCTATGGTGTACACTGGGTTCGCCAGTCTCCAGGAAAGGGTCTGGAGTGGCTGGGAGTGATATGGACTGGTGGAAGCACAGACTATAATGTAGCTTTCATATCCAGACTGAGCATCAGTAAGGACAATTCCAAGAGCCAAGTTTTCTTTAAAATGAACAGTCTGCAAGCTGATGACACAGCCATATATTACTGTGCCACCCTAGATGGTTACTCTGCTATGGACTACTGGGGTCAAGGAACCTCATCA
PATd6p1B06	1	2	1	HV5-4*01	HJ2*01	HD2-14*01	CARERSTYYFDYW	HV188	ARERSTYYFDY	GGGGGAGGCTTAGTGAAGCCTGGAGGGTCCCTGAAACTCTCCTGTGCAGCCTCTGGATTCACTTTCAGTAGCTATGCCATGTCTTGGGTTCGCCAGACTCCGGAAAAGAGGCTGGAGTGGGTCGCAACCATTAGTGATGGTGGTAGTTACACCTACTATCCAGACAATGTAAAGGGCCGATTCACCATCTCCAGAGACAATGCCAAGAACAACCTGTACCTGCAAATGAGCCATCTGAAGTCTGAGGACACAGCCATGTATTACTGTGCAAGAGAGAGAAGTACGTACTACTTTGACTACTGGGGCCAAGGCACCACTCTC
PATd6p1B08	1	2	1	HV1-58*01	HJ4*01	HD1-2*01	CARVLRGRAMDYW	HV337	ARVLRGRAMDY	GGAGCTGAGCTGGTGAGGCCTGGGTCCTCAGTGAAGATGTCCTGCAAGACTTCTGGATATACATTCACAAGCTACGGTATAAACTGGGTGAAGCAGAGGCCTGGACAGGGCCTGGAATGGATTGGATATATTTCTTTTGGAAATGGTTATACTGACTACAATGAGAAGTTCAAGGGCAAGGCCACACTGACTTCAGACACATCCTCCAGCACAGCCTACATGCAGCTCAGCAGCCTGACATCTGAGGACTCTGCAATCTATTTCTGTGCAAGAGTGTTACGAGGGCGTGCTATGGACTACTGGGGTCAAGGAACCTCATCA
PATd6p1B09	1	2	1	HV1-74*01	HJ2*02	HD2-13*01	CSPGTTDYFDYW	HV110	SPGTTDYFDY	GGGGCTGAACTGGTGAAGCCTGGGGCTTCAGTGAAGGTGTCCTGCAAGGCTTCTGGCTACACCTTCACCAGCTACTGGATGCACTGGGTGAAGCAGAGGCCTGGCCAAGGCCTTGAGTGGATTGGTAGGATTCATCCTTCTGATAGTGATACTAACTACAATCAAAAGTTCAAGGGCAAGGCCACATTGACTGTAGACAAATCCTCCAGCACAGCCTACATGCAGCTCAGCAGCCTGACATCTGAGGTCTCTGCGGTCTATAAATGTTCCCCGGGGACTACGGACTACTTTGACTACTGGG
PATd6p1B10	1	2	1	HV3-6*01	HJ2*01	HD2-1*01	CARDDGNYNYW	HV253	ARDDGNYNY	GGACCTGGCCTCGTGAAACCTTCTCAGTCTCTGTCTCTCACCTGCTCTGTCACTGGCTACTCCATCACCAGTGGTTATTACTGGAACTGGATCCGGCAGTTTCCCGGAAACAAACTGGAATGGATGGGCTACATAACCTACGATGGTAGCAATAACTACAACCCATCTCTCAAAAATCGAATCTCCATCACTCGTGACACATCTAAGAACCAGTTTTTCCTGAAGTTGAATTCTGTGACTACTGAGGACACAGCCACATATTACTGTGCAAGAGACGATGGTAACTACAACTACTGGGGCCAAGGCACCACTCTC
PATd6p1B11	1	2	1	HV1-58*01	HJ4*01	HD1-2*01	CSRVLRGRAMDYW	HV337	SRVLRGRAMDY	GGAGCTGAGCTGGTGAGGCCTGGGTCCTCAGTGAAGATGTCCTGCAAGACTTCTGGATATACATTCACAAGCTACGGTATAAACTGGGTGAAGCAGAGGCCTGGACAGGGCCTGGAATGGATTGGATATATTTATATTGGAAATGGTTATACTGAGTACAATGAGAAGTTCAAGGGCAAGGCCACACTGACTTCAGACACATCCTCCAGCACAGCCTACATGCAGCTCAGCAGCCTGACATCTGAGGACTCTGCAATCTATTTCTGTTCAAGAGTTCTACGAGGGCGTGCTATGGACTACTGGGGTCAAGGAACCTCATCA
PATd6p1B12	1	2	1	HV3-6*01	HJ2*01	HD1-1*01	CARSRSRGVAYYFDYW	HV253	ARSRSRGVAYYFDY	GGACCTGGCCTCGTGAAACCTTCTCAGTCTCTGTCTCTCACCTGCTCTGTCACTGGCTACTCCATCACCAGTGGTTATTACTGGAACTGGATCCGGCAGTTTCCAGGAAACAAACTGGAATGGATGGACTACATAAGCTACGATGGTAGCAATAACTACAACCCATCTCTCAAAAATCGAATCTCCATCACTCGTGACACATCTAAGAACCAGTTTTTCCTGAAATTGAATTCTGTGACTACTGAGGACACAGCCACATATTACTGTGCAAGATCGCGTAGTCGCGGGGTCGCTTACTACTTTGACTACTGGGGCCAAGGCACCACTCTC
PATd6p1C01	1	2	1	HV1-53*01	HJ4*01	HD2-3*01	CARADVDYW	HV329	ARADVDY	GGGACTGAACTGGTGAAGCCTGGGGCTTCAGTGAAGCTGTCCTGCAAGGCTTCTGGCTACACCTTCACCAGCTACTGGATGCACTGGGTGAAGCAGAGGCCTGGACAAGGCCTTGAGTGGATTGGAAATATTAATCCTAGCAATGGTGGTACTAACTACAATGAGAAGTTCAAGAGCAAGGCCACACTGACTGTAGACAAATCCTCCAGCACAGCCTACATGCAGCTCAGCAGCCTGACATCTGAGGACTCTGCGGTCTATTTTTGTGCAAGAGCGGATGTGGACTACTGGGGTCAAGGAACCTCATCA
PATd6p1C02	1	2	1	HV1-50*01	HJ4*01	HD6-2*01	CARNRSPPYAMDYW	HV326	ARNRSPPYAMDY	GGGGCTGAGCTTGTGAAGCCTGGGGCTTCAGTGAAGCTGTCCTGCAAGGCTTCTGGCTACACCTTCACCAGCTACTGGATGCAGTGGGTAAAACAGAGGCCTGGACAGGGCCTTGAGTGGATCGGAGAGATTGATCCTTCTGATAGCTATACTAACTACAATCAAAAGTTCAAGGGCAAGGCCACATTGACTGTAGACACATCCTCCAGCACAGCCTACATGCAGCTCAGCAGCCTGACATCTGAGGACTCTGCGGTCTATTACTGTGCAAGAAACCGGTCTCCCCCCTATGCTATGGACTACTGGGGTCAAGGAACCTCATCA
PATd6p1C03	1	2	1	HV1-5*01	HJ2*01	HD1-1*02	CTRSGVRYYFDYW	HV274	TRSGVRYYFDY	GGGACTGTGCTGGCAAGGCCTGGGGCTTCAGTGAAGATGTCCTGCAAGACTTCTGGCTACACATTTACCAGCTACTGGATGCACTGGGTAAAACAGAGGCCTGGACAGGGTCTGGAATGGATAGGGGCTATTTATCCTGGAAATAGTGATACTAGCTACAACCAGAAGTTCAAGGGCAAGGCCAAACTGACTGCAGTCACATCCGCCAGCACTGCCTACATGGAGCTCAGCAGCCTGACAAATGAGGACTCTGCGGTCTATTACTGTACAAGATCGGGGGTTAGGTACTACTTTGACTACTGGGGCCAAGGCACCACTCTC
PATd6p1C06	1	2	1	HV5-6*01	HJ2*01	HD1-1*01	CARHDATVVAEDYW	HV192	ARHDATVVAEDY	GGGGGAGACTTAGTGAAGCCTGGAGGGTCCCTGAAACTCTCCTGTGCAGCCTCTGGATTCACTTTCAGTAGCTATGGCATGTCTTGGGTTCGCCAGACTCCAGACAAGAGGCTGGAGTGGGTCGCAACCATTAGTAGTGGTGGTAGTTACACCTACTATCCAGACAGTGTGAAGGGGCGATTCACCATCTCCAGAGACAATGCCAAGAACACCCTGTACCTGCAAATGAGCAGTCTGAAGTCTGAGGACACAGCCATGTATTACTGTGCAAGACATGACGCGACGGTAGTAGCTGAGGACTACTGGGGCCAAGGCACCACTCTC
PATd6p1C07	1	2	1	HV2-2*01	HJ4*01	HD2-5*01	CARAYYSTYYAMDYW	HV186	ARAYYSTYYAMDY	GGACCTGGCCTAGTGCAGCCCTCACAGAGCCTGTCCATCACCTGCACAGTCTCTGGTTTCTCATTAACTAGTTATGGTGTACACTGGGTTCGCCAGTCTCCAGGAAAGGGTCTGGAGTGGCTGGGAGTGATATGGAGTGGTGGAAGCACAGACTATAATGCAGCTTTCATATCCAGACTGAGCATCAGCAAGGACAATTCCAAGAGCCAAGTTTTCTTTAAAATGAACAGTCTGCAAGCTGATGACACAGCCATATATTACTGTGCCAGAGCCTACTATAGTACTTACTATGCTATGGACTACTGGGGTCAAGGAACCTCATCA
PATd6p1C10	1	2	1	HV5-4*01	HJ2*01	HD1-1*01	CVRGPGWGHYYGSSSYFDYW	HV188	VRGPGWGHYYGSSSYFDY	GGGGGAGGCTTAGTGAAGCCTGGAGGGTCCCTGAAACTCTCCTGTGCAGCCTCTGGATTCACTTTCAGTAGCTATGCCATGTCTTGGGTTCGCCAGACTCCGGAAAAGAGGCTGGAGTGGGTCGCAACCATTAGTGATGGTGGTAGTTACACCTACTATCCAGACAATGTAAAGGGCCGATTCACCATCTCCAGAGACAATGCCAAGAACAACCTGTACCTGCAAATGAGCCATCTGAAGTCTGAGGACACAGCCATGTATTACTGTGTAAGAGGTCCGGGCTGGGGGCATTACTACGGTAGTAGCTCCTACTTTGACTACTGGGGCCAAGGCACCACTCTC
PATd6p1C11	1	2	1	HV1-53*01	HJ4*01	NA	CARADMDYW	HV329	ARADMDY	GGGACTGAACTGGTGAAGCCTGGGGCTTCAGTGAAGCTGTCCTGCAAGGCTTCTGGCTACACCTTCACCAGCTACTGGATGCACTGGGTGAAGCAGAGGCCTGGACAAGGCCTTGAGTGGATTGGAAATATTAATCCTAGCAATGGTGGTACTAACTACAATGAGAAGTTCAAGAGCAGGGCCACACTGACTGTAGACAAATCCTCCAGCACAGCCTACATGCAGCTCAGCAGCCTGACATCTGAGGACTCTGCGGTCTATTATTGTGCAAGAGCGGATATGGACTACTGGGGTCAAGGAACCTCATCA
PATd6p1C12	1	2	1	HV1-54*01	HJ2*01	HD1-1*01	CARSTTVVAPFDYW	HV331	ARSTTVVAPFDY	GGAGCTGAGCTGGTAAGGCCTGGGACTTCAGTGAAGGTGTCCTGCAAGGCTTCTGGATACGCCTTCAGTAATTACTTGATAGAGTGGGTAAAGCAGAGGCCTGGACAGGGCCTTGAGTGGATTGGAGTGATTAATCCTGGAAGTGGTGGTACTAACTACAATGAGAAGTTCAAGGGCAAGGCAACACTGACTGCAGACAAATCCTCCAGCACTGCCTACATGCAGCTCAGCAGCCTGACATCTGAGGACTCTGCGGTCTATTTCTGTGCAAGATCCACTACGGTAGTAGCTCCCTTTGACTATTGGGGCCAAGGCACCACTCTC
PATd6p1D01	1	2	1	HV1-67*01	NA	NA	NA	HV351	GPRAPLSQ	GGGCCTGAGCTGGTGAGGCCTGGAGTCTCAGTGAAGATTTCCTGCAAGGGTTCCGGCTACACATTCACTGATTATGCTATGCACTGGGTGAAACAGAGTCATGCAAAGAGTCTAGAGTGGATTGGAGTTACTAGTTCTTACTATGGTGATGCTAGCTACAACCAGAAGTTCAAGGACAAGGCCACAATGACTGTAGACAAATCCTCCAGCACAGCCTATATGGAACTTGCCAGACTGACATCTGAGGACTCTGCCGTCTATTACTGTGGGCCAAGGGCACCACTCTCACAGCTCTCAGAGTA
PATd6p1D02	1	2	1	HV1-50*01	HJ2*01	HD1-1*01	CARQKSPGSSPPDYW	HV326	ARQKSPGSSPPDY	GGGGCTGAGCTTGTGAAGCCTGGGGCTTCAGTGAAGCTGTCCTGCAAGGCTTCTGGCTACACCTTCACCAGCTACTGGATGCAGTGGGTAGAACAGAGGCCTGGACAGGGCCTTGAGTGGATCGGAGAGATTGATCCTTCTGATAGCTATACTAACTACAATCAAAAGTTCAAGGGCAAGGCCACATTGACTGTAGACACATCCTCCAGCACAGCCTACATGCAGCTCAGCAGCCTGACATCTGAGGACTCTGCGGTCTATTACTGTGCAAGACAAAAAAGTCCCGGTAGTAGCCCCCCTGACTACTGGGGCCAAGGCACCACTCTC
PATd6p1D07	1	2	1	HV1-81*01	HJ1*03	HD2-1*01	CARGIYYGNYEYFDVW	HV363	ARGIYYGNYEYFDV	GGAGCTGAGCTGGCGAGGCCTGGGGCTTCAGTGAAGCTGTCCTGCAAGGCTTCTGGCTACACCTTCACAAGCTATGGTATAAGCTGGGTGAAGCAGAGAACTGGACAGGGCCTTGAGTGGATTGGAGAGATTTATCCTAGAAGTGGTAATACTTACTACAATGAGAAGTTCAAGGGCAAGGCCACACTGACTGCAGACAAATCCTCCAGCACAGCGTACATGGGGCTCCGCAGCCTGACATCTGAGGACTCTGCGGTCTATTTCTGTGCAAGAGGTATCTACTATGGTAACTACGAGTACTTCGATGTCTGGGGCACAGGGACCACGTCA
PATd6p1D08	1	2	1	HV1-50*01	HJ4*01	HD6-2*01	CARNRSPPCAMDYW	HV326	ARNRSPPCAMDY	GGGGCTGAGCTTGTGAAGCCTGGGGCTTCAGTGAAGCTGTCCTGCAAGGCTTCTGGCTACACCTTCACCAGCTACTGGATGCAGTGGGTAAAACAGAGGCCTGGACAGGGCCTTGAGTGGATCGGAGAGATTGATCCTTCTGATAGCTATACTAACTACAATCAAAAGTTCAAGGGCAAGGCCACATTGACTGTAGACACATCCTCCAGCACAGCCTACATGCAGCTCAGCAGCCTGACATCTGAGGACTCTGCGGTCTATTACTGTGCAAGAAACCGGTCTCCCCCCTGTGCTATGGACTACTGGGGTCAAGGAACCTCATCA
PATd6p1D10	1	2	1	HV5-12*01	HJ1*03	HD5-7*01	CAREGVTRYFDVW	HV203	AREGVTRYFDV	GGGGGAGACCTAGTGCAGCCTGGAGGGTCCCTGAAACTCTCCTGTGCAGCCTCTGGATTCACTTTCAGTGACTATTACATATATTGGGTTCGCCAGACTCCAGAGAAGAGGCTGGAGTGGGTCGCACACATTAGTAATGGTGGTGGTAGCACCTATTATCCAGACACTGTAAAGGGCCGATTCACCATCTCCAGAGACAATGCCAAGAACACCCTGTACCTGCAAATGAGCCGTCTGAAGTCTGAGGACACAGCCATGTATTACTGTGCAAGAGAGGGGGTTACCCGGTACTTCGATGTCTGGGGCACAGGACCACGTCAC
PATd6p1D12	1	2	1	HV1-58*01	HJ4*01	HD1-2*01	CARVLRGRAMDYW	HV337	ARVLRGRAMDY	GGAGCTGAGCTGGTGAGGCCTGGGTCCTCAGTGAAGATGTCCTGCAAGACTTCTGGATATACATTCACAAGCTACGGTATAAACTGGGTGAAGCAGAGGCCTGGACAGGGCCTGGAATGGATTGGATATATTTATATTGGAAATGGTTATACTGAGTACAATGAGAAGTTCAAGGGCAAGGCCACACTGACTTCAGACACATCCTCCAGCACAGCCTACATGCAGCTCAGCAGCCTGACATCTGAGGACTCTGCAATCTATTTCTGTGCAAGAGTGCTACGAGGGCGTGCTATGGACTACTGGGGTCAAGGAACCTCATCA
PATd6p1E01	1	2	2	HV3-6*01	HJ2*01	HD5-7*01	CARLHSLFDYW	HV253	ARLHSLFDY	GGACCTGGCCTCGTGAAACCTTCTCAGTCTCTGTCTCTCACCTGCTCTGTCACTGGCTACTCCATCACCAGTGGTTATTACTGGAACTGGATCCGGCAGTTTCCAGGAAACAAACTGGAATGGATGGGCTACATAAGCTACGATGGTAGCAATAACTACAACCCATCTCTCAAAAATCGAATCTCCATCACTCGTGACACATCTAAGAACCAGTTTTTCCTGAAGTTGAATTCTGTGACTACTGAGGACACAGCCACATATTACTGTGCAAGACTCCACTCCCTCTTTGACTACTGGGGCCAAGGCACCACTCTC
PATd6p1E02	1	2	2	HV1-4*01	HJ4*01	HD3-2*02	CARWSSGYAMDYW	HV272	ARWSSGYAMDY	GGGGCTGAACTGGCAAGACCTGGTGCCTCAGTGAAGATGTCCTGCAAGGCTTCTGGCTACACCTTTACTAGCTACACGATGCACTGGGTAAAACAGAGGCCTGGACAGGGTCTGGAATGGATTGGATACATTAATCCTAGCAGTGGTTATACTAAGTACAATCAGAAGTTCAAGGACAAGGCCACATTGACTGCAGACAAATCCTCCAGCACAGCCTACATGCAACTGAGCAGCCTGACATCTGAGGACTCTGCAGTCTATTACTGTGCAAGATGGAGCTCAGGCTATGCTATGGACTACTGGGGTCAAGGAACCTCATCA
PATd6p1E04	1	2	2	HV1-58*01	HJ2*01	HD2-5*01	CARSDSNYDFDYW	HV337	ARSDSNYDFDY	GGAGCTGAACTGGTGAGGCCTGGGTCCTCAGTGAAGATGTCCTGCAAGACTTCTGGATATACATTCACAAGCTACGGTATAAACTGGGTGAAGCAGAGGCCTGGACAGGGCCTGGAATGGATTGGATATATTTATATTGGAAATGGTTATACTGATTACAATGAGAAGTTCAAGGGCAAGGCCACACTGACTTCAGACACATCCTCCAGCACAGCCTACATGCAGCTCAGCAGCCTGACATCTGAGGACTCTGCAATCTATTTCTGTGCAAGATCGGACAGTAACTACGACTTTGACTACTGGGGCCAAGGCACCACTCTC
PATd6p1E05	1	2	2	HV5-6*01	HJ3*01	HD1-1*01	CARHYYGSSPFAYW	HV192	ARHYYGSSPFAY	GGGGGAGACTTAGTGAAGCCTGGAGGGTCCCTGAAACTCTCCTGTGCAGTCTCTGGATTCACTTTCAGTAGCTATGGCATGTCTTGGGTTCGCCAGACTCCAGACAAGAGGCTGGAGTGGGTCGCAACCATTAGTAGTGGTGGTAGTTACACCTACTATCCAGACAGTGTGAAGGGGCGATTCACCATCTCCAGAGACAATGCCAAGAACACCCTGTACCTGCAAATGAGCAGTCTGAAGTCTGAGGACACAGCCATGTATTACTGTGCAAGACATTACTACGGTAGTAGCCCTTTTGCTTACTGGGGCCAAGGGACTCTGTCA
PATd6p1E06	1	2	2	HV3-6*01	HJ2*01	HD1-1*01	CARSRSSGVAYYFDYW	HV253	ARSRSSGVAYYFDY	GGACCTGGCCTCGTGAAACCTTCTCAGTCTCTGTCTCTCACCTGCTCTGTCACTGGCTACTCCATCACCAGTGGTTATTACTGGAACTGGATCCGGCAGTTTCCAGGAAACAAACTGGAATGGATGGGCTACATAAGCTACGATGGTAGCAATAACTTCAACCCATCTCTCAAAAATCGAATCTCCATCACTCGTGACACATCTAAGAACCAGTTTTTCCTGAAGTTGAATTCTGTGACTACTGAGGACACAGCCACATATTACTGTGCAAGATCGCGTAGTAGCGGGGTCGCTTACTACTTTGACTACTGGGGCCAAGGCACCACTCTC
PATd6p1E07	1	2	2	HV5-6*01	HJ2*01	HD2-5*01	CARHKSNYGFDYW	HV192	ARHKSNYGFDY	GGGGGAGACTTAGTGAAGCCTGGAGGGTCCCTGAAACTCTCCTGTGCAGCCTCTGGATTCACTTTCAGTAGCTATGGCATGTCTTGGGTTCGCCAGACTCCAGACAAGAGGCTGGAGTGGGTCGCAACCATTAGTAGTGGTGGTAGTTACACCTACTATCCAGACAGTGTGAAGGGGCGATTCACCATCTCCAGAGACAATGCCAAGAACACCCTGTACCTGCAAATGAGCAGTCTGAAGTCTGAGGACACAGCCATGTATTACTGTGCAAGACATAAAAGTAACTACGGCTTTGACTACTGGGGCCAAGGCACCACTCTC
PATd6p1E08	1	2	2	HV12-3*01	HJ4*01	HD2-5*01	CAGDLLYYPYAMDYW	HV261	AGDLLYYPYAMDY	GGACCTGGCCTGGTGAAACCCTCACAGTCACTCTTCCTTACCTGCTCTATTACTGGTTTCCCCATCACCAGTGGTTACTACTGGATCTGGATCCGTCAGTCACCTGGGAAACCCCTAGAATGGATGGGGTACATCACTCATAGTGGGGAAACTTTCTACAACCCATCTCTCCAGAGCCCCATCTCCATTACTAGAGAAACGTCAAAGAACCAGTTCTTCCTCCAATTGAACTCTGTGACCACAGAGGACACAGCCATGTATTACTGTGCAGGAGACCTCCTATATTACCCCTATGCTATGGACTACTGGGGTCAAGGAACCTCATCA
PATd6p1E09	1	2	2	HV1-55*01	HJ1*03	HD2-1*01	CAREGGAYGNYWYFDVW	HV332	AREGGAYGNYWYFDV	GGGGCTGAGCTTGTGAAGCCTGGGGCTTCAGTGAAGATGTCCTGCAAGGCTTCTGGCTACACCTTCACCAGCTACTGGATAACCTGGGTGAAGCAGAGGCCTGGACAAGGCCTTGAGTGGATTGGAGATATTTATCCTGGTAGTGGTAGTACTAACTACAATGAGAAGTTCAAGAGCAAGGCCACACTGACTGTAGACACATCCTCCAGCACAGCCTACATGCAGCTCAGCAGCCTGACATCTGAGGACTCTGCGGTCTATTACTGTGCAAGAGAGGGGGGAGCCTATGGTAACTACTGGTACTTCGATGTCTGGGGCACAGGACCACGTCAC
PATd6p1E10	1	2	2	HV5-6*01	HJ4*01	HD5-7*01	CARPVSLYYAMDYW	HV192	ARPVSLYYAMDY	GGGGGAGACTTAGTGAAGCCTGGAGGGTCCCTGAAACTCTCCTGTGCAGCCTCTGGATTCACTTTCAGTAACTATGGCATGTCTTGGGTTCGCCAGACTCCAGACAAGAGGCTGGAGTGGGTCGCAACCATTAGTAGTGGTGGTAATTACACCTACTATCCAGACAGTGTGAAGGGGCGATTCACCATCTCCAGAGACAATGCCAAGAACACCCTGTACCTGCAAATGAGCAGTCTGAAGTCTGAGGACACAGCCATGTATTACTGTGCAAGACCAGTTAGCCTTTACTATGCTATGGACTACTGGGGTCAAGAACCTCATCAC
PATd6p1E11	1	2	2	HV1-4*01	HJ4*01	HD4-1*01	CARWAGTYYAMDYW	HV272	ARWAGTYYAMDY	GGGGCTGAACTGGCAAGACCTGGTGCCTCAGTGAAGATGTCCTGCAAGGCTTCTGGCTACACCTTTACTACCTACACGATGCACTGGGTAAAACAGAGGCCTGGACAGGGTCTGGAATGGATTGGATACATTAATCCTAGCAGTGGTTATACTAAGTACAATCAGAAGTTCAAGGACAAGGCCACATTGACTGCAGACAGATCCTCCAGCACAGCCTACATGCAACTGAGCAGCCTGACATCTGAGGACTCTGCAGTCTATTACTGTGCTAGATGGGCTGGGACTTACTATGCTATGGACTACTGGGGTCAAGGAACCTCATCA
PATd6p1F02	1	2	2	HV5-6*01	HJ2*01	HD2-5*01	CARHKSNYGFDYW	HV192	ARHKSNYGFDY	GGGGGAGACTTAGTGAAGCCTGGAGGGTCCCTGAAACTCTCCTGTGCAGCCTCTGGATTCACTTTCAGTAGCTATGGCATGTCTTGGGTTCGCCAGACTCCAGACAAGAGGCTGGAGTGGGTCGCAACCATTAGTAGTGGTGGTAGTTACACCTACTATCCAGACAGTGTGAAGGGGCGATTCACCATCTCCAGAGACAATGCCAAGAACACCCTGTACCTGCAAATGAGCAGTCTGAAGTCTGAGGACACAGCCATGTATTACTGTGCAAGACATAAAAGTAACTACGGCTTTGACTACTGGGGCCAAGGCACCACTCTC
PATd6p1F04	1	2	2	HV1-55*01	HJ4*01	HD2-1*01	CARSYGNYGAMDYW	HV332	ARSYGNYGAMDY	GGGGCTGAGCTTGTGAAGTTTGGGGCTTCAGTGAAGATGTCCTGCAAGGCTTCTGGCTACATCTTCACCAGCTACTGGATAACCTGGGTGAAGCAGAGGCCTGGACAAGGCCTTGAGTGGATTGGAGATATTTATCCTGGTAGTGGTAGTACTAACTACAATGAGAAGTTCAAGAGCAAGGCCACACTGACTGTAGACACATCCTCCAGCACAGCCTACATGCAGCTCAGCAGCCTGACATCTGAGGACTCTGCGGTCTATTACTGTGCAAGGTCTTATGGTAACTACGGAGCTATGGACTACTGGGGTCAAGGAACCTCATCA
PATd6p1F06	1	2	2	HV3-6*01	HJ2*01	HD1-1*01	CARSLSSGVAYYFDYW	HV253	ARSLSSGVAYYFDY	GGACCTGGCCTCGTGAAACCTTCTCAGTCTCTGTCTCTCACCTGCTCTGTCACTGGCTACTCCATCACCAGTGGTTATTACTGGAACTGGATCCGGCAGTTTCCAGGAAACAAACTGGAATGGATGGGCTACATAAGCTACGATGGTAGCAATAACTACAACCCATCTCTCAAAAATCGAATCTCCATCACTCGTGACACATCTAAGAACCAGTTTTTCCTGAAGTTGAATTCTGTGACTACTGGGGACACAGCCACATATTACTGTGCAAGATCGCTTAGTAGCGGGGTCGCTTACTACTTTGACTACTGGGGCCAAGGCACCACTCTC
PATd6p1F07	1	2	2	HV2-2*01	HJ2*01	HD2-3*01	CARKLVTFFDYW	HV186	ARKLVTFFDY	GGACCTGGCCTAGTGCAGCCCTCACAGAGCCTGTCCATCACCTGCACAGTCTCTGGTTTCTCATTAACTAGCTATGGTGTACACTGGGTTCGCCAGTCTCCAGGAAAGGGTCTGGAGTGGCTGGGAGTGATATGGAGTGGTGGAAGCACAGACTATAATGCAGCTTTCATATCCAGACCGAGCATCAGCAGGGACAATTCCAAGAGCCAAGTTTTCTTTAAAATGAACAGTCTGCAAGCTGATGACTCAGCCATATATTACTGTGCCAGAAAGTTGGTTACTTTCTTTGACTACTGGGGCCAAGGCACCACTCTC
PATd6p1F08	1	2	2	HV1-69*01	HJ1*02	HD4-1*01	CARWSTGTGDWYFDVW	HV353	ARWSTGTGDWYFDV	GGGGCTGAGCTTGTGATGCCTGGGGCTTCAGTGAAGCTGTCCTGCAAGGCTTCTGGCTACATTTTCACCAGCTACTGGATGCACTGGGTGAAGCAGAGGCCTGGACAAGGCCTTGAGTGGATCGGAGAGATTGATCCTTCTGATAGTTACACTAACTACAATCAAAAGTTCAAGGGCAAGGCCACATTGACTGTAGACAAATCCTCCAGCACAGCCTACATGCAGCTCAGCAGCCTGACATCTGAGGACTCTGCGGTCTATTACTGTGCAAGATGGAGTACTGGGACAGGGGACTGGTACTTCGATGTCTGGGGCACAGGACCACGTCAC
PATd6p1F09	1	2	2	HV2-3*01	HJ1*02	HD1-1*01	CAKGDYGSLWYFDVW	HV190	AKGDYGSLWYFDV	GGACCTGGCCTGGTGGCGCCCTCACAGAGCCTGTCCATCACATGCACTGTCTCAGGGTTCTCATTAACCAACTATGGTGTAAGCTGGGTTCGCCAGCCTCCAGGAAAGGGTCTGGAGTGGCTGGGAGTAATATGGGGTGACGGGAGCACAAATTATCATTCAGCTCTCATATCCAGACTGAGCATCAGCAAGGATAACTCCAAGAGCCAAGTTTTCTTAAAACTGAACAGTCTGCAAACTGATGACACAGCCACGTACTACTGTGCCAAAGGGGACTACGGTAGTCTCTGGTACTTCGATGTCTGGGGCACAGGGACCACGTCA
PATd6p1F10	1	2	2	HV1-74*01	HJ3*01	HD2-4*01	CAISYDYDWFAYW	HV110	AISYDYDWFAY	GGGGCTGAACTGGTGAAGCCTGGGGCTTCAGTGAAGGTGTCCTGCAAGGCTTCTGGCTACACCTTCACCACCTACTGGATGCACTGGGTGAAGCAGAGGCCTGGCCAAGGCCTTGAGTGGATTGGAAGGATTCATCCTTCTGATAGTGATACTAGCTACAATCAAAAGTTCAAGGGCAAGGCCACCTTGACTGTAGACAAATCCTCCAGCACAGCCTACATGCAGCTCAGCAGCCTGACATCTGAGGACTCTGCGGTCTATTACTGTGCAATCTCCTATGATTACGACTGGTTTGCTTACTGGGGCCAAGGGACTCTGTCA
PATd6p1F12	1	2	2	HV5-17*01	HJ3*01	HD2-3*01	CACYDGYFFAYW	HV219	ACYDGYFFAY	GGGGGAGGCTTAGTGAAGCCTGGAGGGTCCCTGAAACTCTCCTGTGCAGCCTCTGGATTCACTTTCAGTGACTATGGAATGCACTGGGTTCGTCAGGCTCCAGAGAAGGGGCTGGAGTGGGTTGCATACTTTAGTAGTGGCAGTAGTACCATCTACTATGCAGACACAGTGAAGGGCCGATTCACCATCTCCAGAGACAATGCCAAGAACACCCTGTTCCTGCAAATGACCAGTCTGAGGTCTGAGGACACGGCCATGTATTACTGTGCATGCTATGATGGTTACTTCTTTGCTTACTGGGGCCAAGGGACTCTGGTC
PATd6p1G02	1	2	2	HV1-55*01	HJ2*01	HD1-1*01	CARYRYYYGSSFDYW	HV332	ARYRYYYGSSFDY	GGGGCTGAGCTTGTGAAGCCTGGGGCTTCAGTGAAGATGTCCTGCAAGGCTTCTGGCTACACCTTCACCAACTACTGGATAACCTGGGTGAAGCAGAGGCCTGGACAAGGCCTTGAGTGGATTGGAGATATTTATCCTGGTAGTGGTACTACTAACTACAATGAGAAGTTCAAGAGCATGGCCACACTGACTGTAGACACATCCTCCAGCACAGCCTACATGCAGCTCAGCAGCCTGACATCTGAGGACTCTGCGGTCTATTACTGTGCAAGATACCGCTATTACTACGGTAGTAGTTTTGACTACTGGGGCCAAGGCACCACTCTC
PATd6p1G03	1	2	2	HV5-6*01	HJ4*01	HD5-7*01	CARPVSLYYAMDYW	HV192	ARPVSLYYAMDY	GGGGGAGACTTAGTGAAGCCTGGAGGGTCCCTGAAACTCTCCTGTGCAGCCTCTGGATTCACTTTCAGTAGCTATGGCATGTCTTGGGTTCGCCAGACTCCAGACAAGAGGCTGGAGTGGGTCGCAACCATTAGTAGTGGTGGTAGTTACACCTACTATCCAGACAGTGTGAAGGGGCGATTCACCATCTCCAGAGACAATGCCAAGAACACCCTGTACCTGCAAATGAGCAGTCTGAAGTCTGAGGACACTGCCATGTTTTACTGTGCAAGACCAGTTAGCCTTTACTATGCTATGGACTACTGGGGTCAAGGACCTCATCAC
PATd6p1G05	1	2	2	HV5-6*01	HJ4*01	HD2-10*02	CARQKYRTYAMDYW	HV192	ARQKYRTYAMDY	GGGGGAGACTTAGTGAAGCCTGGAGGGTCCCTGAAACTCTCCTGTGCAGCCTCTGGATTCACTTTCAGTAACTATGGCATGTCTTGGGTTCGCCAGACTCCAGACAAGAGGCTGGAGTGGGTCGCAACCATTAGTAGTGGTGGTAGTTACACCTACTATCCAGACAGTGTGAAGGGGCGATTCACCATCTCCAGAGACAATGCCAAGAACACCCTATACCTGCAAATGAGCAGTCTGAAGTCTGAGGACACAGCCATGTATTACTGTGCAAGACAGAAGTATCGGACCTATGCTATGGACTACTGGGGTCAAGGAACCTCATCA
PATd6p1G06	1	2	2	HV12-3*01	HJ4*01	HD2-5*01	CAGDILYYPYSMDYW	HV261	AGDILYYPYSMDY	GGACCTGGCCTGGTGAAACCCTCACAGTCACTCTTCCTTACCTGCTCTATTACTGGTTTCCCCACCACCAGTGGTTACTACTGGATCTGGATCCGTCAGTCACCTGGGAAACCCCTAGAATGGATGGGGTACATCACTCATAGTGGGGAAATTTTCTACAACCCATGTCTCCAGAGCCCCATCTCCATTACTAGAGAAACGTCAAAGAACCAGTTCTTCCTCCAATTGAACTCTGAGATCACAGAGGACACAGCCATGTATTACTGTGCAGGAGACATCCTATATTACCCCTATTCTATGGACTACTGGGGTCAAGGAACCTCATCA
PATd6p1G07	1	2	2	HV3-6*01	HJ2*01	HD1-1*01	CARSRSSGVAYYFDYW	HV253	ARSRSSGVAYYFDY	GGACCTGGCCTCGTGAAACCTTCTCAGTCTCTGTCTCTCACCTGCTCTGTCACTGGCTACTCCATCACCAGTGGTTATTACTGGAACTGGATCCGGCAGTTTCCAGGAAACAAACTGGAATGGATGGGCTACATAAGCTACGATGGTAGCAATAACTACAACCCATCTCTCAAAAATCGAATCTCCATCACTCGTGACACATCTAAGAACCAGTTTTTCCTGAAGTTGAATTCTGTGACTACTGAGGACACAGCCACATATTACTGTGCAAGATCGCGTAGTAGCGGGGTCGCTTACTACTTTGACTACTGGGGCCAAGGCACCACTCTC
PATd6p1G08	1	2	2	HV1-69*01	HJ4*01	HD1-2*01	CASSLLSIPRRGDYW	HV353	ASSLLSIPRRGDY	GGGGCTGAGCTTGTGATGCCTGGGGCTTCAGTGAAGCTGTCCTGCAAGGCTTCTGGCTACACCTTCACCAGCTACTGGATGCACTGGGTGAAGCAGAGGCCTGGACAAGGCCTTGAGTGGATCGGAGAGATTGATCCTTCTGATAGTTATACTAACTACAATCAAAAGTTCAAGGGCAAGGCCACATTGACTGTAGACAAATCCTCCAGCACAGCCTACATGCAGCTCAGCAGCCTGACATCTGAGGACTCTGCGGTCTATTACTGTGCAAGCTCCCTCTTATCAATACCACGGAGGGGGGACTACTGGGGTCAAGGAACCTCAGTC
PATd6p1G09	1	2	2	HV3-6*01	HJ2*01	HD1-1*01	CARSRSSGVAYYFDYW	HV253	ARSRSSGVAYYFDY	GGACCTGGCCTCGTGAAATCTTCTCAGTCTCTGTCTCTCACCTGCTCTGTCACTGGCTACTCCATCACCAGTGGTTATTACTGGAACTGGATCCGGCAGTTTCCAGGAAACAAACTGGAATGGATGGGCTACATAAGCTACGATGATAGCAATAACTACAACCCATCTCTCAAAAATCGAATCTCCATCACTCGTGACACATCTAAGAACCAGTTTTTCCTGAAGTTGAATTCTGTGACTACTGAGGACACAGCCACATATTACTGTGCAAGATCGCGTAGTAGCGGGGTCGCTTACTACTTTGACTACTGGGGCCAAGGCACCACTCTC
PATd6p1G10	1	2	2	HV1-72*01	HJ1*03	HD2-12*01	CARRRLCYDPYWYFDVW	HV057	ARRRLCYDPYWYFDV	GGGGCTGAGCTTGTGAAGCCTGGGGCTTCAGTGAAGCTGTCCTGCAAGGCTTCTGGCTACACCTTCACCAGCTACTGGATGCACTGGGTGAAGCAGAGGCCTGGACGAGGCCTTGAGTGGATTGGAAGGATTGATCCTAATAGTGGTTGTACTAAGTACAATGCGAAGTTCAAGAGCAAGGCCACACTGACTGTAGACAAACCCTCCAGCACAGCCTACATGCAGCTCAGCAGCCTGACATCTGAGGACTCTGCGGTCTATTCTTGTGCAAGACGAAGACTATGTTACGACCCTTACTGGTACTTCGATGTCTGGGGCACAGGGACCACGTCA
PATd6p1G11	1	2	2	HV1-69*01	HJ1*02	HD4-1*01	CARWSTGTGDWYFDVW	HV353	ARWSTGTGDWYFDV	GGGGCTGAGCTTGTGATGCCTGGGGCTTCAGTGAAGCTGTCCTGCAAGGCTTCTGGCTACACCTTCACCAGCTACTGGATGCACTGGGTGAAGCAGAGGCCTGGACAAGGCCTTGAGTGGATCGGAGAGATTGATCCTTCTGATAGTTATACTAACTACAATCAAAAGTTCAAGGGCAAGGCCACATTGACTGTAGACAAATCCTCCAGCACAGCCTGCATGCAGCTCAGCAGCCTGACATCTGAGGACTCTGCGGTCTATTACTGTGCAAGATGGAGTACTGGGACAGGGGACTGGTACTTCGATGTCTGGGGCACAGGACCACGTCAC
PATd6p1G12	1	2	2	HV2-2*01	HJ4*01	HD4-1*01	CATLDGYSAMDYW	HV186	ATLDGYSAMDY	GGACCTGGCCTAGTGCAGCCCTCACAGAGCCTGTCCATCACCTGCACAGTCTCTGGTTTCTCATTAACTAGCTATGGTGTACACTGGGTTCGCCAGTCTCCAGGAAAGGGTCTGGAATGGCTGGGAGTGATATGGAGTGGTGGAAGCACAGACTATAATGCAGCTTTCATATCCAGACTGAGCATCAGCAAGGACAATTCCAAGAGCCAAGTTTTCTTTAAAATGAACAGTCTGCAAGCTGATGACACAGCCATATATTACTGTGCCACCCTAGATGGTTACTCTGCTATGGACTACTGGGGTCAAGGAACCTCATCA
PATd6p1H01	1	2	2	HV1-74*01	HJ4*01	NA	CAIGDYAMDYW	HV110	AIGDYAMDY	GGGGCTGAACTGGTGAAGCGTGGGGCTTCAGTGAAGGTTTCCTGCAAGGCTTCTGGCTACACCTTCACCAGCTACGGGATGCACTGGGTGAAGCAGAGGCCTGGCCAAGGCCTTGAGTGGATTGGAAGGATTCATCCTTGTGATAGTGATACTAACTACAATCAAAAGTTCAAGGGCAAGGCCACATTGACTGTAGACAAATCCTCCTGCACAGCCTACATGCAGCTCAGCAGCCTGACATCTGAGGCCTCTGCGGTCTATTACTGTGCAATAGGGGACTATGCTATGGACTACTGGGGTCAAGGCACCTCATCA
PATd6p1H02	1	2	2	HV5-6*01	HJ4*01	HD5-7*01	CARPVSLYYAMDYW	HV192	ARPVSLYYAMDY	GGGGGAGACTTAGTGAAGCCTGGAGGGTCCCTGAAACTCTCCTGTGCAGCCTCTGGATTCACTTTCAGTAGCTATGGCATGTCTTGGGTTCGCCAGACTCCAGACAAGAGGCTGGAGTGGGTCGCAACCATTAGTAGTGGTGGTAGTTACACCTACTATCCAGACAGTGTGAAGGGGCGATTCACCATCTCCAGAGACAATGCCAAGAACACCCTGTACCTGCAAATGAGCAGTCTGAAGTCTGAGGACACAGCCATGTATTACTGTGCAAGACCAGTTAGCCTTTACTATGCTATGGACTACTGGGGTCAAGGAACCTCATCA
PATd6p1H03	1	2	2	HV3-6*01	HJ2*01	HD1-1*01	CARSRSSGVAYYFDYW	HV253	ARSRSSGVAYYFDY	GGACCTGGCCTCGTGAAACCTTCTCAGTCTCTGTCTCTCACCTGCTCTGTCACTGGCTACTCCATCACCAGTGGTTATTACTGGAACTGGATCCGGCAGTTTCCAGGAAACAAACTGGAATGGATGGGCTACATAAGCTACGATGGTAGCAATAACTACAACCCATCTCTCAAAAATCGAATCTCCATCACTCGTGACACATCTAAGAACCAGTTTTTCCTGAAGTTGAATTCTGTGACTACTGAGGACACAGCCACATATTACTGTGCAAGATCGCGTAGTAGCGGGGTCGCTTACTACTTTGACTACTGGGGCCAAGGCACCACTCTC
PATd6p1H04	1	2	2	HV1-4*01	HJ4*01	HD4-1*01	CARWAGTYYAMDYW	HV272	ARWAGTYYAMDY	GGGGCTGAACTGGCAAGACCTGGTGCCTCAGTGAAGATGTCCTGCAAGGCTTCTGGCTACACCTTTGCTAGCTACACGATGCACTGGGTAAAACAGAGGCCTGGACAGGGTCTGGAATGGATTGGATACATTAATCCTAGCAGTGGTTATACTAAGTACAATCAGAAGTTCAGGGACAAGGCCACATTGACTGCAGACAAATCCTCCAGCACAGCCTACATGCAACTGAGCAGCCTGACATCTGAGGACTCTGCAGTCTATTACTGTGCAAGATGGGCTGGGACTTACTATGCTATGGACTACTGGGGTCAAGGAACCTCATCA
PATd6p1H07	1	2	2	HV1-62-2*01	HJ3*01	HD3-2*02	CARHEDLGSGYLAWFAYW	HV357	ARHEDLGSGYLAWFAY	GGAGCTGAGCTGGTGAAACCCGGGGCATCAGTGAAGCTGTCCTGCAAGGCTTCTGGCTACACCTTCACTGAGTATACTATACACTGGGTAAAGCATAGGTCTGGACAGGGTCTTGAGTGGATTGGGTGGTTTTACCCTGGAAGTGGTAGTATAAAGTACAATGAGAAATTCAAGGACAAGGCCACATTGACTGCGGACAAATCCTCCAGCACAGTCTATATGGAGCTTAGTAGATTGACATCTGAAGACTCTGCGGTCTATTTCTGTGCAAGACACGAAGATTTGGGCTCAGGCTACCTCGCCTGGTTTGCTTACTGGGGCCAAGGACTCTGTCAC
PATd6p1H08	1	2	2	HV1-55*01	HJ2*01	HD1-1*01	CARYRYYYGSSFDYW	HV332	ARYRYYYGSSFDY	GGGGCTGAGCTTGTGAAGCCTGGGGCTTCAGTGAAGATGTCCTGCAAGGCTTCTGGCTACACCTTCACCAACTACTGGATAACCTGGGTGAAGCAGAGGCCTGGACAAGGCCTTGAGTGGATTGGAGATATTTATCCTGGTAGTGGTACTACTAACTACAATGAGAAGTTCAAGAGCATGGCCACACTGACTGTAGACACATCCTCCAGCACAGCCTACATGCAGCTCAGCAGCCTGACATCTGAGGACTCTGCGGTCTATTACTGTGCAAGATACCGCTATTACTACGGTAGTAGTTTTGACTACTGGGGCCAAGGCACCACTCTC
PATd6p1H12	1	2	2	HV1-4*01	HJ4*01	HD4-1*01	CARWAGTYYAMDNW	HV272	ARWAGTYYAMDN	GGGGCTGAACTGGCAAGACCTGGTGCCTCAGTGAAGATGTCCTGCAAGGCTTCTGGCTACACCTTTACTAGCAACACGATGCACTGGGTAAAACAGAGGCCTGGACAGGGTCTGGAATGGATTGGATACATTAATCCTAGCAGTGGTTATACTAAGTACAATCAGAAGTTCAAGGACAAGGCCACATTGACTGCAGACAAATCCTCCAGCACAGCCTACATGCAACTGAGCAGCCTGACATCTGAGGACTCTGCAGTCTATTCCTGTGCGAGATGGGCTGGGACTTACTATGCTATGGACAATTGGGGTCAAGGAACCTTCATC
PT612A01	1	3	1	HV1-39*01	HJ3*01	HD1-1*02	CARGGNYGFAYW	HV313	ARGGNYGFAY	GGACCTGAGCTGGTGAAGCCTGGCGCTTCAGTGAAGATATCCTGCAAGGCTTCTGGTTACTCATTCACTGACTACAACATGAACTGGGTGAAGCAGAGCAATGGAAAGAGCCTTGAGTGGATTGGAGTAATTAATCCTAACTATGGTACTACTAGCTACAATCAGAAGTTCAAGGGCAAGGCCACATTGACTGTAGACCAATCTTCCAGCACAGCCTACATGCAGCTCAACAGCCTGACATCTGAGGACTCTGCAGTCTATTACTGTGCAAGAGGGGGTAACTACGGGTTTGCTTACTGGGGCCAAGGGACTCTGTCA
PT612A02	1	3	1	HV1-9*01	HJ4*01	HD2-4*01	CARRGIYYDYDEDAMDYW	HV281	ARRGIYYDYDEDAMDY	GGAGCTGAGCTGATGAAGCCTGGGGCCTCAGTGAAGCTTTCCTGCAAGGCTACTGGCTACACATTCACTGGCTACTGGATAGAGTGGGTAAAGCAGAGGCCTGGACATGGCCTTGAGTGGATTGGAGAGATTTTACCTGGAAGTGGTAGTACTAACTACAATGAGAAGTTCAAGGGCAAGGCCACATTCACTGCAGATACATCCTCCAACACAGCCTACATGCAACTCAGCAGCCTGACAACTGAGGACTCTGCCATCTATTACTGTGCAAGAAGAGGGATCTACTATGATTACGACGAAGATGCTATGGACTACTGGGGTCAAGGAACCTCATCA
PT612A03	1	3	1	HV3-2*02	HJ3*01	HD1-1*01	CARGDTTVVDAWFAYW	HV138	ARGDTTVVDAWFAY	GGACCTGGCCTGGTGAAACCTTCTCAGTCACTTTCCCTCACCTGCACTGTCACTGGCTACTCCATCACCAGTGGTTATGACTGGAACTGGATCCGGCAGTTTCCAGGAAACAAACTGGAGTGGATGGGCTACATAAGCTACAGTGTAGCAAGTACTACAACCCATCTCTCAAAAGTCGAATCTCTATCACTCGAGACACATCCAAGAACCAGTTCTCCCTGGAATTGAATTCTGTGACTACTGAGGACACAGCCACATATTACTGTGCAAGAGGGGATACTACGGTAGTAGATGCCTGGTTTGCTTACTGGGGCCAAGGGACTCTGGTC
PT612A04	1	3	1	HV1-76*01	HJ3*01	HD1-1*01	CARNYGSKAWFAYW	HV435	ARNYGSKAWFAY	GGGGCTGAGCTGGTGAGGCCTGGGGCTTCAGTGAAGCTGTCCTGCAAGGCTTCTGGCTACACTTTCACTGACTACTATATAAACTGGGTGAAGCAGAGGCCTGGACAGGGACTTGAGTGGATTGCAAGGATTTATCCTGGAAGTGGTAATACTTACTACAATGAGAAGTTCAAGGGCAAGGCCACACTGACTGCAGAAAAATCCTCCAGCACTGCCTACATGCAGCTCAGCAGCCTGACATCTGAGGACTCTGCTGTCTATTTCTGTGCAAGAAACTACGGTAGTAAGGCCTGGTTTGCTTACTGGGGCCAAGGGACTCTGTCA
PT612A05	1	3	1	HV1-80*01	HJ3*01	HD2-14*01	CAREVPFAYW	HV362	AREVPFAY	GGGGCTGAGCTGGTGAAGCCTGGGGCCTCAGTGAAGATTTCCTGCAAAGCTTCTGGCTACGCATTCAGTAGCTACTGGATGAACTGGGTGAAGCAGAGGCCTGGAAAGGGTCTTGAGTGGATTGGACAGATTTATCCTGGAGATGGTGATACTAACTACAACGGAAAGTTCAAGGGCAAGGCCACACTGACTGCAGACAAATCCTCCAGCACAGCCTACATGCACCTCAGCAGCCTGACCTCTGAGGACTCTGCGGTCTATTTCTGTGCAAGAGAGGTCCCGTTTGCTTACTGGGGCCAAGGGACTCTGTCA
PT612A06	1	3	1	HV1-18*01	HJ2*01	HD1-1*01	CARRGYYYGSGSFDYW	HV291	ARRGYYYGSGSFDY	GGACCTGAGCTGGTGAAGCCTGGGGCTTCAGTGAAGATACCCTGCAAGGCTTCTGGATACACATTCACTGACTACAACATGGACTGGGTGAAGCAGAGCCATGGAAAGAGCCTTGAGTGGATTGGAGATATTAATCCTAACAATGGTGGTACTATCTACAACCAGAAGTTCAAGGGCAGGGCCACATTGACTGTTGACAAGTCCTCCAGCACAGCCTACATGGAGCTCCGCAGCCTGACATCTGAAGACACTGCAGTCTATTCCTGTGCAAGAAGGGGTTATTACTACGGTAGTGGCTCCTTTGACTACTGGGGCCAAGGCACCACTCTC
PT612A07	1	3	1	HV1-26*01	HJ2*01	HD2-3*01	CARGDGFSDYW	HV301	ARGDGFSDY	GGACCTGAGCTGGTGAAACCTGGGGCTTCAGTGAAGATATCCTGTAAGGCTTCTGGATACACGTTCACTGACTACTACATAAACTGGGTGAGGCAGAGCCTTGGAAAGAGCCTTGAGTGGATTGGAGATATTTATCCTAACAATGGTGGTACTACCTACAACCAGAAATTCAGGGGCAAGGCCACATTGACTGTAGCCAAGTCCTCCAACACAGCCTACATGGAACTCCGCAGCCTGACATCTGAGGACTCTGCAGTCTATTACTGTGCAAGAGGGGATGGTTTTTCTGACTACTGGGGCCAGGGCACCACTCTC
PT612A10	1	3	1	HV1-76*01	HJ4*01	HD1-1*01	CAVYGSSSYYYVMDYW	HV435	AVYGSSSYYYVMDY	GGGGCTGAGCTGGTGAGGCCTGGGGCTTCAGTGAAGCTGTCCTGCAAGGCTTCTGGCTACAGTTTCACTGACTACTATATAAACTGGGTGAAGCAGAGGCCTGGACAGGGACTTGAGTGGATTGCAAGGATTTATCCTGGAAGTGGTAATATGTATTACAATGAGAGGTTCAAGGGCAAGGCCACCCTGACTGCAGAAAAATCCTCCACCACTGTTTACATGCAGCTCAGCAGCCTGACATCTGAGGACTCTGCTGTCTATTTCTGTGCCGTGTACGGTAGTAGCTCATATTACTATGTTATGGACTACTGGGGTCAAGGAACCTCATCA
PT612A11	1	3	1	HV5-6*01	HJ2*01	HD2-3*01	CARRGTTYYFDFW	HV192	ARRGTTYYFDF	GGGGGAGACTTAGTGAAGCCTGGAGGGTCCCTGAAACTCTCCTGTGCAGCCTCTGGATTCACTTTCAGTAGCTATGGCATGTCTTGGGTTCGCCAGACTCCAGACAAGAGGCTGGAGTGGGTCGCAACCATTAGTAGTGGTGGTAGTTACACCTACTATCCAGACAGTGTGAAGGGGCGATTCACCATCTCCAGAGACAATGCCAAGAACACCCTGTACCTGCAAATGAGCAGTCTGAAGTCTGAGGACACAGCCATGTATTACTGTGCAAGACGGGGTACTACGTACTACTTTGACTTCTGGGGCCAAGGCACCACTCTC
PT612A12	1	3	1	HV1-80*01	HJ3*01	HD2-14*01	CAREVPFAYW	HV362	AREVPFAY	GGGGCTGAGCTGGTGAAGCCTGGGGCCTCAGTGAAGATTTCCTGCAAAGCTTCTGGCTACGCATTCAGAAGCTACTGGATGAACTGGGTGAAGCAGAGGCCTGGAAAGGGTCTTGAGTGGATTGGACAGATTTATCCTGGAGATGATGATACTAACTACAACGAAAAATTCAAGGGCAAAGCCACACTGACTGCAGACAAATCCTCCAGCACAGCCTACATGCAGCTCAGCAGCCTGACCTCTGAGGACTCTGCGGTCTATTTCTGTGCAAGAGAGGTCCCGTTTGCTTACTGGGGCCAAGGGACTCTGTCA
PT612B02	1	3	1	HV1-80*01	HJ3*01	HD2-14*01	CAREVPFAYW	HV362	AREVPFAY	GGGGCTGAGCTGGTGAAGCCTGGGGCCTCAGTGAAGATTTCCTGCAAAGCTTCTGGCTACGCATTCAGTAGCTACTGGATGAACTGGGTGAAGCAGAGGCCTGGAAAGGGTCTTGAGTGGATTGGACAGATTTATCCTGGAGATGGTGATACTAACTACAACGGAAAGTTCAAGGGCAAGGCCACACTGACTGCAGACAAATCCTCCAGCACAGCCTACATGCAGCTCAGCAGCCTGACCTCTGAGGACTCTGCGGTCTATTTCTGTGCAAGAGAGGTCCCGTTTGCTTACTGGGGCCAAGGGACTCTGGTC
PT612B03	1	3	1	HV5-2*01	HJ1*03	HD3-1*01	CSGLDVW	HV185	SGLDV	GGGGGAGGCTTAGTGCAGCCTGGAGAGTCCCTGAAACTCTCCTGTGAATCCAATGAATACGAATTCCCTTCCCATGACATGTCTTGGGTCCGCAAGACTCCGGAGAAGAGGCTGGAGTTGGTCGCAGCCATTAATAGTGATGGTGGTAGCACCTACTATCCAGACACCATGGAGAGACGATTCATCATCTCCAGAGACAATACCAAGAAGACCCTGTACCTGCAAATGAGCAGTCTGAGGTCTGAGGATACAGCCTTGTATTACTGTAGCGGGCTCGATGTCTGGGGCACAGGGACCACGGTC
PT612B05	1	3	1	HV2-9-1*01	HJ2*01	HD4-1*02	CARSGNWDFDYW	HV211	ARSGNWDFDY	GGACCTGGCCTGGTGGCGCCCTCACAGAGCCTGTCCATCACATGCACTGTCTCTGGGTTCTCATTAACCAGCTATGCTATAAGCTGGGTTCGCCAGCCACCAGGAAAGGGTCTGGACTGGCTTGGAGTAATATGGACTGGTGGAGGCACAAATTATAATTCAGCTCTCAAATCCAGACTGAGCATCAGCAAAGACAACTCCAAGAGTCAAGTTTTCTTAAAAATGAACAGTCTGCAAACTGATGACACAGCCAGGTACTACTGTGCCAGAAGTGGCAACTGGGACTTTGACTACTGGGGCCAAGGCACCACTCTC
PT612B06	1	3	1	HV1-56*01	HJ2*01	HD1-1*01	CARSVPSTVVFDYW	HV333	ARSVPSTVVFDY	GGACCTGAGCTGGTGAGGCCTGGGGCTTCAGTGAAGATATCCTGCAAGGCTCCTGGCTATACCTTCACCAGCCACTGGATGCAGTGGGTAAGACAGAGGCCTGGACAGGGCCTTGAGTGGATTGGAGAGATTTTTCCTGGAAGTGGTAGTACTTATTATAATGAGAAGTTCAAGGGCAAGGCCACACTGACTGTAGACACATCCTCCAGCACAGCCTACATGCAGCTCAGCAGCCTGACATCTGAGGACTCTGCGGTCTATTTCTGTGCAAGATCAGTTCCCTCTACGGTAGTTTTTGACTACTGGGGCCAAGGCACCACTCTC
PT612B07	1	3	1	HV1-42*01	HJ1*03	HD1-1*01	CARYYYGSSYVGTYWYFDVW	HV315	ARYYYGSSYVGTYWYFDV	GGACCTGAGCTGGTGAAGCCTGGGGCTTCAGTGAAGATTTCCTGCAAGGCTTCTGGTTACTCATTCACTGGCTACTACATAAACTGGGTGAAGCAAAGTCCTGAAAAGAGCCTTGAGTGGATTGGAGAGATTAATCCTTGCACTGGTGGTACTACCTACAACCAGAAGTTCAAGGCCAAGGCCACATTGACTGTAGACAAATCCTCCAGCACAGCCTACATGCAGCTCAAGAGCCTGACATCTGAGGACTCTGCAGTCTATTACTGTGCAAGATATTACTACGGTAGTAGCTACGTAGGGACTTACTGGTACTTCGATGTCTGGGGCACAGGGACCACGGTC
PT612B09	1	3	1	HV3-4*01	HJ2*01	HD1-1*01	CAREAVVAPYYFDYW	HV250	AREAVVAPYYFDY	GGACCTGCCCTGGTGAAGCCTTCTCAGACAGTGTCCCTCACCTGCACTGTCACTGGCTACTCTATCACTAATGGTAATCACTGGTGGAACTGGATCCGGCAGGTTTCAGGAAGCAAACTGGAGTGGATAGGGTACATAAGCTCCAGTGGTAGCACTGACAGCAATCCATCTCTCAAAAGTCGAATCTCCATCACTAGAGACACTTCCAAGAACCAGTTATTCCTGCAGTTGAACTCTGTGACTACTGAAGATATAGCCACATATTACTGTGCAAGAGAGGCGGTAGTAGCCCCGTACTACTTTGACTACTGGGGCCAAGGCACCACTCTC
PT612B11	1	3	1	HV3-8*01	HJ2*01	HD1-1*01	CARRGTTVVAFDYW	HV257	ARRGTTVVAFDY	GGACCTGGCCTGGCAAAACCTTCTCAGACTCTGTCCCTCACCTGTTCTGTCACTGGCTACTCCATCACCAGTGATTACTGGAACTGGATCCGGAAATTCCCAGGGAATAAACTTGAGTACATGGGGTACATAAGCTACAGTGGTAGCACTTACTACAATCCATCTCTCAAAAGTCGAATCTCCATAACTCGAGACACATCCAAGAACCAGTATTACCTGCAGTTGAATTCTGTGACTACTGAGGACACAGCCACATATTACTGTGCAAGACGAGGTACTACGGTAGTAGCTTTTGACTACTGGGGCCAAGGCACCACTCTC
PT612B12	1	3	1	HV5-2*01	HJ4*01	HD1-1*01	CARSSSDAIDYW	HV185	ARSSSDAIDY	GGGAGAAACTTAGTGCAGCCTGGAGAGTCCCTGAAACTCTCCTGTGAATCCAATGAATACGAATTCCCTTCCCATGACATGTCTTGGGTCCGCACGACTCCGGAGAAGAGGCTGGAGTTGGTCGCAGCCATTAATAGTGATGGTGGTAGCACCTACTATCCAGACACCATGGAGAGACGCTTCGTCATCTCCAGAGACAAAACCAAGAAGACCCTGTACCTGCAAATGAGCAGTCTGAGGTCTGAGGACACAGCCTTGTATTACTGTGCAAGGAGTAGCTCCGATGCTATAGACTACTGGGGTCAGGGAACCTCAGTC
PT612C01	1	3	1	HV1-42*01	HJ2*02	HD1-3*01	CARAPYYFDYW	HV315	ARAPYYFDY	GGACCTGAGCTGGTGAAGCCTGGGGCTTCAGTGAAGATATCCTGCAAGGCTTCTGGTTACTCATTCACTGGCTACTACATGAACTGGGTGAAGCAAAGTCCTGAAAAGAGCCTTGAGTGGATTGGAGAGATTAATCCTAGCACTGGTGGTACTACCTACAACCAGAAGTTCAAGGCCAAGGCCACATTGACTGTAGACAAATCCTCCAGCACAGCCTACATGCAGCTCAAGAGCCTGACATCTGAGGACTCTGCAGTCTATTACTGTGCAAGAGCTCCATACTACTTTGACTACTGGGGCCAAGGCACCTCTCTC
PT612C02	1	3	1	HV1-82*01	HJ4*01	HD4-1*01	CARDWAYAMDYW	HV364	ARDWAYAMDY	GGACCTGAGCTGGTGAAGCCTGGGGCCTCAGTGAAGATTTCCTGTAAGACTTCTGGCTACATATTCAGTAGTTCCTGGATGAATTGGGTGAAACAGAGGCCTGGAAAGGGTCTTGAGTGGATTGGACGGTTTTATCCTGGAGATGGAGATACTAATTATAATGGGAAGTTCAGGGGCAAGGCCACACTGACTGCAGACAAATCCTCCACCACAGCCTCCATGCAACTCAGCAGCCTGACATCTGATGACTCTGCGGTCTATTTCTGTGCAAGAGACTGGGCCTATGCTATGGACTACTGGGGTCAAGGAACCTCAGTC
PT612C03	1	3	1	HV5-2*01	HJ1*03	HD3-1*01	CSGLDVW	HV185	SGLDV	GGGGGAGGCTTAGTGCAGCCTGGAGAGTCCCTGAAACTCTCCTGTGAATCCAATGAATACGAATTCCCTTCCCATGACATGTCTTGGGTCCGCAAGACTCCGGAGAAGAGGCTGGAGTTGGTCGCAGCCATTAATAGTGATGGTGGTAGCACCTACTATCCAGACACCATGGAGAGACGATTCATCATCTCCAGAGACAATACCAAGAAGACCCTGTACCTGCAAATGAGCAGTCTGAGGTCTGAGGACACAGCCTTGTATTACTGTAGCGGGCTCGATGTCTGGGGCACAGGGACCACGGTC
PT612C04	1	3	1	HV1-80*01	HJ2*01	HD4-1*01	CARTGLGGFFDYW	HV362	ARTGLGGFFDY	GGGGCTGAGCTGGTGAAGCCTGGGGCCTCAGTGAAGATTTCCTGCAAAGCTTCTGGCTACGCATTCAGTAGCTACTGGATGAACTGGGTGAAGCAGAGGCCTGGAAAGGGTCTTGAGTGGATTGGACAGATTTATCCTGGAGATGGTGATACTAACTACAACGGAAAGTTCAAGGGCAAGGCCACACTGACTGCAGACAAATCCTCCAGCACAGCCTACATGCAGCTCAGCAGCCTGACCTCTGAGGACTCTGCGGTCTATTTCTGTGCAAGAACGGGACTGGGGGGTTTTTTTGACTACTGGGGCCAAGGCACCACTCTC
PT612C05	1	3	1	HV3-1*01	HJ1*03	HD2-10*02	CARDSIHWYFDVW	HV228	ARDSIHWYFDV	GGACCTGGCATGGTGAAACCTTCTCAGTCACTTTCCCTCACCTGCACTGTCACTGGCTACTCCATCACCAGTGGTTATGACTGGCACTGGATCCGACATTTTCCAGGAAACAAACTGGAGTGGATGGGCTACATAAGCTACAGTGGTAGCACTAACTACAACCCATCCCTCAAAAGTCGAATCTCCATCACTCATGACACATCTAAGAACCATTTCTTCCTGAAGTTGAATTCTGTGACTACTGAGGACACAGCCACATATTACTGTGCAAGGGATAGTATCCACTGGTACTTCGATGTCTGGGGCACAGGACCACGTCAC
PT612C06	1	3	1	HV5-4*01	HJ3*01	HD2-2*01	CARDGGLRRGFAYW	HV188	ARDGGLRRGFAY	GGGGGAGGCTTAGTGAAGCCTGGAGGGTCCCTGAAACTCTCCTGTGCAGCCTCTGGATTCACTTTCAGTAGCTATGCCATGTCTTGGGTTCGCCAGACTCCGGAAAAGAGGCTGGAGTGGGTCGCAACCATTAGTGATGGTGGTAGTTACACCTACTATCCAGACAATGTAAAGGGCCGATTCACCATCTCCAGAGACAATGCCAAGAACAACCTGTACCTGCAAATGAGCCATCTGAAGTCTGAGGACACAGCCATGTATTACTGTGCAAGAGATGGCGGGTTACGACGAGGGTTTGCTTACTGGGGCCAAGGGACTCTGGTC
PT612C07	1	3	1	HV1-26*01	HJ2*01	HD2-3*01	CARGDGFSDYW	HV301	ARGDGFSDY	GGACCTGAGCTGGTGAAGCCTGGGGCTTCAGTGAAGATATCCTGTAAGGCTTCTGGATACACGTTCACTGACTACTACATAAACTGGGTGAAGCAGAGCCTTGGAAAGAGCCTTGAGTGGATTGGTGATATTTATCCTAACAATGGTGGTACTAACTACAACCAGAAGTTCAAGGGCAAGGCCACATTGACTGTAGACAAGTCCTCCAACACAGCCTACATGGAACTCCGCAGCCTGACATCTGAGGACTCTGCAGTCTATTACTGTGCAAGAGGGGATGGTTTCTCTGACTACTGGGGCCAGGGCACCACTCTC
PT612C08	1	3	1	HV3-6*01	HJ1*02	HD2-1*01	CASGNYDWYFDVW	HV253	ASGNYDWYFDV	GGACCTGGCCTCGTGAAACCTTCTCAGTCTCTGTCTCTCACCTGCTCTGTCACTGGCTACTCCATCACCAGTGGTTATTACTGGAACTGGATCCGGCAGTTTCCAGGAAACAAACTGGAATGGATGGGCTACATAAGCTACGGTGGTACCAATAACTACAACCCATCTCTCAAAAATCGAATCTCCATCACTCGTGACACATCTAAGAACCAGTTTTTCCTGAAGTTGAATTCTGTGACTACTGAGGACACAGCCACATATTACTGTGCAAGCGGTAACTACGACTGGTACTTCGATGTCTGGGGCACAGGACCACGTCAC
PT612C09	1	3	1	HV1-80*01	HJ3*01	HD2-14*01	CAREVPFAYW	HV362	AREVPFAY	GGGGCTGAGCTGGTGAAGCCTGGGGCCTCAGTGAAGATTTCCTGCAAAGCTTCTGGCTACGCATTCAGTAGCTACTGGATGAACTGGGTGAAGCAGAGGCCTGGAAAGGGTCTTGAGTGGATTGGACAGATTTATCCTGGAGATGGTGATACTAACTACAACGGAAAGTTCAAGGGCAAGGCCACACTGACTGCAGACAAATCCTCCAGCACAGCCTACATGCAGCTCAGCAGCCTGACCTCTGAGGACTCTGCGGTCTATTTCTGTGCAAGAGAGGTCCCGTTTGCTTACTGGGGCCAAGGGACTCTGGTC
PT612C10	1	3	1	HV1-64*01	HJ2*01	HD3-1*01	CARWPSYGNYFDYW	HV346	ARWPSYGNYFDY	GGGGCTGAACTGGTAAAGCCTGGGGCTTCAGTGAAGTTGTCCTGCAAGGCTTCTGGCTACACTTTCACCAGCTTCTGGATGCACTGGGTGAAGCAGAGGCCTGGACAAGGCCTTGAGTGGATTGGATTGATTCATCCTAATAGTGGTAGTACTAACTACAATGAGAAATTCAGGAGCAAGGCCACACTGACTGTAGACAAATCCTCCAGCACAACCTACATGCAACTCAGCAGCCTGACATCTGAGGACTCTGCGGTCTATTACTGTGCAAGGTGGCCCAGTTATGGCAACTACTTTGATTATTGGGGCCAAGGCACCACTCTC
PT612C11	1	3	1	HV2-3*01	HJ1*03	HD2-12*01	CAKDSNWYFDVW	HV190	AKDSNWYFDV	GGACCTGGCCTGGTGGCGCCCTCACAGAGCCTGTCCATCACATGCACTGTCTCAGGGTTCTCATTAACCAGTTATGGTGTAAGCTGGGTTCGCCAGCCTCCAGGAAAGGGTCTGGAGTGGCTGGGAGTAATATGGGGTGACGGGAGCACAAATTATCATTCAGCTCTCATATCCAGACTGAGCATCAGCAAGGATAACTCCAAGAGCCAAGTTTTCTTAAAACTGAACAGTCTGCAAACTGATGACACAGCCACGTACTACTGTGCCAAAGACTCTAACTGGTACTTCGATGTCTGGGGCACAGGGACCACGGTC
PT612D02	1	3	1	HV5-2*01	HJ1*03	HD3-1*01	CSGLDVW	HV185	SGLDV	GGGGGAGGCTTAGTGCAGCCTGGAGAGTCCCTGAAACTCTCCTGTGAATCCAATGAATACGAATTCCCTTCCCATGACATGTCTTGGGTCCGCAAGACTCCGGAGAAGAGGCTGGAGTTGGTCGCAGCCATTAATAGTGATGGTGGTAGCACCTACTATCCAGACACCATGGAGAGACGATTCATCATCTCCAGAGACAATACCAAGAAGACCCTGTACCTGCAAATGAGCAGTCTGAGGTCTGAGGACACAGCCTTGTATTACTGTAGCGGGCTCGATGTCTGGGGCACAGGGACCACGGTC
PT612D04	1	3	1	HV5-6*01	HJ2*02	NA	CARQGAYW	HV192	ARQGAY	GGGGGAGACTTAGTGAAGCCTGGAGGGTCCCTGAAACTCTCCTGTGCAGCCTCTGGATTCACTTTCAGTAGCTATGGCATGTCTTGGGTTCGCCAGACTCCAGACAAGAGGCTGGAGTGGGTCGCAACCATTAGTAGTGGTGGTAGTTACACCTACTATCCAGACAGTGTGAAGGGGCGATTCACCATCTCCAGAGACAATGCCAAGAACACCCTGTACCTGCAAATGAGCAGTCTGAAGTCTGAGGACACAGCCATGTATTACTGTGCAAGACAGGGGGCTTACTGGGGCCAAGGACTCTGTCAC
PT612D05	1	3	1	HV3-4*01	HJ2*01	HD1-1*01	CAREAVVAPYYFDYW	HV250	AREAVVAPYYFDY	GGACCTGCCCTGGTGAAGCCTTCTCAGACAGTGTCCCTCACCTGCACTGTCACTGGCTACTCTATCACTAATGGTAATCACTGGTGGAACTGGATCCGGCAGGTTTCAGGAAGCAAACTGGAGTGGATAGGATACATAAGCTCCAGTGGTAGCACTGACAGCAATCCATCTCTCAAAAGTCGAATCTCCATCACTAGAGACACTTCCAAGAACCAGTTATTCCTGCAGTTGAACTCTGTGACTACTGAAGATATAGCCACATATTACTGTGCAAGAGAGGCGGTAGTAGCCCCGTACTACTTTGACTACTGGGGCCAAGGCACCACTCTC
PT612D06	1	3	1	HV4-2*01	HJ4*01	HD2-1*01	CARPGNYYYYGMDYW	HV232	ARPGNYYYYGMDY	GGAGGTGGCCTGGTGCAGCCTGGAGGATCCCTGAAACTCTCCTGTGCAGCCTCAGGATTCGATTTTAGTAAAGACTGGATGAGTTGGGTCCGGCAGGCTACAGGGAAAGGGCTAGAATGAATTGGAGAAATTAATCCAGGAAGCAGTACGATAAACTATACTCCATCTCTAAAGGATAAATTCATCATCTCCAGAGACAACGCCAAAAATACGCTGTACCTGCAAATGAGCAAAGTGAGATCTGAGGACACAGCCCTTTATTACTGTGCAAGACCGGGGAACTACTACTACTATGGTATGGACTACTGGGGTCAAGGAACCTCAGTC
PT612D07	1	3	1	HV5-17*01	HJ2*02	HD3-3*01	CARRGPPFAYW	HV219	ARRGPPFAY	GGGGGAGGCTTAGTGAAGCCTGGAGGGTCCCTGAAACTCTCCTGTGCAGCCTCTGGATTCACTTTCAGTGACTATGGAATGCACTGGGTTCGTCAGGCTCCAGAGAAGGGGCTGGAGTGGGTTGCATACATTAGTAGTGGCAGTAGTACCATCTACTATGCAGACACAGTGAAGGGCCGATTCACCATCTCCAGAGACAATGCCAAGAACACCCTGTTCCTGCAAATGACCAGTCTGAGGTCTGAGGACACGGCCATGTATTACTGTGCAAGGAGGGGACCCCCCTTTGCTTACTGGGGCCAAGGACTCTGTCAC
PT612D08	1	3	1	HV1-74*01	HJ1*03	HD1-1*01	CAITGDYGTSYADWYFDVW	HV110	AITGDYGTSYADWYFDV	GGGGCTGAACTGGTGAAGCCTGGGGCTTCAGTGAAGGTGTCCTGCAAGGCTTCTGGCTACACCTTCACCAGCTACTGGATGCACTGGGTGAATCAGAGGCCTGGCCAAGGCCTTGAGTGGATTGGAAGGATTCATCCTTCTGATAGTGATACTAACTACAATCAAAAGTTCAAGGGCAAGGCCACATTGACTGTAGACAAATCCTCCAGCACAGCCTACATGCAGCTCAGCAGCCTGACATCTGAGGACTCTGCGGTCTATTACTGTGCAATAACGGGGGACTACGGTACTAGCTACGCCGACTGGTACTTCGATGTCTGGGGCACAG
PT612D09	1	3	1	HV1-82*01	HJ4*01	HD4-1*01	CARDWAYAMDYW	HV364	ARDWAYAMDY	GGACCTGAGCTGGTGAAGCCTGGGGCCTCAGTGAAGATTTCCTGTAAGGCTTCTGGCTACATATTCAGTAGTTCCTGGATGAATTGGGTGAAACAGAGGCCTGGAAAGGGTCTTGAGTGGATTGGACGGTTTTATCCTGGAGATGGAGATACTAATTATAATGGGAAGTTCAGGGGCAAGGCCACACTGACTGCAGACAAATCCTCCACCACAGCCTACATGCAACTCAGCAGCCTGACATCTGATGACTCTGCGGTCTATTTCTGTGCAAGAGACTGGGCCTATGCTATGGACTACTGGGGTCAAGGAACCTCAGTC
PT612D10	1	3	1	HV3-8*01	HJ2*01	HD1-1*01	CARRGTTVVAFDYW	HV257	ARRGTTVVAFDY	GGACCTGGCCTGGCAAAACCTTCTCAGACTCTGTCCCTCACCTGTTCTGTCACTGGCTACTCCATCACCAGTGATTACTGGAACTGGATCCGGAAATTCCCAGGGAATAAACTTGAGTACATGGGGTACATAAGCTACAGTGGTAGCACTTACTACAATCCATCTCTCAAAAGTCGAATCTCCATAACTCGAGACACATCCAAGGACCAGTATTACCTGCAGTTGAATTCTGTGACTACTGAGGACACAGCCACATATTACTGTGCAAGACGAGGTACTACGGTAGTAGCTTTTGACTACTGGGGCCAAGGCACCACTCTC
PT612D11	1	3	1	HV1-9*01	HJ4*01	HD2-4*01	CARRGIYYDNDEDAMDYW	HV281	ARRGIYYDNDEDAMDY	GGAGCTGAGCTGATGAAGCCGGGGGCCTCAGTGAAGCTTTCCTGCAAGGCTACTGGCTACACATTCACTGGCTACTGGATAGAGTGGGTAAAGCAGAGGCCTGGACATGGCCTTGAGTGGATTGGAGAGATTTTACCTGGAAGTGGTAGTACTAACTACAATGAGAAGTTCAAGGGCAAGGCCACATTCACTGCAGATACATCCTCCAACACAGCCTACATGCAACTCAGCAGCCTGACAACTGAGGACTCTGCCATCTATTACTGTGCAAGAAGAGGGATCTACTATGATAACGACGAAGATGCTATGGACTACTGGGGTCAAGGAACTCATCAC
PT612D12	1	3	1	HV1-26*01	HJ2*01	HD2-3*01	CARGDGFSDYW	HV301	ARGDGFSDY	GGACCTGAGCTGGTGAAGCCTGGGGCTTCAGTGAAGATATCCTGTAAGGCTTCTGGATACACGTTCACTGACTACTACATAAACTGGGTGAAGCAGAGCCTTGGAAAGAGCCTTGAGTGGATTGGAGATTTTTATCCTAACAATGGTGGTGCTAGCTACAACCAGAAGTTCAAGGGCAAGGCCACTTTGACTGTAGACAAGTCCTCCAACACAGCCTTCATGGAACTCCGCAGCCTGACATCTGAGGACTCTGCAGTCTATTACTGTGCAAGAGGGGATGGTTTCTCTGACTACTGGGGCCAGGGCACCACTCTC
PT612E02	1	3	1	HV1-19*01	HJ4*01	HD3-3*01	CARRDPYYAMDYW	HV293	ARRDPYYAMDY	GGACCTGTGCTGGTGAAGCCTGGGGCTTCAGTGAAGATGTCCTGTAAGGCTTCTGGATACACATTCACTGACTACTATTTGAACTGGGTGAAGCAGAGCCATGGAAAGAGCCTTGAGTGGATTGGAGTTATTAATCCTTACAACGGTGGTACTAGCTACAACCAGAAGTTCAAGGGCAAGGCCACATTGACTGTTGACAAGTCCTCCAGCACAGCCTACATGGAGCTCAACAGCCTGACATCTGAGGACTCTGCAGTCTATTACTGTGCAAGAAGGGACCCTTACTATGCTATGGACTACTGGGGTCAAGGAACCTCAGTC
PT612E03	1	3	1	HV1-74*01	HJ1*03	HD1-1*01	CAITGDYGSSYADWYFDVW	HV110	AITGDYGSSYADWYFDV	GGGGCTGAACTGGTGAAGCCTGGGGCTTCAGTGAAGGTGTCCTGCAAGGCTTCTGGCTACACCTTCACCAGCTACTGGATGCACTGGGTGAAGCAGAGGCCTGGCCAAGGCCTTGAGTGGATTGGAAGGATTCATCCTTCTGATAGTGATACTAACTACAATCAAAAGTTCAAGGGCAAGGCCACATTGACTGTAGACAAATCCTCCAGCACAGCCTACATGCAGCTCAGCAGCCTGACATCTGAGGACTCTGCGGTCTATTACTGTGCAATAACGGGGGACTACGGTAGTAGCTACGCCGACTGGTACTTCGATGTCTGGGGCACAG
PT612E06	1	3	1	HV2-5*01	HJ4*01	HD1-3*01	CAKLVDYAMDYW	HV201	AKLVDYAMDY	GGACCTGGCCTAGTGCAGCCCTCACAGAGCCTGTCCATAACCTGCACAGTCTCTGGTTTCTCATTAACTAGCTATGGTGTACACTGGGTTCGCCAGTCTCCAGGAAAGGGTCTGGAGTGGCTGGGAGTGATATGGAGAGGTGGAAGCGCGGACTACAATGCAGCTTTCATGTCCAGACTGAGCATCACCAAGGACAACTCCAAGAGCCAAGTTTTCTTTAAAATGAACAGTCTGCAAGCTGATGACACTGCCATATACTACTGTGCCAAACTAGTGGACTATGCTATGGACTACTGGGGTCAAGGAACCTCAGTC
PT612E07	1	3	1	HV1-64*01	HJ4*01	HD2-3*01	CAREADGYYDAMDYW	HV346	AREADGYYDAMDY	GGGGCTGAGCTGGTAAAGCCTGGGGCTTCAGTGAACTTGTCCTGCAAGGCTTCTGGCTACACTTTCACCACCTACTGGATATACTGGATTAGGCAGAGGCCTGGACAAGGCCTTGAGTGGATTGGAATGATTCATCCTAATAGTGGTAGGACTTACCACAATGAGAAATTTAAGAACAAGGCCACACTGACTGTAGACAAATCCTCCAGCACAGCCTACATGCAACTCAGCAGCCTGACATCTGAGGACTCTGCGGTCTGTTACTGTGCAAGAGAGGCTGATGGTTACTACGATGCTATGGACTACTGGGGTCCAGGAACCTCAGTC
PT612E08	1	3	1	HV5-2*01	HJ4*01	HD1-1*01	CARSSSDAMDYW	HV185	ARSSSDAMDY	GGGGGAGGCTTAGTGCAGCCTGGAGAGTCCCTGAAACTCTCCTGTGAATCCAATGAATACGAATTCCCTTCCCATGACATGTCTTGGGTCCGCAAGACTCCGGAGAAGAGGCTGGAGTTGGTCGCAGCCATTAATAGTGATGGTGGTAGCACCTACTATCCAGACACCATGGAGAGACGATTCATCATCTCCAGAGACAATACCAAGAAGACCCTGTACCTGCAAATGAGCAGTCTGAGGTCTGAGGATATAGCCTTGTATTACTGTGCAAGGAGTAGCTCCGATGCTATGGACTACTGGGGTCAAGGAACCTCAGTC
PT612E09	1	3	1	HV1-9*01	HJ2*01	NA	CARPFDYW	HV281	ARPFDY	GGAGCTGAGCTGATGAAGCCTGGGGCCTCAGTGAAGCTTTCCTGCAAGGCTACTGGCTACACATTCACTGGCTACTGGATAGAGTGGGTAAAGCAGAGGCCTGGACATGGCCTTGAGTGGATTGGAGAGATTTTACCTGGAAGTGGTAGTACTAACTACAATGAGAAGTTCAAGGGCAAGGCCACATTCACTGCAGATACATCCTCCAACACAGCCTACATGCAACTCAGCAGCCTGACAACTGAGGACTCTGCCATCTATTACTGTGCAAGACCCTTTGACTACTGGGGCCAAGGCACCACTCTC
PT612E10	1	3	1	HV3-6*01	HJ3*01	HD3-3*01	CAREGLGLVAYW	HV253	AREGLGLVAY	GGACCGGGCCTCCTGAAACCTTTTCAGTGTCTGTCTCTCACCTGTCCTGTCACTGGCTACTCCATCACCAGTGGTTATTACTGGAACTGGATCCGGCAGTTTCCAGGAAACAAACTGGAATGGATGGGCTACATAAGCTACGATGGTAGCAATAACTACAACCCATCTCTCAAAAATCGAATCTCCCTCGCTCGTGACACATCTAAGAACCAGTTTTTCCTGAAGTTGAATTCCGTGACTACTGAGGACACAGCCACATATTACTGTGCAAGAGAGGGACTGGGCCTGGTTGCTTACTGGGGCCAAGGGACTCTGTCA
PT612E11	1	3	1	HV3-8*01	HJ2*01	HD1-1*01	CARRGTTVVAFDYW	HV257	ARRGTTVVAFDY	GGACCTGGCCTGGCAAAACCTTCTCAGACTCTGTCCCTCACCTGTTCTGTCACTGGCTACTCCATCACCAGTGATTACTGGAACTGGATCCGGAAATTCCCAGGGAATAAACTTGAGTACATGGGGTACATAAGCTACAGTGGTAGCACTTACTACAATCCATCTCTCAAAAGTCGAATCTCCATAACTCGAGACACATCCAAGAACCAGTATTACCTGCAGTTGAATTCTGTGACTACTGAGGACACAGCCACATATTACTGTGCAAGACGAGGTACTACGGTAGTAGCTTTTGACTACTGGGGCCAAGGCACCACTCTC
PT612E12	1	3	1	HV5-2*01	HJ4*01	HD1-1*01	CTRSSSDAMDYW	HV185	TRSSSDAMDY	GGGGGAGGCTTAGTGCAGCCTGGAGAGTCCCTGAAACTCTCCTGTGAATCCAATGAATACGAATTCCCTTCCCATGACATGTCTTGGGTCCGCAAGATTCCGGAGAAGAGGCTGGAGTTGGTCGCAGCCATTAATAGTGATGGTGGTAGCACCTACTATCCAGACACCATGGAGAGACGATTCATCATCTCCAGAGACAATCCCAAGAAGACCCTGTACCTGCAAATGAGCAGTCTGAGGTCTGAGGACACAGCCTTGTATTACTGTACAAGGAGTAGCTCCGATGCTATGGACTACTGGGGTCAAGGAACCTCAGTC
PT612F03	1	3	1	HV3-8*01	HJ2*01	HD1-1*01	CARRGTTVVAFDYW	HV257	ARRGTTVVAFDY	GGACCTGGCCTGGCAAAACCTTCTCAGACTCTGTCCCTCACCTGTTCTGTCACTGGCTACTCCATCACCAGTGATTACTGGAACTGGATCCGGAAATTCCCAGGGAATAAACTTGAGTACATGGGGTACATAAGCTACAGTGGTAGCACTTACTACAATCCATCTCTCAAAAGTCGAATCTCCATAACTCGAGACACATCCAAGAACCAGTATTACCTGCAGTTGAATTCTGTGACTACTGAGGACACAGCCACATATTACTGTGCAAGACGAGGTACTACGGTAGTAGCTTTTGACTACTGGGGCCAAGGCACCACTCTC
PT612F04	1	3	1	HV1-42*01	HJ2*01	HD1-3*01	CARAPYYFDYW	HV315	ARAPYYFDY	GGACCTGAGCTGGTGAAGCCTGGGGCTTCAGTGAAGATATCCTGCAAGGCTTCTGGTTACTCATTCACTGGCTACTACATGAACTGGGTGAAGCAAAGTCCTGAAAAGAGCCTTGAGTGGATTGGAGAGATTAATCCTAGCACTGGTGGTACTACCTACAACCAGAAGTTCAAGGCCAAGGCCACATTGACTGTAGACAAATCCTCCAGCACAGCCTACATGCAGCTCAAGAGCCTGACATCTGAGGACTCTGCAGTCTATTACTGTGCAAGAGCTCCATACTACTTTGACTACTGGGGCCAAGGCACCACTCTC
PT612F05	1	3	1	HV5-6*01	HJ2*02	NA	CARQGAYW	HV192	ARQGAY	GGGGGAGACTTAGTGAAGCCTGGAGGGTCCCTGAAACTCTCCTGTGCAGCCTCTGGATTCACTTTCAGTAGCTATGGCATGTCTTGGGTTCGCCAGACTCCGGACAAGAGGCTGGAGTGGGTCGCAACCATTAGTAGTGGTGGTAGTTACACCTACTATCCAGACAGTGTGAAGGGGCGAGTCACCATCTCCAGAGACAATGCCAAGAACACCCTGTACCTGCAAATGAGCAGTCTGAAGTCTGAGGACACAGCCATGTATTACTGTGCAAGACAGGGGGCTTACTGGGGCCAAGGACTCTGTCAC
PT612F06	1	3	1	HV1-56*01	HJ2*01	HD1-1*01	CARSVPSTVVFDYW	HV333	ARSVPSTVVFDY	GGACCTGAGCTGGTGAGGCCTGGGGCTTCAGTGAAGATATCCTGCAAGGCTCCTGGCTATACCTTCACCAGCCACTGGATGCAGTGGGTAAGACAGAGGCCTGGACAGGGCCTTGAGTGGATTGGAGAGATTTTTCCTGGAAGTGGTAGTACTTATTATAATGAGAAGTTCAAGGGCAAGGCCACACTGACTGTAGACACATCCTCCAGCACAGCCTACATGCAGCTCAGCAGCCTGACATCTGAGGACTCTGCGGTCTATTTCTGTGCAAGATCAGTTCCCTCTACGGTAGTTTTTGACTACTGGGGCCAAGGCACCACTCTC
PT612F08	1	3	1	HV5-2*01	HJ1*03	HD3-1*01	CSGLDVW	HV185	SGLDV	GGGGGAGGCTTAGTGCAGCCTGGAGAGTCCCTGAAACTCTCCTGTGAATCCAATGAATACGAATTCCCTTCCCATGACATGTCTTGGGTCCGCAAGACTCCGGAGAAGAGGCTGGAGTTGGTCGCAGCCATTAATAGTGATGGTGGTAGCACCTACTATCCAGACACCATGGAGAGACGATTCATCATCTCCAGAGACAATACCAAGAAGACCCTGTACCTGCAAATGAGCAGTCTGAGGTCTGAGGACACAGCCTTGTATTACTGTAGCGGGCTCGATGTCTGGGGCACAGGGACCACGGTC
PT612F09	1	3	1	HV1-56*01	HJ2*01	HD1-1*01	CARSVPSTVVFDYW	HV333	ARSVPSTVVFDY	GGACCTGAGCTGGTGAGGCCTGGGGCTTCAGTGAAGATATCCTGCAAGGCTCCTGACTATACCTTCACCAGCCACTGGATGCAGTGGGTAAGACAGAGGCCTGGACAGGGCCTTGAGTGGATTGGAGAGATTTTTCCTGGAAGTGGTAGTACTTATTATAATGAGAAGTTCAAGGGCAAGGCCACACTGACTGTAGACACATCCTCCAGCACAGCCTACATGCAGCTCAGCAGCCTGACATCTGAGGACTCTGCGGTCTATTTCTGTGCAAGATCAGTTCCCTCTACGGTAGTTTTTGACTACTGGGGCCAAGGCACCACTCTC
PT612F10	1	3	1	HV1-64*01	HJ4*01	HD2-1*01	CARSCGLLWDAMDYW	HV346	ARSCGLLWDAMDY	GGGGCTGAGCTGGTAAAGCCTGGGGCTTCAGTGAAGTTGTCCTGCAAGGCTTCTGGCTACACTTTCACCAGCTACTGGATGCACTGGGTGAAGCAGAGGCCTGGACAAGGCCTTGAGTGGATTGGAGTGATTCATCCTGATAGTGGTAGTACTAACTACATTGAGAAGTTCAAGAGCAAGGCCACACTGACTGTAGACAAATCCTCCAGCACAGCCTACATGCAACTCAGCAGCCTGACATCTGAGGACTCTGCGGTCTATTTCTGTGCAAGATCTTGCGGACTACTATGGGATGCTATGGACTACTGGGGTCAAGGAACCTCATCA
PT612F11	1	3	1	HV1-26*01	HJ2*01	HD4-1*01	CAREPPELGLDYW	HV301	AREPPELGLDY	GGACCTGAGCTGGTGAAGCCTGGGGCTTCAGTGAAGATATCCTGTAAGGCTTCTGGATACACGTTCACTGACTACTACATGAACTGGGTGAAGCAGAGCCATGGAAAGAGCCTTGAGTGGATTGGAGATATTAATCCTAACAATGGTGGTACTAGCTACAACCAGAAGTTCAAGGGCAAGGCCACATTGACTGTAGACAAGTCCTCCAGCACAGCCTACATGGAGCTCCGCAGCCTGACATCTGAGGACTCTGCAGTCTATTACTGTGCAAGAGAGCCCCCGGAACTGGGACTTGACTACTGGGGCCAAGGCACCACTCTC
PT612F12	1	3	1	HV5-2*01	HJ4*01	HD1-1*01	CARSSSDAMDYW	HV185	ARSSSDAMDY	GGGGGAGGCTTAGTGCTGCCTGGAGAGTCCCTAAAACTCTCCTGTGAATCCAATGATTACGAATTCCCTTCCCATGACATGTCTTGGGTCCGCAAGACTCCGGAGAAGAGGCTGGAGTTGGTCGCAGCCATTAATAGTGATGGTGGTAGCACCTACTATCCAGACACCATGGAGAGACGATTCATCATCTCCAGAGACAATACCAAGAAGACCCTGTACCTGCAAATGAGCAGTCTGAGGTCTGAGGACACAGCCTTGTATTACTGTGCAAGGAGTAGCTCCGATGCTATGGACTACTGGGGTCAAGGAACCTCAGTC
PT612G01	1	3	1	HV1-80*01	HJ3*01	HD2-14*01	CAREVPFAYW	HV362	AREVPFAY	GGGGCTGAGCTGGTGAAGCCTGGGGCCTCAGTGAAGATTTCCTGCAAAGCTTCTGGCTACGCATTCAGTAGCTACTGGATGAACTGGGTGAAGCAGAGGCCTGGAAAGGGTCTTGAGTGGATTGGACAGATTTATCCTGGAGATGGCGATACTAACTACAACGGAAAGTTCAAGGGCAAGGCCACACTGACTGCAGACAAATCCTCCAGCACAGCCTACATGCAGCTCAGCAGCCTGACCTCTGAGGACTCTGCGGTCTATTTCTGTGCAAGAGAGGTCCCGTTTGCTTACTGGGGCCAAGGGACTCTGGTC
PT612G02	1	3	1	HV3-6*01	HJ1*02	HD4-1*02	CASPNWYWYFDVW	HV253	ASPNWYWYFDV	GGACCTGGCCTCGTGAAACCTTCTCAGTCTCTGTCTCTCACCTGCTCTGTCACTGGCTATTCCATCACCAGTGGTTATTACTGGAACTGGATCCGGCAGTTTCCAGGAAACAAACTGGAATGGATGGGCTACATAAGCTACGATGGTAGCAATAACTACAACCCATCTCTCAAAAATCGAATCTCCATCACTCGTGACACATCTAAGAACCAGTTTTTCCTGAAGTTGAATTCTGTGACTACTGAGGACACAGCCACATATTACTGTGCAAGCCCCAACTGGTACTGGTACTTCGATGTCTGGGGCACAGGACCACGTCAC
PT612G03	1	3	1	HV1-42*01	HJ1*03	HD1-1*01	CARYYYGSSYVGTYWYFDVW	HV315	ARYYYGSSYVGTYWYFDV	GGACCTGAGCTGGTGAAGCCTGGGGCTTCAGTGAAGATATCCTGCAAGGCTTCTGGTTACTCATTCACTGGCTACTACATGAACTGGGTGAAGCAAAGTCCTGAAAAGAGCCTTGAGTGGATTGGAGAGATTAATCCTAGCACTGGTGGTACTACCTACAACCAGAAGTTCAAGGCCAAGGCCACATTGACTGTAGACAAATCCTCCAGCACAGCCTACATGCAGCTCAAGAGCCTGACATCTGAGGACTCTGCAGTCTATTACTGTGCAAGATATTACTACGGTAGTAGCTACGTAGGGACTTACTGGTACTTCGATGTCTGGGGCACAGGACCACGTCAC
PT612G04	1	3	1	HV5-6*01	HJ4*01	HD1-1*01	CARHYYGSSYAMDYW	HV192	ARHYYGSSYAMDY	GGGGGAGACTTAGTGAAGCCTGGAGGGTCCCTGAAACTCTCCTGTGCAGCCTCTGGATTCACTTTCAGTAGCTATGGCATGTCTTGGGTTCGCCAGACTCCAGACAAGAGGCTGGAGTGGGTCGCAACCATTAGTAGTGGTGGTAGTTACACCTACTATCCAGACAGTGTGAAGGGGCGATTCACCATCTCCAGAGACAATGCCAAGAACACCCTGTACCTGCAAATGAGCAGTCTGAAGTCTGAGGACACAGCCATGTATTACTGTGCAAGACATTACTACGGTAGTAGCTATGCTATGGACTACTGGGGTCAAGGAACCTCATCA
PT612G05	1	3	1	HV10-1*01	HJ2*01	NA	CVRQHFDYW	HV270	VRQHFDY	GGTGGAGGATTGGTGCAGCCTAAAGGGTCATTGAAACTCTCATGTGCAGCCTCTGGATTCAGCTTCAATACCTACGCCATGAACTGGGTCCGCCAGGCTCCAGGAAAGGGTTTGGAATGGGTTGCTCGCATAAGAACTAAAAGTTATAATTATGCAACATATTATGCCGATTCAGTGAAAGACAGATTCACCATCTCCAGAGATGATTCAGAAAGCATGCTCTATCTGCAAATGAACAACTTGAAAACTGAGGACACAGCCATGTATTACTGTGTGAGACAACACTTTGACTACTGGGGCCAAGGCACCACTCTC
PT612G06	1	3	1	HV3-8*01	HJ2*01	HD1-1*01	CARRGTTVVAFDYW	HV257	ARRGTTVVAFDY	GGACCTGGCCTGGCAAAACCTTCTCAGACTCTGTCCCTCACCTGTTCTGTCACTGGCTACTCCATCACCAGTGATTACTGGAACTGGATCCGGAAATTCCCAGGGAATAAACTTGAGTACATGGGGTACATAAGCTACAGTGGTAGCACTTACTACAATCCATCTCTCAAAAGTCGAATCTCCATAACTCGAGACACATCCAAGAACCAGTATTACCTGCAGTTGAATTCTGTGACTACTGAGGACACAGCCACATATTACTGTGCAAGACGAGGTACTACGGTAGTAGCTTTTGACTACTGGGGCCAAGGCACCACTCTC
PT612G07	1	3	1	HV5-2*01	HJ1*03	HD3-1*01	CSGLDVW	HV185	SGLDV	GGGGGAGGCTTAGTGCAGCCTGGAGAGTCCCTGAAACTCTCCTGTGAATCCAATGAATACGAATTCCCTTCCCATGACATGTCTTGGGTCCGCAAGACTCCGGAGAAGAGGCTGGAGTTGGTCGCAGCCATTAATAGTGATGGTGGTAGCACCTACTATCCAGACACCATGGAGAGACGATTCATCATCTCCAGAGACAATACCAAGAAGACCCTGTACCTGCAAATGAGCAGTCTGAGGTCTGAGGACACAGCCTTGTATTACTGTAGCGGGCTCGATGTCTGGGGCACAGGGACCACGGTC
PT612G08	1	3	1	HV3-8*01	HJ2*01	HD1-1*01	CARRGTTVVAFDYW	HV257	ARRGTTVVAFDY	GGACCTGGCCTGGCAAAACCTTCTCAGACTCTGTCCCTCACCTGTTCTGTCACTGGCTACTCCATCACCAGTGATTACTGGAACTGGATCCGGAAATTCCCAGGGAATAAACTTGAGTACATGGGGTACATAAGCTACAGTGGTAGCACTTACTACAATCCATCTCTCAAAAGTCGAATCTCCATAACTCGAGACACATCCAAGAACCAGTATTACCTGCAGTTGAATTCTGTGACTACTGAGGACACAGCCACATATTACTGTGCAAGACGAGGTACTACGGTAGTAGCTTTTGACTACTGGGGCCAAGGCACCACTCTC
PT612G10	1	3	1	HV1-9*01	HJ4*01	HD2-4*01	CARRGIYYDYDEDAMDYW	HV281	ARRGIYYDYDEDAMDY	GGAGCTGAGCTGATGAAGCCTGGGGCCTCAGTGAAGTATTCCTGCAAGGCTACTGGCTACACATTCACTGGCTACTGGATAGAGTGGGTAAAGCAGAGGCCTGGACATGGCCTTGAGTGGATTGGAGAGATTTTACCTGGAAGTGGTAGTACTAACTACAATGAGAAGTTCAAGGGCAAGGCCACATTCACTGCAGATACATCCTCCAACACAGCCTACATGCAACTCAGCAGCCTGACAACTGAGGACTCTGCCGTCTATTACTGTGCAAGAAGAGGGATCTACTATGATTACGACGAAGATGCTATGGACTACTGGGGTCAAGGAACCTCATCA
PT612G11	1	3	1	HV1-55*01	HJ3*01	HD4-1*01	CARRDWDAWFAYW	HV332	ARRDWDAWFAY	GGGGCTGAGCTTGTGAAGCCTGGGGCTTCAGTGAAGATGTCCTGCAAGGCTTCTGGCTACACCTTCACCAGCTACTGGATAACCTGGGTGAAGCAGAGGCCTGGACAAGGCCTTGAGTGGATTGGAGATATTTATCCTGGTAGTGGTAGTACTAACTACAATGAGAAGTTCAAGAGCAAGGCCACACTGACTGTAGACACATCCTCCAGCACAGCCTACATGCAGCTCAGCAGCCTGACATCTGAGGACTCTGCGGTCTATTACTGTGCAAGAAGGGACTGGGACGCCTGGTTTGCTTACTGGGGCCAAGGACTCTGTCAC
PT611A02	1	3	2	HV1-54*01	HJ1*02	HD4-1*01	CARGLGRGYFDVW	HV331	ARGLGRGYFDV	GGAGCTGAGCTGGTAAGGCCTGGGACTTCAGTGAAGGTGTCCTGCAAGGCTTCTGGATACGCCTTCACTAATTACTTGATAGAGTGGGTAAAGCAGAGGCCTGGACAGGGCCTTGAGTGGATTGGAGTGATTAATCCTGGAAGTGGTGGTACTAACTACAATGAGAAGTTCAAGGGCAAGGCAACACTGACTGCAGACAAATCCTCCAGCACTGCCTACATGCAGCTCAGCAGCCTGACATCTGAGGACTCTGCGGTCTATTTCTGTGCAAGAGGGCTGGGACGGGGGTACTTCGATGTCTGGGGCACAGGGACCACGTCA
PT611A03	1	3	2	HV6-6*01	HJ3*01	HD1-1*01	CTRNYYGGFAYW	HV265	TRNYYGGFAY	GGAGGAGGCTTGGTGCAACCTGGAGGATCCATGAAACTCTCTTGTGCTGCCTCTGGATTCACTTTTAGTGACGCCTGGATGGACTGGGTCCGCCAGTCTCCAGAGAAGGGGCTTGAGTGGGTTGCTGAAATTAGAAACAAAGCTAATAATCATGCAACATACTATGCTGAGTCTGTGAAAGGGAGGTTCACCATCTCAAGAGATGATTCCAAAAGTAGTGTCTACCTGCAAATGAACAGCTTAAGAGCTGAAGACACTGGCATTTATTACTGTACCAGAAATTACTACGGGGGGTTTGCTTACTGGGGCCAAGGGACTCTGTCA
PT611A04	1	3	2	HV2-3*01	HJ2*01	HD2-12*01	CAKDSNWYFDVW	HV190	AKDSNWYFDV	GGACCTGGCCTGGTGGCGCCCTCACAGAGCCTGTCCATCACATGCACTGTCTCAGGGTTCTCATTAACCAGCTATGGTGTAAGCTGGGTTCGCCAGCCTCCAGGAAAGGGTCTGGAGTGGCTGGGAGTAATATGGGGTGACGGGAGCACAAATTATCATTCAGCTCTCATATCCAGACTGAGCATCAGCAAGGATAACTCCAAGAGCCAAGTTTTCTTAAAACTGAACAGTCTGCAAACTGATGACACAGCCACGTACTACTGTGCCAAAGACTCTAACTGGTACTTCGATGTCTGGGGCACAGGACCACGTCAC
PT611A05	1	3	2	HV5-6*01	HJ4*01	HD3-2*02	CAREGGTAQATYYAMDYW	HV192	AREGGTAQATYYAMDY	GGGGGAGACTTAGTGAAGCCTGGAGGGTCCCTGAAACTCTCCTGTGCAGCCTCTGGATTCACTTTCAGTAGCTATGGCATGTCTTGGGTTCGCCAGACTCCAGACAAGAGGCTGGAGTGGGTCGCAACCATTAGTAGTGGTGGTAGTTACACCTACTATCCAGACATTTTGAAGGGGCGATTCACCATCTCCAGAGACAATGCCAAGAACACCCTGTACCTGCAAATGAGCAGTCTGAAGTCTGAGGACACAGCCATGTATTACTGTGCAAGGGAAGGGGGGACAGCTCAGGCTACGTACTATGCTATGGACTACTGGGGTCAAGGAACCTCATCACCGTTCTCAGGTTT
PT611A06	1	3	2	HV14-4*01	HJ4*01	HD3-2*02	CTTPQLRLRSAMDYW	HV247	TTPQLRLRSAMDY	GGGGCTGAGCTTGTGAGGCCAGGGGCCTCAGTCAAGTTGTCCTGCACAGCTTCTGGCTTTAACATTAAAGACGACTATATGCACTGGGTGAAGCAGAGGCCTGAACAGGGCCTGGAGTGGATTGGATGGATTGATCCTGAGAATGGTGATACTGAATATGCCTCGAAGTTCCAGGGCAAGGCCACTATAACAGCAGACACCTCCTCCAACACAGCCTACCTGCAGCTCAGCAGCCTGACATCTGAGGACACTGCCGTCTATTACTGTACTACACCCCAGCTCAGGCTACGGAGCGCTATGGACTACTGGGGTCAAGGAACCTCAGTC
PT611A08	1	3	2	HV3-6*01	HJ1*03	HD1-1*01	CARPYGGYFDVW	HV253	ARPYGGYFDV	GGACCTGGCCTCGTGAAACCTTCTCAGTCTCTGTCTCTCACCTGCTCTGTCACTGGCTACTCCATCACCAGTGGTTATTACTGGAACTGGATCCGGCAGTTTCCAGGAAACAAACTGGAATGGATGGGCTACATAAGCTACGATGGTAGCAATAACTACAACCCATCTCTCAAAAATCGAATCTCCATCACTCGTGACACATCTAAGAACCAGTTTTTCCTGAAGTTGAATTCTGTGACTACTGAGGACACAGCCACATATTACTGTGCAAGACCCTACGGAGGGTACTTCGATGTCTGGGGCACAGGGACCACGTCACCTCCCTCAGATGA
PT611A09	1	3	2	HV3-6*01	HJ3*01	NA	CAMKFAYW	HV253	AMKFAY	GGACCTGGCCTCGTGAAACCTTCTCAGTCTCTGTCTCTCACCTGCTCTGTCACTGGCTACTCCATCACCAGTGGTTATTACTGGAACTGGATCCGGCAGTTTCCAGGAAACAAACTGGAATGGATGGGCTACATAAGCTACGATGGTAGCAATAACTACAACCCATCTCTCAAAAATCGAATCTCCATCACTCGTGACACATCTAAGAACCAGTTTTTCCTGAAGTTGAATTCTGTGACTACTGAGGACACAGCCACATATTACTGTGCAATGAAGTTTGCTTACTGGGGCCAAGGGACTCTGTCA
PT611A10	1	3	2	HV5-15*01	HJ2*01	HD2-3*01	CASPLDGYYLDYW	HV217	ASPLDGYYLDY	GGGGGAGGCTTAGTGCAGCCTGGAGGGTCCCTGAAACTCTCCTGTGCAGCCTCTGGATTCACTTTCAGTGACTACGGAATGGCGTGGGTTCGACAGGCTCCAAGGAAGGGGCCTGAGTGGGTAGCATTCATTAGTAATTTGGCATATAGTATCTACTATGCAGACACTGTGACGGGCCGATTCACCATCTCTAGAGAGAATGCCAAGAACACCCTGTACCTGGAAATGAGCAGTCTGAGGTCTGAGGACACGGCCTTGTATTACTGTGCAAGTCCCCTTGATGGTTACTATCTTGACTACTGGGGCCAAGGCACCACTCTC
PT611A11	1	3	2	HV2-3*01	HJ1*03	HD2-12*01	CAKDSNWYFDVW	HV190	AKDSNWYFDV	GGACCTGGCCTGGTGGCGCCCTCACAGAGCCTGTCCATCACATGCACTGTCTCAGGGTTCTCATTAACCATCTATGGTGTAAGCTGGGTTCGCCAGCCTCCAGGAAAGGGTCTGGAGTGGCTGGGAGTAATATGGGGTGACGGGAGCACAAATTATCATTCAGCTCTCATATCCAGACTGAGCATCAGCAAGGATAACTCCAAGAGCCAAGTTTTCTTAAAACTGAACAGTCTGCAAACTGATGACACAGCCACGTACTACTGTGCCAAAGACTCTAACTGGTACTTCGATGTCTGGGGCACAGGGACCACGGTC
PT611B01	1	3	2	HV2-3*01	HJ1*03	HD4-1*01	CAKDSNCSFDVW	HV190	AKDSNCSFDV	GGACCTGGCCTGGTGGCGCCCTCACAGAGCCTGTCCATCACATGCACTGTCTCAGGGTTCTCATTAACCAGCTATGGTGTAAGCTGGGTTCGCCAGCCTCCAGGAAAGGGTCTGGAGTGGCTGGGAGTAATATGGGGTGACGGGAGCACAAATTATCATTCAGCTCTCATATCCAGACTGAGCATCAGCAAGGATAACTCCAAGAGCCAAGTTTTCTTAAAACTGAACAGTCTGCAAACTGATGACACAGCCACGTACTACTGTGCCAAAGACTCTAACTGCTCCTTCGATGTCTGGGGCACAGGGACCACGGTC
PT611B02	1	3	2	HV2-5*01	HJ2*01	HD5-7*01	CARTGDCHYYFDYW	HV201	ARTGDCHYYFDY	GGACCTGGCCTAGTGCAGCCCTCACAGAGCCTGTCCATAACCTGCACAGTCTCTGGTTTCTCATTAACTAACTATGATGTACACTGGATTCGCCAGTCTCCAGGAAAGGGTCTGGAGTGGCTGGGAGTGATATGGAGAGGTGAAAGCACAGACTACAATGCAGCTTTCATGTCCAGACTGAGCATCACCAAGGACAACTCCAAGAGCCAAGTTTTCTTTAAAATGAACAGTCTGCAAGCTGATGACACTGCCATATACTACTGTGCCAGAACGGGAGATTGCCACTACTACTTTGACTACTGGGGCCAAGGCACCACTCTC
PT611B03	1	3	2	HV1-72*01	HJ2*01	HD1-1*01	CARYDYYGSSYFDYW	HV057	ARYDYYGSSYFDY	GGGGCTGAGCTTGTGAAGCCTGGGGCTTCAGTGAAGCTGTCCTGCAAGGCTTCTGGCTACACCTTCACCAGCTACTTGATGCACTGGGTGAAGCAGAGGCCTGGACGAGGCCTTGAGTGGATTGGAAGGATTGATCCTAATAGTGGTGGTACTAAGTACAATGAGAAGTTCAAGAGCAAGGCCACACTGACTGTAGACAAACCCTCCAGCACAGCCTACATGCAGCTCAGCAGCCTGACATCTGAGGACTCTGCGGTCTATTATTGCGCAAGATACGATTACTACGGTAGTAGCTACTTTGACTACTGGGGCCAAGGCACCACTCTC
PT611B04	1	3	2	HV1-81*01	HJ4*01	HD1-1*01	CARSLTTVEDYYGMDYW	HV363	ARSLTTVEDYYGMDY	GGAGTTGAGCTGGCGAGGCCTGGGGCTTCAGTGAAGCTGTCCTGCAAGGCTTCTGGCTACACCTTCACAAGCTATGGTATAAGCTGGGTGAAGCAGAGAACTGGACAGGGCCTTGAGTGGATTGGAGAGATTTATCCTAGAAGTGGTAATAGTTACTACAATGAGAAGTTCAAGGGCAAGGCCACACTGACTGCAGACAAATCCTCCAGCACAGCGTACATGGAGCTCCGCAGCCTGACATCTGAGGACTCTGCGGTCTATTTCTGTGCAAGATCCCTTACTACGGTAGAAGATTACTATGGTATGGACTACTGGGGTCAAGGAACCTCATCA
PT611B05	1	3	2	HV5-6*01	HJ4*01	HD3-2*02	CAREGGTAQATYYAMDYW	HV192	AREGGTAQATYYAMDY	GGGGGAGACTTAGTGAAGCCTGGAGGGTCCCTGAAACTCTCCTGTGCAGCCTCTGGATTCACTTTCAGTAGCTATGGCATGTCTTGGGTTCGCCAGACTCCAGACAAGAGGCTGGAGTGGGTCGCAACCATTAGTAGTGGTGGTAGTTACACCTACTATCCAGACATTTTGAAGGGGCGATTCACCATCTCCAGAGACAATGCCAAGAACACCCTGTACCTGCAAATGAGCAGTCTGAAGTCTGAGGACACAGCCATGTATTACTGTGCAAGGGAAGGGGGGACAGCTCAGGCTACGTACTATGCTATGGACTACTGGGGTCAAGGAACCTCATCA
PT611B06	1	3	2	HV1-82*01	HJ3*01	HD4-1*01	CARSPLGWFAYW	HV364	ARSPLGWFAY	GGACCTGAGCTGGTGAAGCCTGGGGCCTCAGTGAAGATTTCCTGCAAGGCTTCTGGCTACGCATTCAGTAGCTCCTGGATGAACTGGGTGAAGCAGAGGCCTGGAAAGGGTCTTGAGTGGATTGGACGGATTTATCCTGGAGATGGAGATACTAACTACAATGGGAAGTTCAAGGGCAAGGCCACACTGACTACAGACAAATCCTCCAGCACAGCCTACATGCAACTCAGCAGCCTGACATCTGAGGACTCTGCGGTCTACTTCTGTGCAAGATCGCCACTGGGGTGGTTTGCTTACTGGGGCCAAGGGACTCTGTCA
PT611B07	1	3	2	HV7-4*01	HJ3*01	HD2-1*01	CVKAEEIYYGNLAWFAYW	HV249	VKAEEIYYGNLAWFAY	GGAGGAGGCTTGGTACAGCCTGGGGCTTCTCTGAGACTCTCCTGTGCAGCTTCTGGATTCACCTTTACTGATTACTACATGAGCTGGGACCGCCAGCCTCCAGGGAAGGCACCTGAGTGGTTGGTTTTGATTAGAAACAAAGCTAATGGTTACACAACAGAGTATACTGCATCTGTTAAGGGTCGGTTCACCATCTCCAGAGATAATTCCCAAAACATCCTCTATCTTCAAATGAACACCCTGAGGGCTGAGGACAGTGCCACTTATTACTGTGTAAAAGCTGAGGAGATCTACTATGGTAACCTCGCCTGGTTTGCTTACTGGGGCCAAGGGACTCTGTCA
PT611B10	1	3	2	HV1-22*01	HJ2*01	HD1-1*01	CARAGVLRYHDSW	HV297	ARAGVLRYHDS	GGACCTGAGCTGGTGAAGCCTGGGGCTTCAGTGAAGATGTCCTGCAAGGCTTCTGGATACACTTTCACTGACTACAACATACACTGGGTGAAGCAGAGCCATGGAAAGAGCCTTGAGTGGATTGGATATATTAGCCCTAACAATGGTGGTACTAGCTACAACCAGAAGTTCAAGGGCAAGGCCACATTGACTGTAAACAAGTCCTCCAGCACAGCCTACATGGAGCTCCGCAGCCTGACATCGGAGGATTCTGCAGTCTATTACTGTGCAAGAGCCGGGGTACTACGGTACCATGACTCCTGGGGCCAAGGCACCACTCTC
PT611B11	1	3	2	HV3-6*01	HJ1*02	HD2-1*01	CASGNYDWYFDVW	HV253	ASGNYDWYFDV	GGACCTGGCCTCGTGAAACCTTCTCAGTCTCTGTCTCTCACCTGCTCTGTCACTGGCTACTCCATCACCAGTGGTTATTACTGGAACTGGATCCGGCAGTTTCCAGGAAACAAACTGGAATGGATGGGCTACATAAGCTACGATGGTAGCAATAACTACAACCCATCTCTCAAAAATCGAATCTCCATCACTCGTGACACATCTAAGAACCAGTTTTTCCTGAAGTTGAATTCTGTGACTACTGAGGACACAGCCACATATTACTGTGCAAGCGGTAACTACGACTGGTACTTCGATGTCTGGGGCACAGGACCACGTCAC
PT611B12	1	3	2	HV1-4*01	HJ2*01	HD2-3*01	CASWASLRYFDYW	HV272	ASWASLRYFDY	GGGGCTGAACTGGCAAGACCTGGTGCCTCAGTGAAGATGTCCTGCAAGGCTTCTGGCTACACCTTTACTAGCTACACGATGCACTGGGTAAAACAGAGGCCTGGACAGGGTCTGGAATGGATTGGATACATTAATCCTAGCAGTGGTTATACTAAGTACAATCAGAACTTCAAGGACAAGGCCACATTGACTGCAGACAAATCCTCCAGCACAGCCTACATGCAACTGAGCAGCCTGACATCTGAGGACTCTGCAGTCTATTACTGTGCAAGCTGGGCTTCTCTACGATACTTTGACTACTGGGGCCAAGGCACCACTCTCACATCCTCAGAATA
PT611C01	1	3	2	HV5-6*01	HJ2*01	HD2-3*01	CARRGTTYYFDYW	HV192	ARRGTTYYFDY	GGGGGAGACTTAGTGAAGCCTGGAGGGTCCCTGAAACTCTCCTGTGCAGCCTCTGGATTCACTTTCAGTAGCTATGGCATGTCTTGGGTTCGCCAGACTCCAGACAAGAGGCTGGAGTGGGTCGCAACCATTAGTAGTGGTGGTAGTTACACCTACTATCCAGACAGTGTGAAGGGGCGATTCACCATCTCCAGAGACAATGCCAAGAACACCCTGTACCTGCAAATGAGCAGTCTGAAGTCTGAGGACACAGCCATTTATTACTGTGCAAGACGGGGTACTACGTACTACTTTGACTACTGGGGCCAAGGCACCACTCTC
PT611C02	1	3	2	HV1-26*01	HJ1*02	HD2-3*01	CAMGKWLLRDWYFDVW	HV301	AMGKWLLRDWYFDV	GGACCTGAACTGATGAAGCCTGGGGCTTCAGTGAAGATTTCCTCTAAGGCTTCTGGATACACGTTCACTGACTACTACATGAACTGGGTGAAGCTGAGCCATGGAAAGAGCCTTGAGTGGATTGGAAATATTAATCCTAACAATGGTGGAACTACCTACAACCAGAAGTTCAAGGGCAAGGCCACATTGACTGTAGACAAGTCCTCCAGCACAGCCTACATGGAGCTCCGCAGCCTGACATCTGAGGACTCTGCAGTCTATTACTGTGCAATGGGGAAATGGTTACTACGTGACTGGTACTTCGATGTCTGGGGCACAGGACCACGTCAC
PT611C03	1	3	2	HV1-26*01	HJ2*01	HD1-1*01	CARPYYGSSLYYFDYW	HV301	ARPYYGSSLYYFDY	GGACCTGAGCTGGTGAAGCCTGGGGCTTCAGTGAAGATATCCTGTAAGGCTTCTGGATACACGTTCACTGACTACTACATGAACTGGGTGAAGCAGAGCCATGGAAAGAGCCTTGACTGGATTGGAGATATTAATCCTAACAATGGTAGTCCTACCTACAACCAGAAGTTCAAGGGCAAGGCCACATTGACTGTAGACAAGTCCTCCAGCACAGCCTACATGGAGCTCCGCAGCCTGACATCTGAGGACTCTGCAGTCTATTACTGTGCAAGACCTTACTACGGTAGTAGCCTGTACTACTTTGACTACTGGGCCAAGGCACCACTCTCC
PT611C04	1	3	2	HV3-8*01	HJ2*01	HD1-1*01	CARRGTTVLAFDYW	HV257	ARRGTTVLAFDY	GGACCTGGCCTGGCAAAACCTTCTCAGACTCTGTCCCTCACCTGTTCTGTCACTGGCTACTCCATCACCAGTGATTACTGGAACTGGATCCGGAAATTCCCAGGGAATAAACTTGAGTACATGGGGTACATAAGCTACAGTGGTAGCACTTACTACAATCCATCTCTCAAAAGTCGAATCTCCATAACTCGAGACACATCCCAGAACCAGTATTACCTGCAGTTGAATTCTGTGACTACTGAGGACACAGCCACTTTTTACTGTGCAAGACGAGGTACTACGGTATTAGCTTTTGACTACTGGGGCCAAGGCACCACTCTC
PT611C05	1	3	2	HV1-69*01	HJ1*03	HD1-1*01	CARPTVVAHWYFDVW	HV353	ARPTVVAHWYFDV	GGGGCTGAGCTTGTGATGCCTGGGGCTTCAGTGAAGCTGTCCTGCAAGGCTTCTGGCTACACCTTCACCAGCTACTGGATGCACTGGGTGAAGCAGAGGCCTGGACAAGGCCTTGAGTGGATCGGAGAGATTGATCCTTCTGATAGTTATACTAACTACAATCAAAAGTTCAAGGGCAAGGCCACATTGACTGTAGACAAATCCTCCAGCACAGCCTACATGCAGCTCAGCAGCCTGACATCTGAGGACTCTGCGGTCTATTGCTGTGCAAGACCTACGGTAGTAGCCCACTGGTACTTCGATGTCTGGGGCACAGGGACCACGGTC
PT611C06	1	3	2	HV1-80*01	HJ3*01	HD2-14*01	CAREVPFAYW	HV362	AREVPFAY	GGGGCTGAGCTGGTGAAGCCTGGGGCCTCAGTGAAGATTTCCTGCAAAGCTTCTGGCTACGCATTCAGTAGCTACTGGATGAACTGGGTGAAGCAGAGGCCTGGAAAGGGTCTTGAGTGGATTGGACAGATTTATCCTGGAGATGGTGATACTAACTACAACGGAAAGTTCAAGGGCAAGGCCACACTGACTGCAGACAAATCCTCCAGCACAGCCTACATGCAGCTCAGCAGCCTGACCTCTGAGGACTCTGCGGTCTATTTCTGTGCAAGAGAGGTCCCGTTTGCTTACTGGGGCCAAGGGACTCTGGTC
PT611C07	1	3	2	HV3-2*02	HJ3*01	HD1-1*01	CARGDTTVVDAWFAYW	HV138	ARGDTTVVDAWFAY	GGACCTGGCCTGGTGAAACCTTCTCAGTCACTTTCCCTCACCTGCACTGTCACTGGCTACTCCATCACCAGTGGTTATGACTGGAACTGGATCCGGCAGTTTCCAGGAAACAAACTGGAGTGGATGGGCTACATAAGCTACAGTGTAGCAAGTACTACAACCCATCTCTCAAAAGTCGAATCTCTATCACTCGAGACACATCCAAGAATCAGTTCTCCCTGGAATTGAATTCTGTGACTACTGAGGACACAGCCACATATTACTGTGCAAGAGGGGATACTACGGTAGTAGATGCCTGGTTTGCTTACTGGGGCCAAGGGACTCTGGTC
PT611C08	1	3	2	HV1-26*01	HJ2*01	HD1-1*01	CARPYYGSSLYYFDYW	HV301	ARPYYGSSLYYFDY	GGACCTGAGCTGGTGAAGCCTGGGGCTTCAGTGAAGATATCCTGTAAGGCTTCTGGATACACGTTCACTGACTACTACATGAACTGGGTGAAGCAGAGCCATGGAAAGAGCCTTGAGTGGATTGGAGATATTAATCCTAACAATGGTGGTGCTACCTACTACCAGAAGTTCAAGGGCAAGGCCACATTGACTGTAGACAAGTCCTCCAGCACAGCCTACATGGAGCTCCGCAGCCTGACATCTGAGGACTCTGCAGTCTATTACTGTGCAAGACCTTACTACGGTAGTAGCCTGTATTACTTTGACTACTGGGGCCAAGGCACCACTCTC
PT611C09	1	3	2	HV2-3*01	HJ1*03	HD2-12*01	CAKDSNWYFDVW	HV190	AKDSNWYFDV	GGACCTGGCCTGGTGGCGCCCTCACAGAGCCTGTCCATCACATGCACTGTCTCAGGGTTCTCATTAACCAGCTATGGTGTAAGCTGGGTTCGCCAGCCTCCAGGAAAGGGTCTGGAGTGGCTGGGAGTAATATGGGGTGACGGGAGCACAAATTATCATTCAGCTCTCATATCCAGACTGAGCATCAGCAAGGATAACTCCAAGAGCCAAGTTTTCTTAAAACTGAACAGTCTGCAAACTGATGACACAGCCACGTACTACTGTGCCAAAGACTCTAACTGGTACTTCGATGTCTGGGGCACAGGGACCACGGTC
PT611C10	1	3	2	HV3-8*01	HJ2*01	HD1-1*01	CARRGTTVVAFDYW	HV257	ARRGTTVVAFDY	GGACCTGGCCTGGCAAAACCTTCTCAGACTCTGTCCCTCACCTGTTCTGTCACTGGCTACTCCATCACCAGTGATTACTGGAACTGGATCCGGAAATTCCCAGGGAATAAACTTGAGTACATGGGGTACATAAGCTACAGTGGTAGCACTTACTACAATCCATCTCTCAAAAGTCGAATCTCCATAACTCGAGACACATCCAAGAACCAGTATTACCTGCAGTTGAATTCTGTGACTACTGAGGACACAGCCACATATTACTGTGCAAGACGAGGTACTACGGTAGTAGCTTTTGACTACTGGGGCCAAGGCACCACTCTC
PT611C11	1	3	2	HV1-26*01	HJ1*02	HD2-3*01	CAMGKWLLRDWYFDVW	HV301	AMGKWLLRDWYFDV	GGACCTGAGCTGGTGAAGCCTGGGGCTTCAGTGAAGATATCCTGTAAGGCTTCTGGATACACGTTCACTGACTACTACATGAACTGGGTGAAGAAGAGCCATGGAAAGAGCCTTGAGTGGATTGGAGATATTAATCCTAACAATGGTGGTACTAGCTACAACCTGAAGTTCAAGGGCAAGGCCACATTGACTGTAGACAAGTCCTCCAGCACAGCCTACATGGAGCTCCGCAGCCTGACATCTGAGGACTCTGCAGTCTATTACTGTGCAATGGGGAAATGGTTACTACGTGACTGGTACTTCGATGTCTGGGGCACAGGACCACGTCAC
PT611C12	1	3	2	HV2-5*01	HJ2*01	HD2-4*01	CAKTGDYHYYFDYW	HV201	AKTGDYHYYFDY	GGACCTGGCCTAGTGCAGCCCTCACAGAGCCTGTCCATAACCTGCACAGTCTCTGGTTTCTCATTAACTAGCTATGGTGTACACTGGGTTCGCCAGTCTCCAGGAAAGGGTCTGGAGTGGCTGGGAGTGATATGGAGAGGTGGAAGCACAGACTACAATGCAGCTTTCATGTCCAGACTGAGCATCACCAAGGACGACTCCAAGAGCCAAGTTTTCTTTAAAATGAACATTCTGCAAGCTGATGACACTGCCATATACTACTGTGCCAAAACGGGAGATTACCACTACTACTTTGACTACTGGGGCCAAGGCACCACTCTC
PT611D01	1	3	2	HV1-62-2*01	HJ4*01	HD3-1*01	CARHEWVRPGYSGYYAMDYW	HV357	ARHEWVRPGYSGYYAMDY	GGAGCTGAGCTGGTGAAACCCGGGGCATCAGTGAAGCTGTCCTGCAAGGCTTCTGGCTACACCTTCACTGAGTATACTATACACTGGGTAAAGCAGAGGTCTGGACAGGGTCTTGAGTGGATTGGGTGGTTTTACCCTGGAAGTGGTAGTATAAAGTACAATGAGAAATTCAAGGACAAGGCCACATTGACTGCGGACAAATCCTCCAGCACAGTCTATATGGAGCTTAGTAGATTGACATCTGAAGACTCTGCGGTCTATTTCTGTGCAAGACACGAATGGGTCCGCCCGGGATATAGTGGATACTATGCTATGGACTACTGGGGTCAAGGAACCTCATCA
PT611D02	1	3	2	HV2-5*01	HJ2*01	HD2-4*01	CAKTGDYHYYFDYW	HV201	AKTGDYHYYFDY	GGACCTGGCCTAGTGCAGCCCTCACAGAGCCTGTCCATAACCTGCACAGTCTCTGGTTTCTCATTAACTAGCTATGGTGTACACTGGGTTCGCCAGTCTCCAGGAAAGGGTCTGGAGTGGCTGGGAGTGATATGGAGAGGTGGAAGCACAGACTACAATGCAGCTTTCATGTCCAGACTGAGCATCACCAAGGACAACTCCAAGAGCCAAGTTCTCTTTAAAATGAACAGTCTGCAAGCTGATGACACTGCCATATACTACTGTGCCAAAACGGGAGATTACCACTACTACTTTGACTACTGGGGCCAAGGCACCACTCTC
PT611D03	1	3	2	HV1-7*01	HJ1*03	HD2-3*01	CARGDGYYWYFDVW	HV277	ARGDGYYWYFDV	GGGGCTGAACTGGCAAAACCTGGGGCCTCAGTGAAGCTGTCCTGCAAGGCTTCTGGCTACACCTTTACTAGCTACTGGATGCACTGGGTAAAACAGAGGCCTGGACAGGGTCTGGAATGGATTGGATACATTAATCCTAGCAGTGGTTATACTAAGTACAATCAGAAGTTCAAGGACAAGGCCACATTGACTGCAGACAAATCCTCCAGCAGAGCCTACATGCAGCTGAGCAGCCTGACATATGAGGACTCTGCAGTCTATTACTGTGCAAGAGGGGATGGTTACTACTGGTACTTCGATGTCTGGGGCACAGGACCACGTCACATTCTCAGGTTGA
PT611D04	1	3	2	HV1-80*01	HJ3*01	HD2-14*01	CAREVPFAYW	HV362	AREVPFAY	GGGGCTGAGCTGGTGAAGCCTGGGGCCTCAGTGAAGATTTCCTGCAAAGCTTCTGGCTACGCATTCAGTAGCTACTGGATGAACTGGGTGAAGCAGAGGCCTGGAAAGGGTCTTGAGTGGATTGGACAGATTTATCCTGGAGATGGTGATACTAACTACAACGGAAAGTTCAAGGGCAAGGCCACACTGACTGCAGACAAATCCTCCAGCACAGCCTACATGCAGCTCAGCAGCCTGACCTCTGAGGACTCTGCGGTCTATTTCTGTGCAAGAGAGGTCCCGTTTGCTTACTGGGGCCAAGGGACTCTGGTC
PT611D05	1	3	2	HV2-5*01	HJ2*01	HD2-4*01	CAKTGDYHYYFDYW	HV201	AKTGDYHYYFDY	GGACCTGGCCTAGTGCAGCCCTCACAGAGCCTGTCCATAACCTGCACAGTCTCTGGTTTCTCATTAACTAGCTATGGTGTACACTGGGTTCGCCAGTCTCCAGGAAAGGGTCTGGAGTGGCTGGGAGTGATATGGAGAGGTGGAAGCACAGACTACAATGCAGCTTTCATGTCCAGACTGAGCATCACCAAGGACAATTCCAAGAGCCAAGTTTTCTTTAAAATGAACAGTCTGCAAGCTGATGACACTGCCATATACTACTGTGCCAAAACGGGAGATTACCACTACTACTTTGACTACTGGGGCCAAGGCACCACTCTC
PT611D07	1	3	2	HV2-3*01	HJ3*01	HD4-1*01	CAKTGSFAYW	HV190	AKTGSFAY	GGACCTGGCCTGGTGGCGCCCTCACAGAGCCTGTCCATCACATGCACTGTCTCAGGGTTCTCATTAACCAGCTATGGTGTAAGCTGGGTTCGCCAGCCTCCAGGAAAGGGTCTGGAGTGGCTGGGAGTAATATGGGGTGACGGGAGCACAAATTATCATTCAGCTCTCATATCCAGACTGAGCATCAGCAAGGATAACTCCAAGAGCCAAGTTTTCTTAAAACTGAACAGTCTGCAAACTGATGACACAGCCACGTACTACTGTGCCAAAACTGGGTCGTTTGCTTACTGGGGCCAAGGGACTCTGTCACGCCGCAGAAAGGC
PT611D08	1	3	2	HV1-4*01	HJ2*01	HD2-3*01	CASWASLRYFDYW	HV272	ASWASLRYFDY	GGGGCTGAACTGGCAAGACCTGGTGCCTCAGTGAAGATGTCCTGCAAGGCTTCTGGCTACACCTTTACTAGCTACACGATGCACTGGGTAAAACAGAGGCCTGGACAGGGTCTGGAATGGATTGGATACATTAATCCTAGCAGTGGTTATACTAAGTACAATCAGAAGTTCAAGGACAAGGCCACATTGACTGCAGACAAATCCTCCAGCACAGCCTACATGCAACTGAGCAGCCTGACATCTGAGGACTCTGCAGTCTATTACTGTGCAAGCTGGGCTTCTCTACGATACTTTGACTACTGGGGCCAAGGCACCACTCTC
PT611D09	1	3	2	HV2-5*01	HJ2*01	HD2-4*01	CAKTGDYHYYFDYW	HV201	AKTGDYHYYFDY	GGACCTGGCCTAGTGCAGCCCTCACAGAGCCTGTCCATAACCTGCACAGTCTCTGGTTTCTCATTAACTAGCTATGGTGTACACTGGGTTCGCCAGTCTCCAGGAAAGGGTCTGGAGTGGCTGGGAGTGATATGGAGAGGTGGAAGCACAGACTACAATGCAGCTTTCATGTCCAGACTGAGCATCACCAAGGACAACTCCAAGAGCCAAGTTTTCTTTAAAATGAACAGTCTGCAAGCTGATGACACTGCCATATACTACTGTGCCAAAACGGGAGATTACCACTACTACTTTGACTACTGGGGCCAAGGCACCACTCTC
PT611D10	1	3	2	HV1-58*01	HJ4*01	HD2-1*01	CARERYGNRYAMDYW	HV337	ARERYGNRYAMDY	GGAGCTGAGCTGGTGAGGCCTGGGTCCTCAGTGAAGATGTCCTGCAAGACTTCTGGATATACATTCACAAGCTACGGTATAAACTGGGTGAAGCAGAGGCCTGGACAGGGCCTGGAATGGATTGGATATATTTATATTGGAAATGGTTATACTGAGTACAATGAGAAGTTCAAGGGCAAGGCCACACTGACTTCAGACACATCCTCCAGCACAGCCTACATGCAGCTCAGCAGCCTGACATCTGAGGACTCTGCAATCTATTTCTGTGCAAGAGAGCGTTATGGTAACCGCTATGCTATGGACTACTGGGGTCAAGGAACCTCATCA
PT611D11	1	3	2	HV1-80*01	HJ3*01	HD2-14*01	CAREVPFAYW	HV362	AREVPFAY	GGGGCTGAGCTGGTGAAGCCTGGGGCCTCAGTGAAGATTTCCTGCAAAGCTTCTGGCTACGCATTCAGTAGCTACTGGATGAACTGGGTGAAGCAGAGGCCTGGAAAGGGTCTTGAGTGGATTGGACAGATTTATCCTGGAGATGGTGATACTAACTACAACGGAAAGTTCAAGGGCAAGGCCACACTGACTGCAGACAAATCCTCCAGCACAGCCTACATGCAGCTCAGCAGCCTGACCTCTGAGGACTCTGCGGTCTATTTCTGTGCAAGAGAGGTCCCGTTTGCTTACTGGGGCCAAGGGACTCTGGTC
PT611D12	1	3	2	HV3-6*01	HJ1*02	HD2-1*01	CASGNYDWYFDVW	HV253	ASGNYDWYFDV	GGACCTGGCCTCGTGAAACCTTCTCAGTCTCTGTCTCTCACCTGCTCTGTCACTGGCTACTCCATCACCAGTGGTTATTACTGGAACTGGATCCGGCAGTTTCCAGGAAACAAACTGGAATGGATGGGCTACATAAGTTACGATGGTAGCAATAACTACAACCCATCTCTCAAAAATCGAATCTCCATCACTCGTGACACATCTAAGAACCAGTTTTTCCTGAAGTTGAATTCTGTGACTACTGAGGACACAGCCACATATTACTGTGCAAGCGGTAACTACGACTGGTACTTCGATGTCTGGGGCACAGGACCACGTCAC
PT611E01	1	3	2	HV1-42*01	HJ1*03	HD1-1*01	CARYYYGSSYVGTYWYFDVW	HV315	ARYYYGSSYVGTYWYFDV	GGACCTGAGCTGGTGAAGCCTGGGGCTTCAGTGAAGATATCCTGCAAGGCTTCTGGTTACTCATTCACTGGCTACTACATGAACTGGGTGAAGCAAAGTCCTGAAAAGAGCCTTGAGTGGATTGGAGAGATTAATCCTAGCACTGGTGGTACTACCTACAACCAGAAGTTCAAGGCCAAGGCCACATTGACTGTAGACAAATCCTCCAGCACAGCCTACATGCAGCTCAAGAGCCTGACATCTGAGGACTCTGCAGTCTATTACTGTGCAAGATATTACTACGGTAGTAGCTACGTAGGGACTTACTGGTACTTCGATGTCTGGGGCACAGGGACCACGGTC
PT611E02	1	3	2	HV1-7*01	HJ3*01	HD2-4*01	CANPPLYFDYDWTWFAYW	HV277	ANPPLYFDYDWTWFAY	GGGGCTGAACTGGCAAAACCTGGGGCCTCAATGAAGCTGTCCTGCAAGGCTTCTGGCTACACCTTTACTAGCTCCTGGATGCACTGGGTAAAACAGAGGCCTGGACAGGGTCTGGAATGGATTGGATACATTAATCCTAGCAGTGGTTATACTAAGTACAATCAGAAGTTCAAGGACAAGGCCACATTGACTGCAGACAAATCCTCCAGCACAGCCTACATGCAGCTGAGCAGCCTGACATATGAGGACTCTGCAGTCTATTACTGTGCAAATCCCCCGCTCTACTTTGATTACGACTGGACCTGGTTTGCTTACTGGGGCCAAGGGACTCTGGTC
PT611E04	1	3	2	HV7-4*01	HJ3*01	HD2-1*01	CVKAEEIYYGNLAWCAYW	HV249	VKAEEIYYGNLAWCAY	GGAGGAGGCTTGGTACAGCCTGGGGCTTCTCTGAGACTCTCCTGTGCAGCTTCTGGATTCACCTTTACTGATTACTACATGAGCTGGGTCCGCCAGCCTCCAGGGAAGGCACCTGAGTGGTTGGCTTTGATTAGAAACAAAGCTAATGGTTACACAACAGAGTATACTGCATCTGTTAAGGGTCGGTTCACCATCTCCAGAGATAATTCCCAAAACATCCTCTATCTTCAAATGAACACCCTGAGGGCTGAGGACAGTGCCACTTATTACTGTGTAAAAGCTGAGGAAATCTACTATGGTAACCTCGCCTGGTGTGCTTATTGGGGCCAAGGGACTCTGGTC
PT611E05	1	3	2	HV1-42*01	HJ1*03	HD1-1*01	CARYYYGSSYVGTYWYFDVW	HV315	ARYYYGSSYVGTYWYFDV	GGACCTGAGCTGGTGAAGCCTGGGGCTTCAGTGAAGATATCCTGCAAGGCTTCTGGTTACTCATTCACTGGCTACTACATGAACTGGGTGAAGCAAAGTCCTGAAAAGAGCCTTGAGTGGATTGGAGAGATTAATCCTAGCACTGGTGGTACTACCTACAACCAGAAGTTCAAGGCCAAGGCCACATTGACTGTAGACAAATCCTCCAGCACAGCCTACATGCAGCTCAAGAGCCTGACATCTGAGGACTCTGCAGTCTATTACTGTGCAAGATATTACTACGGTAGTAGCTACGTAGGGACTTACTGGTACTTCGATGTCTGGGGCACAGGACCACGTCAC
PT611E06	1	3	2	HV1-42*01	HJ1*03	HD1-1*01	CTRYYYGSSYVGTYWYFDVW	HV315	TRYYYGSSYVGTYWYFDV	GGACCTGAGCTGGTGAAGCCTGGGGCTTCAGTGAAGATATCCTGCAAGGCTTCTGGTTACTCATTCACTGGCTACTACATGAACTGGGTGAAGCAAAGTCCTGAAAAGAGCCTTGAGTGGATTGGAGAGATTAATCCTAGCACTGGTGGTACTACCTACAACCAGAAGTTCAAGGCCAAGGCCACATTGACTGTAGACAAATCCTCCAGCACAGCCTACATGCAGCTCAAGAGCCTGACATCTGAGGACTCTGCAGTCTATTACTGTACAAGATATTACTACGGTAGTAGCTACGTAGGGACTTACTGGTACTTCGATGTCTGGGGCACAGGACCACGTCAC
PT611E07	1	3	2	HV2-5*01	HJ2*01	HD2-4*01	CAKTGDYHYYFDYW	HV201	AKTGDYHYYFDY	GGACCTGGCCTAGTGCAGCCCTCACAGAGCCTGTCCATAACCTGCACAGTCTCTAGTTTCTCATTAAGTAGTTATGGTGTACACTGGGTTCGCCAGTCTCCAGGAAAGGGTCTGGAGTGGCTGGGAGTGATATGGAGAGGTGGAAGCACAGACTACAATGCAGCTTTCATGTCCAGACTGAGCATCACCAAGGACAACTCCAAGAGCCAAGTTTTCTTTAAAATGAACAGTCTGCAAGCTGATGACACTGCCATATACTACTGTGCCAAAACGGGAGATTACCACTACTACTTTGACTACTGGGGCCAAGGCACCACTCTC
PT611E09	1	3	2	HV2-5*01	HJ2*01	HD1-2*01	CAKTGDYHYYFDCW	HV201	AKTGDYHYYFDC	GGACCTGGCCTAGTGCAGCCCTCACAGAGCCTGTCCATAACCTGCACAGTCTCTGGTTTCTCATTAACTAGCTATGGTGTACACTGGGTTCGCCAGTCTCCAGGAAAGGGTCTGGAGTGGCTGGGAGTGATATGGAGAGGTGGAAGCACAGACTACAATGCAGCTTTCATGTCCAGACTGAGCATCACCAAGGACAACTCCAAGAGCCAAGTTTTCTTTAAAATGAACAGTCTGCAAGCTGATGACACTGCCATATACTACTGTGCCAAAACGGGAGATTACCACTACTACTTTGACTGCTGGGGCCAAGGCACCACTCTCACATCCCTCAGATA
PT611E10	1	3	2	HV1-64*01	HJ4*01	HD2-1*01	CARSCGLLWDAMDYW	HV346	ARSCGLLWDAMDY	GGGGCTGAGCTGGTAAAGCCTGGGGCTTCAGTGAAGTTGTCCTGCAAGGCTTCTGGCTACACTTTCACCAGCTACTGGATGCACTGGGTGAAGCAGAGGCCTGGACAAGGCCTTGAGTGGATTGGAATGATTCATCCTAATAGTGGTAGTACTAACTACAATGAGAAGTTCAAGAGCAAGGCCACACTGACTGTAGACAAATCCTCCAGCACAGCCTACATGCAACTCAGCAGCCTGACATCTGAGGACTCTGCGGTCTATTACTGTGCAAGATCTTGCGGACTACTATGGGATGCTATGGACTACTGGGGTCAAGGAACCTCATCA
PT611E11	1	3	2	HV3-6*01	HJ1*02	HD2-1*01	CASGNYDWYFDVW	HV253	ASGNYDWYFDV	GGACCTGGCCTCGTGAAACCTTCTCAGTCTCTGTCTCTCACCTGCTCTGTCACTGGCTACTCCATCACCAGTGGTTATTACTGGAACTGGATCCGGCAGTTTCCAGGAAACAAACTGGAATGGATGGGCTACATAAGCTACGATGGTAGCAATAACTACAACCCATCTCTCAAAAATCGAATCTCCATCACTCGTGACACATCTAAGAACCAGTTTTTCCTGAAGTTGAATTCTGTGACTACTGAGGACACAGCCACATATTACTGTGCAAGCGGTAACTACGACTGGTACTTCGATGTCTGGGGCACAGGACCACGTCAC
PT611E12	1	3	2	HV1-55*01	HJ3*01	HD3-3*01	CARGRRGAYW	HV332	ARGRRGAY	GGGGCTGAGCTTGTGAAGCCTGGGGCTTCAGTGAAGATGTCCTGCATGGCTTTTGGCTACACCTTCACCAGCTACTGGATAACCTGGGTGAAGCAGAGGCCTGGACAAGGCCTTGAGTGGATTGGAGATATTTATCCTGGTAGTGGTAGTACTAACTACAATGAGAAGTTCAAGAACAAGGCCACACTGACTGTAGACACATCCTCCAGCACAGCCTACATGCAGCTCAGCAGCCTGACATCTGAGGACTCTGCGGTCTATTACTGTGCAAGGGGCAGGCGGGGGGCTTACTGGGGCCAAGGGACTCTGGTC
PT611F02	1	3	2	HV2-3*01	HJ1*03	HD2-12*01	CAKDSNWYFDVW	HV190	AKDSNWYFDV	GGACCTGGCCTGGTGGCGCCCTCACAGAGCCTGTCCATCACATGCACTGTCTCAGGGTTCTCATTAACCAGCTATGGTGTAAGCTGGGTTCGCCAGCCTCCAGGAAAGGGTCTGGAGTGGCTGGGAGTAATATGGGGTGACGGGAGCACAAATTATCATTCAGCTCTCATATCCAGACTGAGCATCAGCAAGGATAACTCCAAGAGCCAAGTTTTCTTAAAACTGAACAGTCTGCAAACTGATGACACAGCCACGTACTACTGTGCCAAAGACTCTAACTGGTACTTCGATGTCTGGGGCACAGGGACCACGGTC
PT611F03	1	3	2	HV3-1*01	HJ3*01	HD1-1*01	CARENYYGSSYWFAYW	HV228	ARENYYGSSYWFAY	GGACCTGGCATGGTGAAACCTTCTCAGTCACTTTCCCTCACCTGCACTGTCACTGGCTACTCCATCACCAGTGGTTATGACTGGCACTGGATCCGACATTTTCCAAGAAACAAACTGGAGTGGATGGGCTACATAAGCTACAGTGGTAGCACTAACTACAACCCATCCCTCAAAAGTCGAATCTCCATCACTCATGACACATCTAAGAACCATTTCTTCCTGAAGTTGAATTCTGTGACTACTGAGGACACAGCCACATATTACTGTGCAAGAGAAAATTACTACGGTAGTAGCTACTGGTTTGCTTACTGGGGCCAAGGGACTCTGTCA
PT611F04	1	3	2	HV1-62-2*01	HJ4*01	HD3-3*01	CARHEWVRPGYSGYYAMDYW	HV357	ARHEWVRPGYSGYYAMDY	GGAGCTGAGCTGGTGAAACCCGGGGCATCAGTGAAGCTGTCCTGCAAGGCTTCTGGCTACACCTTCACTGAGTATACTATACACTGGGTAAAGCAGAGGTCTGGACAGGGTCTTGAGTGGATTGGGTGGTTTTACCCTGGAAGTGGTAGTATAAAGTACAATGAGAAATTCAAGGACAAGGCCACATTGACTGCGGACAAATCCTCCACCACAGTCTATATGGAGCTTAGTAGATTGACATCTGAAGACTCTGCGGTCTATTTCTGTGCAAGACACGAATGGGTCCGCCCGGGATATAGTGGATACTATGCTATGGACTACTGGGGTCAAGGAACCTCAGTC
PT611F06	1	3	2	HV2-3*01	HJ1*03	HD2-12*01	CAKDSNWYFDVW	HV190	AKDSNWYFDV	GGACCTGGCCTGGTGGCGCCCTCACAGAGCCTGTCCATCACATGCACTGTCTCAGGGTTCTCATTAACCAGCTATGGTGTAAGCTGGGTTCGCCAGCCTCCAGGAAAGGGTCTGGAGTGGCTGGGAGTAATATGGGGTGACGGGAGCACAAATTATCATTCAGCTCTCATATCCAGACTGAGCATCAGCAAGGATAACTCCAAGAGCCAAGTTTTCTTAAAACTGAACAGTCTGCAAACTGATGACACAGCCACGTACTACTGTGCCAAAGACTCTAACTGGTACTTCGATGTCTGGGGCACAGGGACCACGGTC
PT611F07	1	3	2	HV5-4*01	HJ3*01	HD2-2*01	CARDGGLRRRFAYW	HV188	ARDGGLRRRFAY	GGGGGAGGCTTAGTGAAGCCTGGAGGGTCCCTGAAACTCTCCTGTGCAGCCTCTGGATTCACTTTCAGTAGCTATGCCATGTCTTGGGTTCGCCAGACTCCGGAAAAGAGGCTGGAGTGGGTCGCAACCATTAGTGATGGTGGTAGTTACACCTATTATCCAGACAATGTAAAGGGCCGATTCACCATCTCCAGAGACAATGCCAAGAACAACCTGTACCTGCAAATGAGCCATCTGAAGTCTGAGGACACAGCCATGTATTACTGTGCAAGAGATGGCGGGTTACGACGACGGTTTGCTTACTGGGGCCAAGGGACTCTGGTC
PT611F08	1	3	2	HV1-7*01	HJ3*01	HD2-4*01	CANPPLYYDYDWTWFAYW	HV277	ANPPLYYDYDWTWFAY	GGGGCTGAACTGGCAAAACCTGGGGCCTCAGTGAAGCTGTCCTGCAAGGCTTCTGGCTACACCTTTACTAGCTACTGGATGCACTGGGTAAAACAGAGGCCTGGACAGGGTCTGGAATGGATTGGATACATTAATCCTAGCAGTGGTTATACTAAGTACAATCAGAAGTTCAAGGACAAGGCCACATTGACTGCAGACAAATCCTCCAGCACAGCCTACATGCAGCTGAGCAGCCTGACATATGAGGACTCTGCAGTCTATTACTGTGCAAATCCCCCGCTCTACTATGATTACGACTGGACCTGGTTTGCTTACTGGGGCCAAGGACTCTGTCAC
PT611F09	1	3	2	HV1-80*01	HJ3*01	HD2-14*01	CAREVPFAYW	HV362	AREVPFAY	GGGGCTGAGCTGGTGAAGCCTGGGGCCTCAGTGAAGATTTCCTGCAAAGCTTCTGGCTACGCATTCAGTAGCTACTGGATGAACTGGGTGAAGCAGAGGCCTGGAAAGGGTCTTGAGTGGATTGGACAGATTTATCCTGGAGATGGTGATACTAACTTCAACGGAAAGTTCAAGGGCAAGGCCACACTGACTGCAGGCAAATCCTCCAGCACAGCCTACATGCAGCTCAGCAGCCTGACCTCTGAGGACTCTGCGGTCTATTTCTGTGCAAGAGAGGTCCCGTTTGCTTACTGGGGCCAAGGGACTCTGGTC
PT611F10	1	3	2	HV1-69*01	HJ2*01	HD2-4*01	CARAYYDYDGAFDYW	HV353	ARAYYDYDGAFDY	GGGGCTGAGCTTGTGATGCCTGGGGCTTCAGTGAAGCTGTCCTGCAAGGCTTCTGGCTACACCTTCACCAGCTACTGGATGCACTGGGTGAAGCAGAGGCCTGGACAAGGCCTTGAGTGGATCGGAGAGATTGATCCTTCTGATAGTTATACTAACTACAATCAAAAGTTCAAGGGCAAGGCCACATTGACTGTAGACAAATCCTCCAGCACAGCCTACATGCAGCTCAGCAGCCTGACATCTGAGGACTCTGCGGTCTATTACTGTGCAAGAGCCTACTATGATTACGACGGCGCCTTTGACTACTGGGGCCAAGGCACCACTCTC
PT611F11	1	3	2	HV1-26*01	HJ2*01	HD1-1*01	CARPYYGSSLYYFDYW	HV301	ARPYYGSSLYYFDY	GGACCTGAGCTGGTGAAGCCTGGGGCTTCAGTGAAGATATCCTGTAAGGCTTCTGGATACACGTTCACTGACTACTACATGAACTGGGTGAAGCAGAGCCATGGAAAGAGCCTTGAGTGGATTGGAGATATTAATCCTAACAATGGTGGTACTAGCTACAACCAGAAGTTCAAGGGCAAGGCCACATTGACTGTAGACAAGCCCTCCAGCACAGCCTACATGGAGCTCCGCAGCCTGACATCTGAGGACTCTGCAGTCTATTACTGTGCAAGACCATACTACGGTAGTAGCCTGTACTACTTTGACTACTGGGGCCAAGGCACCACTCTC
PT611F12	1	3	2	HV2-5*01	HJ2*01	HD2-4*01	CAKTGDYHYYFDYW	HV201	AKTGDYHYYFDY	GGACCTGGCCTAGTGCAGCCCTCACAGAGCCTGTCCATAACCTGCACAGTCTCTGGTTTCTCATTAACTAGCTATGGTGTACACTGGGTTCGCCAGTCTCCAGGAAAGGGTCTGGAGTGGCTGGGAGTGATATGGAGAGGTGGAACCACAGACTACAATGCAGCTTTCATGTCCAGACTGAGCATCACCAAGGACAACTCCAAGAGCCAAGTCTTCTTTAAAATGAACAGTCTGCAAGCTGATGACACTGCCATATACTACTGTGCCAAAACGGGAGATTACCACTACTACTTTGACTACTGGGGCCAAGGCACCACTCTC
PT611G01	1	3	2	HV1-55*01	HJ3*01	HD3-3*01	CARGRRGAYW	HV332	ARGRRGAY	GGGGCTGAGCTTGTGAAGCCTGGGGCTTCAGTGAAGATGTCCTGCAAGGCTTCTGGCTACACCTTCACCAGCTACTGGATAACCTGGGTGAAACAGAGGCCTGGACAAGGCCTTGAGTGGATTGGAGATATTTATCCTGGTAGTGGTAGTACTAACTACAATGAGAAGTTCAAGAGCAAGGCCACACTGACTGTAGACACATCCTCCAGCACAGCCTACATGCAGCTCAGCAGCCTGACATCTGAGGACTCTGCGGTCTATTACTGTGCAAGGGGCAGGCGGGGGGCTTACTGGGGCCAAGGGACTCTGGTC
PT611G02	1	3	2	HV1-55*01	HJ1*03	HD1-2*01	CARQNGLWYFDVW	HV332	ARQNGLWYFDV	GGGGCTGAGCTTGTGAAGCCTGGGGCTTCAGTGAAGATGTCCTGCAAGGCTTCTGGCTACACCTTCACCAGCTACTGGATAACCTGGGTGAAGCAGAGGCCTGGACAAGGCCTTGAGTGGATTGGAGATATTTATCCTGGTAGTGGTAGTACTAACTACAATGAGAAGTTCAAGAGCAAGGCCACACTGACTGTAGACACATCCTCCAGCACAGCCTACATGCAGCTCAGCAGCCTGACATCTGAGGACTCTGCGGTCTATTACTGTGCAAGACAGAACGGCCTCTGGTACTTCGATGTCTGGGGCACAGGGACCACGGTCACCGTCTCCTCAGCCAAAACGACACCCCCATCTGTCTATCCACTGGCCCCTGGATCTGCTGCCCAAACTAACTCCATG…
PT611G03	1	3	2	HV3-6*01	HJ1*02	HD2-1*01	CASGNYDWYFDVW	HV253	ASGNYDWYFDV	GGACCTGGCCTCGTGAAACCTTCTCAGTCTCTGTCTCTCACCTGCTCTGTCACTGGCTACTCCATCACCAGTGGTTATTACTGGAACTGGATCCGGCAGTTTCCAGGAAACAAACTGGAATGGATGGGCTACATAAGCTACGATGGTAGCAATAACTACAACCCATCTCTCAAAAATCGAATCTCCATCACTCGTGACACATCTAAGAACCAGTTTTTCCTGAAGTTGAATTCTGTGACTACTGAGGACACAGCCACATATTACTGTGCAAGCGGTAACTACGACTGGTACTTCGATGTCTGGGGCACAGGACCACGTCAC
PT611G04	1	3	2	HV2-5*01	HJ2*01	HD2-4*01	CAKTGDYHYYFDYW	HV201	AKTGDYHYYFDY	GGACCTGGCCTAGTGCAGCCCTCACAGAGCCTGTCCATAACCTGCACAGTCTCTGGTTTCTCATTAACTATCTATGGTGTACACTGGGTTCGCCAGTCTCCAAGAAAGGGTCTGGAGTGGCTGGGAGTGATATGGAGAGGTGGAAGCACAGACTACAATGCAGCTTTCATGTCCAGACTGAGCATCACCAAGGACAACTCCAAGAGCCAAGTTTTCTTTAAAATGAACAGTCTGCAAGCTGATGACACTGCCATATACTACTGTGCCAAAACGGGAGATTACCACTACTACTTTGACTACTGGGGCCAAGGCACCACTCTC
PT611G05	1	3	2	HV5-15*01	HJ2*01	HD2-3*01	CASPLDGYYLDYW	HV217	ASPLDGYYLDY	GGGGGAGGCTTAGTGCAGCCTGGAGGGTCCCTGAAACTCTCCTGTGCAGCCTCTGGATTCACTTTCAGTGACTACGGAATGGCGTGGGTTCGACAGGCTCCAAGGAAGGGGCCTGAGTGGGTAGCATTCATTAGTAATTTGGCATATAGTATCTACTATGCAGACACTGTGACGGGCCGATTCACCATCTCTAGAGAGAATGCCAAGAACACCCTGTACCTGGAAATGAGCAGTCTGAGGTCTGATGACACGGCCATGTATTACTGTGCAAGTCCCCTTGATGGTTACTATCTTGACTACTGGGGCCAAGGCACCACTCTC
PT611G06	1	3	2	HV5-4*01	HJ3*01	HD2-2*01	CARDGGLRRGFAYW	HV188	ARDGGLRRGFAY	GGGGGAGGCTTAGTGAAGCCTGGAGGGTCCCTGAAACTCTCCTGTGCAGCCTCTGGATTCACTTTCAGTAGCTATGCCATGTCTTGGGTTCGCCAGACTCCGGAAAAGAGGCTGGAGTGGGTCGCAACCATTAGTGACGGTGGTAGTTACACCTACTATCCAGACAATGTAAAGGGCCGATTCACCATCTCCAGAGACAATGCCAAGAACAACCTGTACCTGCAAATGAGCCATCTGAAGTTTGAGGACACAGCCATGTATTACTGTGCAAGAGATGGCGGGTTACGACGAGGGTTTGCTTACTGGGGCCAAGGGACTCTGTCA
PT611G09	1	3	2	HV1-80*01	HJ3*01	HD2-14*01	CAREVPFAYW	HV362	AREVPFAY	GGGGCTGAGCTGGTGAAGCCTGGGGCCTCAGTGAAGATTTCCTGCAAAGCTTCTGGCTACGCATTCAGTAGCTACTGGATGAACTGGGTGAAGCAGAGGCCTGGAAAGGGTCTTGAGTGGATTGGACAGATTTATCCTGGAGATGGTGATACTAACTACAACGGAAAGTTCAAGGGCAAGGCCACACTGACTGCAGACAAATCCTCCAGCACAGCCTACATGCAGCTCAGCAGCCTGACCTCTGAGGACTCTGCGGTCTATTTCTGTGCAAGAGAGGTCCCGTTTGCTTACTGGGGCCAAGGGACTCTGGTC
PT611G10	1	3	2	HV1-42*01	HJ1*03	HD1-1*01	CVRNYYGSSNVGTYWYFDVW	HV315	VRNYYGSSNVGTYWYFDV	GGACCTGAGCTGGTGAAGCCTGGGGCTTCAGTGAAGATATCCTGCAAGGCTTCTGGTTACTCATTCACTGGCTACTACATGAACTGGGTGAAGCAAAGTCCTGAAAAGAGCCTTGAGTGGATTGGAGAGATTAATCCTAGCACTGGTGGTACTACCAAAAAACAGAAGTTCAAGGCCAAGGCCACATTGACTGTAGACAAATCCTCCAGCACAGCCTACAAGCAGCTCAAGAGCCTGACATCTGAGGACTCTGCAGTCTATTACTGTGTAAGAAATTACTACGGTAGTAGCAACGTAGGGACTTACTGGTACTTCGATGTCTGGGGCACAGGACCACGTCAC
PT611G11	1	3	2	HV3-8*01	HJ2*01	HD1-1*01	CARRSTTVVAFDYW	HV257	ARRSTTVVAFDY	GGACCTGGCCTGGCAAAACCTTCTCAGACTCTGTCCCTCACCTGTTCTGTCACTGGCTACTCCATCACCAGTGATTACTGGAACTGGATCCGGAAATTCCCAGGGAATAAACTTGAGTACATGGGGTACATAAGCTACAGTGGTAGCACTTACTACAATCCATCTCTCAAAAGTCGAATCTCCATAACTCGAGACACATCCAAGAACCAGTATTACCTGCAGTTGAATTCTGTGACTACTGAGGACACAGCCACATATTACTGTGCAAGACGAAGTACTACGGTAGTAGCTTTTGACTACTGGGGCCAAGGCACCACTCTC
PT611G12	1	3	2	HV1-55*01	HJ3*01	HD3-2*02	CARGRRGAYW	HV332	ARGRRGAY	GGGGCTGAGCTTGTGAAGCCTGGGGCTTCAGTGAAGATGTCCTGCAAGGCTTCTGGCTACACCTTCACCAGCTACTGGATAACCTGGGTGAAGCAGAGGCCTGGACAAGGCCTTGAGTGGATTGGAGATATTTATCCTGGTAGTGGTAGTACTAACTACAATGAGAAGTTCAAGAGCAAGGCCACACTGACTGTAGACACATCCTCCAGCACAGCCTACATGCAGCTCAGCAGCCTGACATCTGAGGACTCTGCGGTCTATTACTGTGCAAGGGGCAGGCGGGGGGCTTACTGGGGCCAAGGGACTCTGGTC
PT611H09	1	3	2	HV1-22*01	HJ2*01	HD1-1*01	CARAGVLRYHDYW	HV297	ARAGVLRYHDY	GGACCTGAGCTGGTGAAGCCTGGGGCTTCAGTGAAGATGTCCTGCAAGGCTTCTGGATACACATTCACTGACTTCAACATGCACTGGGTGAAGCAGAGCCATGGAAAGAGCCTTGAGTGGATTGGATATATTAACCCTAACAATGGTGGTACTAGCTACAACCAGAAGTTCAAGGGCAAGGCCACATTGACTGTAAACAAGTCCTCCAGCACAGCCTACATGGAGCTCCGCAGCCTGACATCGGAGGATTCTGCAGTCTATTACTGTGCAAGAGCCGGGGTACTACGGTACCATGACTACTGGGGCCAAGGCACCACTCTC
PT611H11	1	3	2	HV3-1*02	HJ2*02	HD1-1*01	CARGDTTVVDAWFAYW	HV138	ARGDTTVVDAWFAY	GGACCTGGCCTGGTGAAACCTTCTCAGTCACTTTCCCTCACCTGCACTGTCACTGGCTACTCCATCACCAGTGGTTATGACTGGAACTGGATCCGGCAGTTTCCAGGAAACAAACTGGAGTGGATGGGCTACATAAACTACAGTGTAACAAGTACTACAACCCATCTCTCAAAAGTCGAATCTCTATCACTCGAGACACATCCAAGAACCAGTTCTCCCTGGAATTGAATTCTGTGACTACTGAGGACACAGCCACATATTACTGTGCAAGAGGGGATACTACGGTAGTAGATGCCTGGTTTGCTTACTGGGGCCAAGGACTCTGTCAC
PT611H12	1	3	2	HV5-4*01	HJ4*01	HD1-1*01	CARLLRYAMDYW	HV188	ARLLRYAMDY	GGGGGAGGCTTAGTGAAGCCTGGAGGGTCCCTGAAACTCTCCTGTGCAGCCTCTGGATTCACTTTCAGTAGCTATGCCATGTCTTGGGTTCGCCAGACTCCGGAAAAGAGGCTGGAGTGGGTCGCAACCATTAGTGATGGTGGTAGTTACACCTACTATCCAGACAATGTAAAGGGCCGATTCACCATCTCCAGAGACAATGCCAAGAACAACCTGTACCTGCAAATGAGCCATCTGAAGTCTGAGGACACAGCCATGTATTACTGTGCAAGATTACTACGGTATGCTATGGACTACTGGGGTCAAGGAACCTCATCACCGTCTCAGAGTGA
PTD6P3A01	1	4	1	HV1-5*01	HJ1*02	HD1-1*01	CTRYYYGSSYDWYFDVW	HV274	TRYYYGSSYDWYFDV	GGGACTGTGCTGGCAAGGCCTGGGGCTTCAGTGAAGATGTCCTGCAAGACTTCTGGCTACACATTTACCAGCTACTGGATGCACTGGGTAAAACAGAGGCCTGGACAGGGTCTGGAATGGATAGGGGCTATTTATCCTGGAAATAGTGATACTAGCTACAACCAGAAGTTCAAGGGCAAGGCCAAACTGACTGCAGTCACATCCGCCAGCACTGCCTACATGGAGCTCAGCAGCCTGACAAATGAGGACTCTGCGGTCTATTACTGTACAAGATATTACTACGGTAGTAGCTACGACTGGTACTTCGATGTCTGGGGCACAGGACCACGTCAC
PTD6P3A02	1	4	1	HV1-5*01	HJ4*01	HD2-3*01	CTRSGIYDGFMDYW	HV274	TRSGIYDGFMDY	GGGACTGTGCTGGCAAGGCCTGGGGCTTCAGTGAAGATGTCCTGCAAGACTTCTGGCTACACATTTACCAGCTACTGGATGCACTGGGTAAAACAGAGGCCTGGACAGGGTCTGGAATGGATAGGGGCTATTTATCCTGGAAATAGTGATACTAGCTACAACCAGAAGTTCAAGGGCAAGGCCAAACTGACTGCAGTCACATCCGCCAGCACTGCCTACATGGAGCTCAGCAGCCTGACAAATGAGGACTCTGCGGTCTATTACTGTACAAGATCGGGGATCTATGATGGTTTTATGGACTACTGGGGTCAAGGAACCTCCATC
PTD6P3A03	1	4	1	HV1-84*01	HJ1*03	HD1-1*01	CARGSSSDWYFDVW	HV366	ARGSSSDWYFDV	GGACCTGAGTTGGTGAAGCCTGGGGCTTCAGTGAAGATATCCTGCAAGGCTTCTGGCTACACCTTCACTGATTACTATATAAAGTGGGTGAAGCAGAGGCCTGGACAGGGACTTGAGTGGATTGGATGGATTTATCCTGGAAGCGGTAATACTAAGTACAATGAGAAGTTCAAGGGCAAGGCCACATTGACTGTAGACACATCCTCCAGCACAGCCTACATGCAGCTCAGCAGCCTGACCTCTGAGGACTCTGCGGTCTATTTCTGTGCAAGAGGTAGTAGCTCGGACTGGTACTTCGATGTCTGGGGCACAGGGACCACTGTC
PTD6P3A05	1	4	1	HV1-19*01	HJ2*01	HD1-3*01	CARGAQGFDYW	HV293	ARGAQGFDY	GGACCTGTGCTGGTGAAGCCTGGGGCTTCAGTGAAGATGTCCTGTAAGGCTTCTGGATACACATTCACTGACTACTATATGAACTGGGTGAAGCAGAGCCATGGAAAGAGCCTTGAGTGGATTGGAGTTATTAATCCTTACAACGGTGGTACTAGCTACAACCAGAAGTTCAAGGGCAAGGCCACATTGACTGTTGACAAGTCCTCCAGCACAGCCTACATGGAGCTCAACAGCCTGACATCTGAGGACTCTGCAGTCTATTACTGTGCAAGGGGAGCTCAAGGCTTTGACTACTGGGGCCAAGGCACCACTCTC
PTD6P3A07	1	4	1	HV1-69*01	HJ4*01	HD3-1*01	CARSAYRYALDYW	HV353	ARSAYRYALDY	GGGGCTGAGCTTGTGATGCCTGGGGCTTCAGTGAAGCTGTCCTGCAAGGCTTCTGGCTACACCTTCACCAGCTACTGGATGCACTGGGTGAAGCAGAGGCCTGGACAAGGCCTTGAGTGGATCGGAGAGATTGATCCTTCTGATAGTTATACTAACTACAATCAAAAGTTCAAGGGCAAGGCCACATTGACTGTAGACAAATCCTCCAGCACAGCCTACATGCAGCTCAGCAGCCTGACATCTGAGGACTCTGCGGTCTATTACTGTGCAAGATCGGCCTACCGCTATGCTCTGGACTACTGGGGTCAAGGAACCTCATCA
PTD6P3A08	1	4	1	HV1-54*01	HJ4*01	HD4-1*01	CARGGYWGAMDYW	HV331	ARGGYWGAMDY	GGAGCTGAGCTGGTAAGGCCTGGGACTTCAGTGAAGGTGTCCTGCAAGGCTTCTGGATACGCCTTCACTAATTACTTGATAGAGTGGGTAAAGCAGAGGCCTGGACAGGGCCTTGAGTGGATTGGAGTGATTAATCCTGGAAGTGGTGGTACTAACTACAATGAGAAGTTCAAGGGCAAGGCAACACTGACTGCAGACAAATCCTCCAGCACTGCCTACATGCAGCTCAGCAGCCTGACATCTGAGGACTCTGCGGTCTATTTCTGTGCAAGAGGGGGGTACTGGGGAGCTATGGACTACTGGGGTCAAGGAACCTCATCA
PTD6P3A09	1	4	1	HV3-3*01	HJ4*01	HD2-4*01	CARDDYDEDYYAMDYW	HV248	ARDDYDEDYYAMDY	GGACCTAGCCTGGTGAGACCTTCTCAGACACTCTCCCTTACCTGCACTGTTACTGGCTTCTCCATCAACAGTGATTGTTACTGGATCTGGATCCGGCAGTTTCCAGGAAGCAAACTGGAGTACATCGGGTACACATTCTACAGTGCTTTCACTTACTACAACCCATCTCTTGAAAGTCGAACGTACATAACGCGTGACACATCTAAGAACCAGTTCTCACTGAAGTTGAGTTCTGTGACTACTGAGGACACAGCCACTTACTACTGTGCGAGAGATGATTACGACGAGGATTACTATGCTATGGACTACTGGGGTCAAGGAACCTCAGTC
PTD6P3A10	1	4	1	HV1-72*01	HJ2*01	HD3-3*01	CARSRDPFDYW	HV057	ARSRDPFDY	GGGGCTGAGCTTGTGAAGCCTGGGGCTTCAGTGAAGCTGTCCTGCAAGGCTTCTGGCTACACCTTCACCAGCTACTGGATGCACTGGGTGAAGCAGAGGCCTGGACGAGGCCTTGAGTGGATTGGAAGGATTGATCCTAATAGTGGTGGTACTAAGTACAATGAGAAGTTCAAGAGCAAGGCCACACTGACTGTAGACAAACCCTCCAGCACAGCCTACATGCAGCTCAGCAGCCTGACATCTGAGGACTCTGCGGTCTATTATTGTGCAAGATCGAGGGACCCCTTTGACTACTGGGGCCAAGGCACCACTCTC
PTD6P3A11	1	4	1	HV1-55*01	HJ1*03	HD1-1*01	CAGGSISYWYFDVW	HV332	AGGSISYWYFDV	GGGACTGAGCTTGTGAAGCCTGGGGCTTCAGTGAAGATGTCCTGCAAGGCTTCTGGCTACACCTTCACCAGCTACTGGATAACCTGGGTGAAGCAGAGGCCTGGACAAGGCCTTGAGTGGATTGGAGATATTTATCCTGGTAGTGGTAGTACTAACTACAATGAGAAGTTCAAGAGCAAGGCCACACTGACTGTAGACACATCCTCCAGCACAGCCTACATGCAGCTCAGCAGCCTGACATCTGAGGACTCTGCGGTCTATTACTGTGCGGGCGGTAGTATCAGCTACTGGTACTTCGATGTCTGGGGCACAGGACCACGTCAC
PTD6P3A12	1	4	1	HV1-19*01	HJ3*02	HD2-3*01	CARPYDGYYWYFDVW	HV293	ARPYDGYYWYFDV	GGACCTGTACTGGTGAAGCCTGGGGCTTCAGTGAAGATGTCCTGTAAGGCTTCTGGATACACATTCACTGACTACTATATGAACTGGGTGAAGCAGAGCCATGGAAAGAGCCTTGAGTGGATTGGAATTATTAATCCTTACAACGGTGGTACTAGCTACATCCAGAAGTTCATGGGCAAGGCCACATTGACTGTTGACAAGTCCTCCAGCACAGCCTACATGGAGCTCAACAGCCTGACATCTGAGGACTCTGCAGTCTATTACTGTGCAAGACCCTATGATGGTTACTACTGGTACTTCGATGTCTGGGGCACAGGACCACGTCAC
PTD6P3B01	1	4	1	HV1-82*01	HJ2*01	HD1-1*01	CARQETTVVADYFDYW	HV364	ARQETTVVADYFDY	GGACCTGAGCTGGTGAAGCCTGGGGCCTCAGTGAAGATTTCCTGCAAGGCTTCTGGCTACGCATTCAGTAGCTCCTGGATGAACTGGGTGAAGCAGAGGCCTGGAAAGGGTCTTGAGTGGATTGGACGGATTTATCCTGGAGATGGAGATACTAACTACAATGGGAAGTTCAAGGGCAAGGCCACACTGACTGCAGACAAATCCTCCAGCACAGCCTACATGCAACTCAGCAGCCTGACATCTGAGGACTCTGCGGTCTACTTCTGTGCAAGACAAGAAACTACGGTAGTAGCGGACTACTTTGACTACTGGGGCCAAGGCACCACTCTC
PTD6P3B03	1	4	1	HV1-47*01	HJ2*01	HD1-3*01	CAKLSYFDYW	HV320	AKLSYFDY	GGGGCTGAGCTAGTGAAGCCTGGAGCCTCAGTGAAGATGTCCTGCAAGGCTTCTGGCTACACCTTCACTACCTATCCTATAGAGTGGATGAAGCAGAATCATGGAAAGAGCCTAGAGTGGATTGGAAATTTTCATCCTTACAATGATGATACTAAGTACAATGAAAAGTTCAAGGGCAAGGCCACATTGACTGTAGAAAAATCCTCTAGCACAGTCTACTTGGACCTCAGCCGATTAACATCTGATGACTCTGCTGTTTATTACTGTGCGAAACTTTCTTACTTTGACTACTGGGGCCAAGGCACCACTCTC
PTD6P3B04	1	4	1	HV10-3*01	HJ4*01	HD2-14*01	HTLGAMDYW	HV275	NA	GGTGGAGGATTGGTGCAGCCTAAAGGATCATTGAAACTCTCATGTGCCGCCTCTGGTTTCACCTTCAATACCTATGCCATGCACTGGGTCCGCCAGGCTCCAGGAAAGGGTTTGGAATGGGTTGCTCGCATAAGAAGTAAAAGTAGTAATTATGCAACATATTATGCCGATTCAGTGAAAGACAGATTCACCATCTCCAGAGATGATTCACAAAGCATGCTCTATCTGCAAATGAACAACCTGAAAACTGAGGACACAGCCAGCCCCCGCCATACTCTTGGGGCTATGGACTACTGGGGTCAAGGAACCTCAGTCACCGTTCCTTA
PTD6P3B05	1	4	1	HV5-4*01	HJ2*01	HD1-1*01	CARDQDYYGSSYYFDYW	HV188	ARDQDYYGSSYYFDY	GGGGGAGGCTTAGTGAAGCCTGGAGGGTCCCTGAAACTCTCCTGTGCAGCCTCTGGATTCACTTTCAGTAGCTATGCCATGTCTTGGGTTCGCCAGACTCCGGAAAAGAGGCTGGAGTGGGTCGCAACCATTAGTGATGGTGGTAGTTACACCTACTATCCAGACAATGTAAAGGGCCGATTCACCATCTCCAGAGACAATGCCAAGAACAACCTGTACCTGCAAATGAGCCATCTGAAGTCTGAGGACACAGCCATGTATTACTGTGCAAGAGATCAGGATTACTACGGTAGTAGCTACTACTTTGACTACTGGGGCCAAGGCACCACTCTC
PTD6P3B08	1	4	1	HV1-70*01	HJ2*01	HD1-1*01	CARGRDYYGSSRLLDYW	HV355	ARGRDYYGSSRLLDY	GGACCTGAGCTGGTGAGGCCTGGGACTTCAGTGAAGATGTCCTGCAAGGCTTCTGGCTATACCTTCTTCACCTACTGGATGAACTGGGTGTAGCAGAGGCCTGGACAGGGCCTTGAGTGGATTGGACAGATTTTTCCTGCAAGTGGTAGTACTTACTACAACGAGATGTACAAGGACAAGGCCGCATTGACTGTAGACACATCCTCCAGCACAGCCTACATGCAGCTCAGCAGCCTGACATCTGAAGACACTGCTGTCTATTTCTGTGCAAGAGGGAGGGATTACTACGGTAGTAGCCGACTACTTGACTACTGGGGCCAAGGCACCACTCTC
PTD6P3B09	1	4	1	HV1-58*01	HJ2*01	HD1-1*01	CSRSGDYYGTFDYW	HV337	SRSGDYYGTFDY	GGAGCTGAGCTGGTGAGGCCTGGGTCCTCAGTGAAGATGTCCTGCAAGACTTCTGGATATACATTCACAAGCTACGGTATAAACTGGGTGAAGCAGAGGCCTGGACAGGGCCTGGAATGGATTGGATATATTTATATTGGAAATGGTTATACTGAGTACAATGAGAAGTTCAAGGGCAAGGCCACACTGACTTCAGACACATCCTCCAGCACAGCCTACATGCAGCTCAGCAGCCTGACATCTGAGGACTCTGCAATCTATTTCTGTTCAAGATCTGGGGATTACTACGGTACCTTTGACTACTGGGGCCAAGGCACCACTCTC
PTD6P3B10	1	4	1	HV5-6*01	HJ2*01	HD3-1*01	CARHASSGYFDYW	HV192	ARHASSGYFDY	GGGGGAGACTTAGTGAAGCCTGGAGGGTCCCTGAAACTCTCCTGTGCAGCCTCTGGATTCACTTTCAGTAGCTATGGCATGTCTTGGGTTCGCCAGACTCCAGACAAGAGGCTGGAGTGGGTCGCAACCATTAGTAGTGGTGGTAATTACACCTACTATCCAGACAGTGTGAAGGGGCGATTCACCATCTCCAGAGACAATGCCAAGAACACCCTGTACCTGCAAATGAGCAGTCTGAAGTCTGAGGACACAGCCATGTATTACTGTGCAAGACATGCCAGCTCGGGCTACTTTGACTACTGGGGCCAAGGCACCACTCTCACAGTCTCAGGTAC
PTD6P3B11	1	4	1	HV1-69*01	HJ1*03	HD1-1*01	CAKLYYGSSWEYFDVW	HV353	AKLYYGSSWEYFDV	GGGGCTGAGCTTGTGATGCCTGGGGCTTCAGTGAAGCTGTCCTGCAAGGCTTCTGGCTACACCTTCACCAGCTACTGGATGCACTGGGTGAAGCAGAGGCCTGGACAAGGCCTTGAGTGGATCGGAGAGATTGATCCTTCTGATGGTTATACTAACTACAATCAAAAGTTCAAGGGCAAGGCCACATTGACTGTAGACAAATCCTCCAGCACAGCCTACATGCAGCTCAGCAGCCTGACATCTGAGGACTCTGCGGTCTATTACTGTGCAAAGCTTTACTACGGTAGTAGCTGGGAGTACTTCGATGTCTGGGGCACAGGGACCACGTCA
PTD6P3C01	1	4	1	HV2-2*01	HJ4*01	NA	CARLMDYW	HV186	ARLMDY	GGACCTGGCCTAGTGCAGCCCTCACAGAGCCTGTCCATCACCTGCACAGTCTCTGGTTTCTCATTAACTAGCTATGGTGTACACTGGGTTCGCCAGTCTCCAGGAAAGGGTCTGGAGTGGCTGGGAGTGATATGGAGTGGTGGAAGCACAGACTATAATGCAGCTTTCATATCCAGACTGAGCATCAGCAAGGACAATTCCAAGAGCCAAGTTTTCTTTAAAATGAACAGTCTGCAAGCTGATGACACAGCCATATATTACTGTGCCAGACTTATGGACTACTGGGGTCAAGGAACCTCATCACCGCCCCTAAGAGTAC
PTD6P3C03	1	4	1	HV1-69*01	HJ2*01	HD1-1*01	CARSRGFINMVGVCGTWW	HV353	ARSRGFINMVGVCGTW	GGGGCTGAGCTTGTGATGCCTGTGGCTTCAGTGAAGGTGTCCTCCAAGGTTTCTGGCTACACCTTCACCAGCTACTGGATGCACTGGGTGAAGCAGAGGCCTGGACAAGGCCTTGAGTGGATCGGAGAGATTGATCCTTCTGATAGTTATACTAACTACAATCAAAAGTTCAAGGGCAAGGCCACATTGACTGTAGATAAATCCTCCAGCACAGCAAACATGCAGCTCAGCAGCCCGACATCTGAGGACTATGCGGTCTACTCCTGTGCAAGATCGAGAGGGTTTATTAATATGGTAGGAGTCTGCGGTACTTGGTGGGGCCAAGGCACCACTATC
PTD6P3C05	1	4	1	HV1-54*01	HJ4*01	HD4-1*01	CARGGYWGAMDYW	HV331	ARGGYWGAMDY	GGAGCTGAGCTGGTAAGGCCTGGGACTTCAGTGAAGGTGTCCTGCAAGGCTTCTGGATACGCCTTCACTAATTACTTGATAGAGTGGGTAAAGCAGAGGCCTGGACAGGGCCTTGAGTGGATTGGAGTGATTAATCCTGGAAGTGGTGGTACTAACTACAATGAGAAGTTCAAGGGCAAGGCAACACTGACTGCAGACAAATCCTCCAGCACTGCCTACATGCAGCTCAGCAGCCTGACATCTGAGGACTCTGCGGTCTATTTCTGTGCAAGAGGGGGGTACTGGGGAGCTATGGACTACTGGGGTCAAGGAACCTCATCACCGTCTCAAAGTA
PTD6P3C06	1	4	1	HV1-69*01	HJ3*01	HD1-1*01	CARSGYYGTAFAYW	HV353	ARSGYYGTAFAY	GGGGCTGAGCTTGTGATGCCTGGGGCTTCAGTGAAGCTGTCCTGCAAGGCTTCTGGCTACACCTTCACCAGCTACTGGATGCACTGGGTGAAGCAGAGGCCTGGACAAGGCCTTGAGTGGATCGGAGAGATTGATCCTTCTGAGAGTTATACTAACTACAATCAAAAGTTCAAGGGCAAGGCCACATTGACTGTAGACAAATCCTCCAGCACAGCCTACATGCAGCTCAGCAGCCTGACATCTGAGGACTCTGCGGTCTACTACTGTGCAAGATCGGGGTACTACGGTACCGCGTTTGCTTACTGGGGCCAAGGGACTCTG
PTD6P3C07	1	4	1	HV1-5*01	HJ4*01	HD2-3*01	CTRSGIYDGFMDYW	HV274	TRSGIYDGFMDY	GGGACTGTGCTGGCAAGGCCTGGGGCTTCAGTGAAGATGTCCTGCAAGACTTCTGGCTACACATTTACCAGCTACTGGATGCACTGGGTAAAACAGAGGCCTGGACAGGGTCTGGAATGGATAGGGGCTATTTATCCTGGAAATAGTGATACTAGCTACAACCAGAAGTTCAAGGGCAAGGCCAAACTGACTGCAGTCACATCCGCCAGCACTGCCTACATGGAGCTCAGCAGCCTGACAAATGAGGACTCTGCGGTCTATTACTGTACAAGATCGGGGATCTATGATGGTTTTATGGACTACTGGGGTCAAGGAACCTCCATC
PTD6P3C09	1	4	1	HV1-62-2*01	HJ2*02	HD3-3*01	CARHEDVSWAWFAYW	HV357	ARHEDVSWAWFAY	GGAGCTGAGCTGGTGAAACCCGGGGCATCAGTGAAGCTGTCCTGCAAGGCTTCTGGCTACACCTTCACTGAGTATACTATACACTGGGTAAAGCAGAGGTCTGGACAGGGTCTTGAGTGGATTGGGTGGTTTTACCCTGGAAGTGGTAGTATAAAGTACAATGAGAAATTCAAGGACAAGGCCACATTGACTGCGGACAAATCCTCCAGCACAGTCTATATGGAGCTTAGTAGATTGACATCTGAAGACTCTGCGGTCTATTTCTGTGCAAGACACGAAGACGTTTCCTGGGCCTGGTTTGCTTACTGGGGCCAAGGACTCTGTCAC
PTD6P3C11	1	4	1	HV1-70*01	HJ2*01	HD1-1*01	CARGRDYYGSSRLLDYW	HV355	ARGRDYYGSSRLLDY	GGACCTGAGCTGGTGAGGCCTGGGACTTCAGTGAAGATGTCCTGCAAGGCTTCTGGCTATACCTTCTTCACCTACTGGATGAACTGGGTGTAGCAGAGGCCTGGACAGGGCCTTGAGTGGATTGGACAGATTTTTCCTGCAAGTGGTAGTACTTACTACAACGAGATGTACAAGGACAAGGCCGCATTGACTGTAGACACATCCTCCAGCACAGCCTACATGCAGCTCAGCAGCCTGACATCTGAAGACACTGCTGTCTATTTCTGTGCAAGAGGGAGGGATTACTACGGTAGTAGCCGACTACTTGACTACTGGGGCCAAGGCACCACTCTC
PTD6P3C12	1	4	1	HV1-64*01	HJ4*01	HD3-3*01	CARKKSRAYW	HV346	ARKKSRAY	GGGGCTGAGCTGGTAAAGCCTGGGGCTTCAGTGAAGTTGTCCTGCAAGGCTTCTGGCTACACTTTCACCAGCTACTGGATGCACCGGGTGAAGCAGAGGCCTGGACAAGGCCTTGAGTGGATTGGAATGATTCATCCTAATAGTGGTAGTACTAACTACAATGAGAAGTTCAAGAGCAAGGCCACACTGACTGTAGACAAATCCTCCAGCACAGCCTACATGCAACTCAGCAGCCTGACATCTGAGGACTCTGCGGTCTATTACTGTGCAAGAAAAAAGTCTAGGGCTTACTGGGGCCAAGGCACCTCTGTC
PTD6P3D01	1	4	1	HV1-74*01	HJ3*01	HD2-4*01	CAGGCDYGFAYW	HV110	AGGCDYGFAY	GGGGCTGAACTGGTGAAGCCTGGGGCTTCAGTGAAGGTGTCCTGCAAGGCTTCTGGCTACACCTTCACCAGCTACTGGATGCACTGGGTGAAGCAGAGGCCTGGCCAAGGCCTTGAGTGGATTGGAAGGATTCATCCTTCTGATAGTGATACTAACTACAATCAAAAGTTCAAGGGCAAGGCCACATTGACTGTAGACAAATCCTCCAGCACAGCCTACATGCAGCTCAGCAGCCTGACATCTGAGGACTCTGCGGTCTATTACTGTGCGGGGGGATGTGATTACGGGTTTGCTTACTGGGGCCAAGGGACTCTGGTC
PTD6P3D02	1	4	1	HV5-6*01	HJ2*01	HD5-7*01	CARHKNLDYW	HV192	NA	GGGGGAGACTTAGTGAAGCCTGGAGGGTCCCTGAAACTCTCCTGTGCAGCCTCTGGATTCACTTTCAGTAGCTATGGCATGTCTTGGGTTCGCCAGACTCCAGACAAGAGGCTGGAGTGGGTCGCAACCATTAGTAGTGGTGGTAGTTACACCTACTATCCAGACAGTGTGAAGGGGCGATTCACCATCTCCAGAGACAATGCCAAGAACACCCTGTACGTCTTTGAGGACACAGCCATGTATTACTGTGCAAGACACAAAAACCTTGACTACTGGGGCCAAGGCACCACTCTCACAGTCTCAGGTTACCC
PTD6P3D03	1	4	1	HV1-55*01	HJ2*01	HD5-2*01	CAREELYYFDYW	HV332	AREELYYFDY	GGGGCTGAGCTTGTGAAGCCTGGGGCTTCAGTGAAGATGTCCTGCAAGGCTTCTGGCTACACCTTCACCAGCTACTGGATAACCTGGGTGAAGCAGAGGCCTGGACAAGGCCTTGAGTGGATTGGAGATATTTATCCTGGTAGTGGTAGTACTAACTACAATGAGAAGTTCAAGAGCAAGGCCACACTGACTGTAGACACATCCTCCAGCACAGCCTACATGCAGCTCAGCAGCCTGACATCTGAGGACTCTGCGGTCTATTACTGTGCAAGAGAAGAACTATACTACTTTGACTACTGGGGCCAAGGCACCACTCTC
PTD6P3D04	1	4	1	HV1-75*01	HJ1*03	HD2-3*01	CARKKPDGYYGYFDVW	HV094	ARKKPDGYYGYFDV	GGACCTGAGCTGGTGAAGCCTGGGGCTTCAGTGAAGATATCCTGCAAGGCTTCTGGCTACACCTTCACTGACTACTATATAAACTGGGTGAAGCAGAGGCCTGGACAGGGACTTGAGTGGATTGGATGGATTTTTCCTGGAAGTGGTAGTACTTACTACACTGAGAAGTTCAAGGGCAAGGCCACACTTACTGTAGACAAATCCTCCAGCACAGCCTACATGTTGCTCAGCAGCCTGACCTCTGAGGACTCTGCGGTCTATTTCTGTGCAAGAAAGAAGCCCGATGGTTACTACGGGTACTTCGATGTCTGGGGCACAGGACCACGTCAC
PTD6P3D05	1	4	1	HV1-55*01	HJ1*03	HD3-3*01	CAEGFDVW	HV332	AEGFDV	GGGGCTGAGCTTGTGAAGCCTGGGGCTTCAGTGAAGATGTCCTGCAAGGCTTCTGGCTACACCTTCACCAGCTACTGGATAACCTGGGTGAAGCAGAGGCCTGGACAAGGCCTTGAGTGGATTGGAGATATTTATCCTGGTAGTGGTAGTACTAACTACAATGAGAAGTTCAAGAGCAAGGCCACACTGACTGAAGACACATCCTCCAGCACAGCCTACATGCAGCTCAGCAGCCTGACATCTGAGGACTCTGCGGTCTATTACTGTGCAGAGGGGTTCGATGTCTGGGGCACAGGGACCACGTCACCGTCCCTCAGGATACCC
PTD6P3D06	1	4	1	HV10-3*01	HJ4*01	HD2-14*01	HTLGAMDYW	HV275	NA	GGTGGAGGATTGGTGCAGCCTAAAGGATCATTGAAACTCTCATGTGCCGCCTCTGGTTTCACCTTCAATACCTATGCCATGCACTGGGTCCGCCAGGCTCCAGGAAAGGGTTTGGAATGGGTTGCTCGCATAAGAAGTAAAAGTAGTAATTATGCAACATATTATGCCGATTCAGTGAAAGACAGATTCACCATCTCCAGAGATGATTCACAAAGCATGCTCTATCTGCAAATGAACAACCTGAAAACTGAGGACACAGCCAGCCCCCGCCATACTCTTGGGGCTATGGACTACTGGGGTCAAGGAACCTCAGTC
PTD6P3D07	1	4	1	HV5-6*01	NA	NA	NA	HV192	NA	GGGGGAGACTTAGTGAAGCCTGGAGGGTCCCTGAAACTCTCCTGTGCAGCCTCTGGATTCACTTTCAGTAGCTATGGCATGTCTTGGGTTCGCCAGACTCCAGACAAGAGGCTGGAGTGGGTCGCTACCATTAGTAGTGGTGGTAATTACACCTACTATCCAGACAGTGTGAAGGGGCGATTCACCATCTCCAGAGACAATGCCAAGAACACCCTGTACCTGCAAATGAGCAGTCTGAAGTCTGAGGACACAGCCATGTATTACTGTGCAAGGTCCAAGGCACCACTCTCACAGTCTCAGAGTACC
PTD6P3D08	1	4	1	HV2-2*01	HJ4*01	NA	CARLMDYW	HV186	ARLMDY	GGACCTGGCCTAGTGCAGCCCTCACAGAGCCTGTCCATCACCTGCACAGTCTCTGGTTTCTCATTAACTAGCTATGGTGTACACTGGGTTCGCCAGTCTCCAGGAAAGGGTCTGGAGTGGCTGGGAGTGATATGGAGTGGTGGAAGCACAGACTATAATGCAGCTTTCATATCCAGACTGAGCATCAGCAAGGACAATTCCAAGAGCCAAGTTTTCTTTAAAATGAACAGTCTGCAAGCTGATGACACAGCCATATATTACTGTGCCAGACTTATGGACTACTGGGGTCAAGGAACCTCATCA
PTD6P3D09	1	4	1	HV3-1*01	HJ3*01	HD2-1*01	CARGPLLWYHWYFDVW	HV228	ARGPLLWYHWYFDV	GGACCTGGCATGGTGAAACCTTCTCAGTCACTTTCCCTCACCTGCACTGTCACTGGCTACTCCATCACCAGTGGTTATGACTGGCACTGGATCCGACATTTTCCAGGAAACAAACTGGAGTGGATGGGCTACATAAGCTACAGTGGTAGCACTAACTACAACCCATCCCTCAAAAGTCGAATCTCCATCACTCATGACACATCTAAGAACCATTTCTTCCTGAAGTTGAATTCTGTGACTACTGAGGACACAGCCACATATTACTGTGCAAGGGGGCCTCTACTATGGTACCACTGGTACTTCGATGTCTGGGGCACAGGGACCACGTCA
PTD6P3D11	1	4	1	HV1-87*01	HJ4*01	HD1-1*01	CAWPYYYGSPYYYAMDYW	HV269	AWPYYYGSPYYYAMDY	GGGCCTGAGCTGGCAAGGCCTTGGGCTTCAGTGAAGATATCCTGCCAGGCTTTCTACACCTTTTCCAGAAGGGTGCACTTTGCCATTAGGGATACCAACTACTGGATGCAGTGGGTAAAACAGAGGCCTGGACAGGGTCTGGAATGGATCGGGGCTATTTATCCTGGAAATGGTGATACTAGTTACAATCAGAAGTTCAAGGGCAAGGCCACATTGACTGCAGACAAATCCTCCAGCACAGCCTACATGCAACTCAGCAGCCTGACATCTGAAGACTCTGCGGTCTATTACTGTGCATGGCCCTATTACTACGGTAGCCCTTATTACTATGCTATGGACTACTGGGGTCAAGGAACCTCATCA
PTD6P3E01	1	4	1	HV1-69*01	HJ2*01	HD2-5*01	CARSRSNYYFDYW	HV353	ARSRSNYYFDY	GGGGCTGAGCTTGTGATGCCTGGGGCTTCAGTGAAGCTGTCCTGCAAGGCTTCTGGCTACACCTTCACCAGCTACTGGATGCACTGGGTGAAGCAGAGGCCTGGACAAGGCCTTGAGTGGATCGGAGAGATTGATCCTTCTGATAGTTATACTAACTACAATCAAAAGTTCAAGGGCAAGGCCACATTGACTGTAGACAAATCCTCCAGCACAGCCTACATGCAGCTCAGCAGCCTGACATCTGAGGACTCTGCGGTCTATTACTGTGCAAGATCGAGAAGTAACTACTACTTTGACTACTGGGGCCAAGGCACCACTCTCACATTCTCAGAATA
PTD6P3E02	1	4	1	HV1-72*01	HJ2*02	HD2-2*01	CARSYGYEFAYW	HV057	ARSYGYEFAY	GGGGCTGAGCTTGTGAAGCCTGGGGCTTCAGTGAAGCTGTCCTGCAAGGCTTCTGGCTACACCTTCACCAGCTACTGGATGCACTGGGTGAAGCAGAGGCCTGGACGAGGCCTTGAGTGGATTGGAAGGATTGATCCTAATAGTGGTGGTACTAAGTACAATGAGAAGTTCAAGAGCAAGGCCACACTGACTGTAGACAAACCCTCCAGCACAGCCTTCATGCAGCTCAGCAGCCTGACATCTGAGGACTCTGCGGTCTATTATTGTGCAAGATCCTATGGTTACGAGTTTGCTTACTGGGGCCAAGGACTCTGTCAC
PTD6P3E04	1	4	1	HV5-4*01	HJ2*01	HD1-1*01	CARDQGLLRSSYYFDYW	HV188	ARDQGLLRSSYYFDY	GGGGGAGGCTTAGTGAAGCCTGGAGGGTCCCTGAAAGTCTCCTGTGCAGCCTCTGGATTCACTTTCAGTAACTATGCCATGTCTTGGGTTCGCCAGACTCCGGAAAAGAGGCTGGAGTGGGTCGCAACCATTAGTGATGGTGGTAGTTACACCTACTATCCAGACAATTTAAAGGGCCGATTCACCATCTCCAGAGACAATGCCAAGAACAACCTGTACCTGCAAGTGAGCCATCTGAAGTCTGACGACACAGCCATGTATTACTGTGCTAGAGATCAGGGATTACTACGGAGTAGCTACTACTTTGACTACTGGGGCCAAGGCACCACTCTCACAGTCT
PTD6P3E06	1	4	1	HV1-69*01	HJ2*03	HD1-1*01	CARSRGFITTVGDFAYW	HV353	ARSRGFITTVGDFAY	GGGGCTGAGCTTGTGATGCCTGGGGCTTCAGTGAAGCTGTCCTGCAAGGCTTCTGGCTACACCTTCACCAGCTACTGGATGCACTGGGTGAAGCAGAGGCCTGGACAAGGCCTTGAGTGGATCGGAGAGATTGATCCTTCTGATAGTTATACTAACTACAATCAAAAGTTCAAGGGCAAGGCCACATTGACTGTAGATAAATCCTCCAACACAGCCTACATGCAGCTCAGCAGCCTGACATCTGAGGACTCTGCGGTCTATTACTGTGCAAGATCGAGAGGATTTATTACTACGGTAGGAGACTTTGCTTACTGGGGCCAAGGACTCTGTCAC
PTD6P3E07	1	4	1	HV1-69*01	HJ1*03	HD1-1*01	CAKLYYGSSWEYFDVW	HV353	AKLYYGSSWEYFDV	GGGGCTGAGCTTGTGATGCCTGGGGCTTCAGTGAAGCTGTCCTGCAAGGCTTCTGGCTACACCTTCACCAGCTACTGGATGCACTGGGTGAAGCAGAGGCCTGGACAAGGCCTTGAGTGGATCGGAGAGATTGATCCTTCTGATGGTTATACTAACTACAATCAAAAGTTCAAGGGCAAGGCCACATTGACTGTAGACAAATCCTCCAGCACAGCCTACATGCAGCTCAGCAGCCTGACATCTGAGGACTCTGCGGTCTATTACTGTGCAAAGCTTTACTACGGTAGTAGCTGGGAGTACTTCGATGTCTGGGGCACAGGGACCACGTCA
PTD6P3E08	1	4	1	HV1-5*01	HJ4*01	HD2-3*01	CTRSGIYDGFMDYW	HV274	TRSGIYDGFMDY	GGGACTGTGCTGGCAAGGCCTGGGGCTTCAGTGAAGATGTCCTGCAAGACTTCTGGCTACACATTTACCAGCTACTGGATGCACTGGGTAAAACAGAGGCCTGGACAGGGTCTGGAATGGATAGGGGCTATTTATCCTGGAAATAGTGATACTAGCTACAACCAGAAGTTCAAGGGCAAGGCCAAACTGACTGCAGTCACATCCGCCAGCACTGCCTACATGGAGCTCAGCAGCCTGACAAATGAGGACTCTGCGGTCTATTACTGTACAAGATCGGGGATCTATGATGGTTTTATGGACTACTGGGGTCAAGGAACCTCCATC
PTD6P3E09	1	4	1	HV1-54*01	HJ1*03	HD1-1*01	CARDTTWYFDVW	HV331	ARDTTWYFDV	GGAGCTGAGCTGGTAAGGCCTGGGACTTCAGTGAAGGTGTCCTGCAAGGCTTCTGGATACGCCTTCACTAATTACTTGATAGAGTGGGTAAAGCAGAGGCCTGGACAGGGCCTTGAGTGGATTGGAGTGATTAATCCTGGAAGTGGTGGTACTAACTACAATGAGAAGTTCAAGGGCAAGGCAACACTGACTGCAGACAAATCCTCCAGCACTGCCTACATGCAGCTCAGCAGCCTGACATCTGAGGACTCTGCGGTCTATTTCTGTGCAAGAGATACTACTTGGTACTTCGATGTCTGGGGCACAGGGACCACGTCACGTCTCAGGGTGA
PTD6P3E10	1	4	1	HV1-69*01	HJ2*01	HD1-1*01	CARSLIYYCGSSYTGYW	HV353	ARSLIYYCGSSYTGY	GGGGCTGAGCTTGTGATGCCTGGGGCTTCAGTGAAGCTGTCCTGCAAGGCTTCTGGCTACACCTTCACCAGCTACTGGATGCACTGGGTGAAGCAGAGGCCTGGACAAGGCCTTGAGTGGATCGGAGAGATTGATCCTTCTGATAGTTATACTAACTACAATCAAAAGTTCAAGGGCAAGGCCACATTGACTGTAGACAAATCCTCCAGCACAGCCTACATGCAGCTCAGCAGCCTGACATCTGAGGACTCTGCGGTCTATTACTGTGCAAGATCCCTAATTTATTACTGCGGTAGTAGCTATACTGGCTACTGGGGCCAAGGCACCACTCTC
PTD6P4A01	1	4	2	HV1-74*01	HJ3*01	HD1-1*01	CAAHYYGSSWGFAYW	HV341	AAHYYGSSWGFAY	GGGGCTGAACTGGTGAAGCCTGGGGCTTCAGTGAAGGTGTCCTGCAAGGCTTCTGGCTACACCTTCACCAGATACTGGATGCGCTGGGTGAGGCAGAGGCCTGGCCAAGGCCTTGAGTGGATTGGAAGGATTCATCCTTCTGATAGTGATACTAACTACAATCAAAAGTTCAAGGGCAAGGCCACATTGACTGTAGACAAATCCTCCAGCACAGCCTACATGCAGCTCAGCAGCCTGACATCTGAGGACTCTGCGGTCTATTACTGTGCAGCCCATTACTACGGTAGTAGCTGGGGATTTGCTTACTGGGGCCAAGGGACTTTGGTC
PTD6P4A03	1	4	2	HV1-42*01	HJ1*03	HD2-1*01	CAGYGNYGGDFDVW	HV315	AGYGNYGGDFDV	GGACCTGAGCTGGTGAAGCCTGGGGCTTCAGTGAAGATATCCTGCAAGGCTTCTGGTTACTCATTCACTGGCTACTACATGAACTGGGTGAAGCAAAGTCCTGAAAAGAGCCTTGAGTGGATTGGAGAGATTAATCCTAGCACTGGTGGTACTACCTACAACCAGAAGTTCAAGGCCAAGGCCACATTGACTGTAGACAAATCCTCCAGCACAGCCTACATGCAGCTCAAGAGCCTGACATCTGAGGACTCTGCAGTCTATTACTGTGCGGGCTATGGTAACTACGGGGGGGACTTCGATGTCTGGGGCACAGGGACCACGGTC
PTD6P4A05	1	4	2	HV1-18*01	HJ2*01	HD2-13*01	CARSDCLDYW	HV291	ARSDCLDY	GGACCTGAGCTGGTGAAGCCTGGGGCTTCAGTGAAGATACCCTGCAAGGCTTCTGGATACACATTCACTGACTACAGCATGGACTGGGTGAAGCAGAGCCATGGAAAGAGCCTTGAGTGGATTGGAGATATTAATCCTAACAATGGTGGAACTATCTACAACCAGAAGTTCAAGGGCAAGGCCACATTGACTGTAGACAAGTCCTCCAGTACAGCCTACATGGAGCTCCGCAGCCTGACATCTGAGGACACTGCAGTCTATTACTGTGCAAGATCTGACTGTCTTGACTACTGGGGCCAAGGCACCACTCTC
PTD6P4A07	1	4	2	HV1-55*01	HJ3*01	hD6-2*01	CARSYSLGFAYW	HV332	ARSYSLGFAY	GGGGCTGAGCTTGTGAAGCCTGGGGCTTCAGTGAAGATGTCCTGCAAGGCTTCTGGCTACACCTTCACCAGCTACTGGATAACCTGGGTGAAGCAGAGGCCTGGACAAGGCCTTGAGTGGATTGGAGATATTTATCCTGGTAGTGGTAGTACTAACTACAATGAGAAGTTCAAGAGCAAGGCCACACTGACTGTAGACACATCCTCCAGCACAGCCTACATGCAGCTCAGCAGCCTGACATCTGAGGACTCTGCGGTCTATTACTGTGCAAGATCCTACTCTTTGGGGTTTGCTTACTGGGGCCAAGGGACTCTGTCA
PTD6P4A08	1	4	2	HV1-4*01	HJ2*01	HD1-1*01	CALYYYGNSFFDFW	HV272	ALYYYGNSFFDF	GGGGCTGAACTGGCAAGACCTGGTGCCTCAGTGAAGATGTCCTGCAAGGCTTCTGGCTACACCTTTACTACCTACACGATGCACTGGGTAAAACAGAGGCCTGGACAGGGTCTGGAATGGATTGGATACATTAATCCTAGCAGTGGTTATACTAAGTACAATCAGAAGTTCAAGGACAAGGCCACATTGACTGCAGACAAATCCTCCAGCACAGCCTACATGCAACTGAGCAGCCTGACATCTGAGGACTCTGCAGTCTATTACTGTGCACTTTATTACTACGGTAATAGCTTCTTTGACTTCTGGGGCCAAGGCACCACTCTC
PTD6P4A11	1	4	2	HV3-6*01	HJ1*03	HD4-1*01	CGSPNWYWYFDVW	HV253	GSPNWYWYFDV	GGACCTGGCCTCGTGAAACCTTCTCAGTCTCTGTCTCTCACCTGCTCTGTCACTGGCTACTCCATCACCAGTGGTTATTACTGGAACTGGATCCGGCAGTTTCCAGGAAACAAACTGGAATGGTTGGGCTACATAAACCACGATGGTAGCAATAACTACAACCCATCTCTCAAAAATCGAATCTCCATCACTCGTGACACATCTAAGAACCAGTTTTTCCTGAAGTTGAATTCTGTGACTACTGAGGACACAGCCACATATTACTGTGGAAGCCCTAACTGGTACTGGTATTTCGATGTCTGGGGCACAGGGACCACGGTC
PTD6P4A12	1	4	2	HV1-62-2*01	HJ2*01	HD2-14*01	CARHEERYDYVDYW	HV662	ARHEERYDYVDY	GGAGCTGAGCTGGTGAAACCCGGGGCATCAGTGAAGCTGTCCTGCAAGGCTTCTGGCTACAACTTCACTGAGTATAATATATATTGGGTAAAGCAGAGGTCTGGACAGGGTCTTGAGTGGATTGGGTGGTTTTACCCTGGAAGCGGTAGTATAAAGTACAATGAGAAATTCAAGGACAAGGCCACATTGACTGCGGACAAATCCTCCAGCACAGTCTATATGGAGCTTAGTAGATTGACATCTGAAGACTCTGCGGTCTATTTCTGTGCAAGACACGAAGAGAGGTATGATTACGTTGACTACTGGGGCCAAGGCACCACTCTC
PTD6P4B01	1	4	2	HV1-67*01	HJ4*01	HD2-13*01	CARREGDAYAMDYW	HV351	ARREGDAYAMDY	GGGCCTGAGCTGGTGAGGCCTGGGGTCTCAGTGAAGATTTCCTGCAAGGGTTCCGGCTACACATTCACTGATTATGCTATGCACTGGGTGAAACAGAGTCATGCAAAGAGTCTAGAGTGGATTGGAGTTATTAGTACTTACTATGGTGATGCTAGCTACAACCAGAAGTTCAAGGACAAGGCCACAATGACTGTAGACAAATCCTCCAGCACAGCCTATATGGAACTTGCCAGACTGACATCTGAGGACTCTGCCGTCTATTACTGTGCAAGAAGGGAGGGTGATGCCTATGCTATGGACTACTGGGGTCAAGGAACCTCATCA
PTD6P4B03	1	4	2	HV1-58*01	HJ2*01	HD1-1*01	CVRSGDYYGTFDCW	HV337	VRSGDYYGTFDC	GGAGCTGAGCTGGTGAGGCCTGGGTCCTCAGTGAAGATGTCCTGCAAGACTTCTGGATATACATTCACAAGCTACGGTATAAACTGGGTGAAGCAGAGGCCTGGACAGGGCCTGGAATGGATTGGATATATTTATATTGGAAATGGTTATACTGAGTACAATGAGAAGTTCAAGGGCAAGGCCACACTGACTTCAGACACATCCTCCAGCACAGCCTACATGCAGCTCAGCAGCCTGACATCTGAGGACTCTGCAATCTATTTCTGTGTAAGGTCTGGAGATTACTACGGTACCTTTGACTGCTGGGGCCAAGGCACCACTCTC
PTD6P4B04	1	4	2	HV1-9*01	HJ4*01	HD2-1*01	CARLGNYGNFYYAMDYW	HV281	ARLGNYGNFYYAMDY	GAGGGGATGAAGCGGGGGGCTTCAGTGAAGCTTTCGTGCAAGGCTACTGGCTACACATTCACTGGGTACTGGATAGAGTGGGTAAAGCAGAGGCCTGGACATGGCCTTGAGTGGATTGGAGAGATTTTACCTGGAAGTGGTAGTACTAACTACAATGAGAAGTTCACGGGCAAGGCCACATTCACTGCAGATACATCCTCCAACACAGCCTACATGCTACTCAGCAGCCTGACAACTGAGGACTCTGCCATCTATTGCTGTGCAAGATTGGGCAACTATGGTAACTTCTACTATGCTATGGACTACTGGGGTCAAGGAACCTCAGTC
PTD6P4B05	1	4	2	HV1-62-2*01	HJ2*01	HD2-4*01	CARHEERYDYVDYW	HV357	ARHEERYDYVDY	GGAGCTGAGCTGGTGAAACCCGGGGCATCAGTGAAGCTGTCCTGCAAGGCTTCTGGCTACACCTTCACTGAGTATACTATACACTGGGTAAAGCAGAGGTCTGGACAGGGTCTTGAGTGGATTGGGTGGTTTTACCCTGGAAGTGGTAGTATAAAGTACAATGAGAAATTCAAGGACAAGGCCACATTGACTGCGGACAAATCCTCCAGCACAGTCTATATGGAGCTTAGTAGATTGACATCTGAAGACTCTGCGGTCTATTTCTGTGCAAGACACGAAGAGAGGTATGATTACGTTGACTACTGGGGCCAAGGCACCACTCTC
PTD6P4B06	1	4	2	HV1-7*01	HJ4*01	HD2-5*01	CARYYSNYEWGAMDYW	HV277	ARYYSNYEWGAMDY	GGGGCTGAACTGGCAAAACCTGGGGCCTCAGTGAAGCTGTCCTGCAAGGCTTCTGGCTACACCTTTACTAGCTACTGGATGCACTGGGTAAAACAGAGGCCTGGACAGGGTCTGGAATGGATTGGATACATTAATCCTAGCAGTGGTTATACTAAGTACAATCAGAAGTTCAAGGACAAGGCCACATTGACTGCAGACAAATCCTCCAGCACAGCCTACATGCAGCTGAGCAGCCTGACATATGAGGACTCTGCAGTCTATTACTGTGCAAGATACTATAGTAACTACGAGTGGGGTGCTATGGACTACTGGGGTCAAGGAACCTCATCA
PTD6P4B07	1	4	2	HV1-66*01	HJ1*03	HD2-4*01	CAKGDYDWYFDVW	HV350	AKGDYDWYFDV	GGACCTGAGCTGGTGAAGCCTGGGGCTTCAGTGAAGATATCCTGCAAGGCTTCTGGCTACAGCTTCACAAGGTATTATATACACTGGGTGAAGCAGAGGCCTGGACAGGGACTTGAGTGGATTGGATGGATTTATCCTGGAAGTGGTAATACTAAGTACAATGAGAAGTTCAAGGGCAAGGCCACACTGACGGCAGACACATCCTCCAGCACTGCCTACATGCAGCTCAGCAGCCTAACATCTGAGGACTCTGCGGTCTATTACTGTGCAAAGGGAGATTACGACTGGTACTTCGATGTCTGGGGCACAGGACCACGTCAC
PTD6P4B08	1	4	2	HV1-64*01	HJ4*01	HD2-13*01	CAYYYAFAMDYW	HV346	AYYYAFAMDY	GGGGCTGAGCTGGTAAAGCCTGGGGCTTCAGTGAAGTTGTCCTGCAAGGCTTCTGGCTACACTTTCACCAGCTACTGGATGCACTGGGTGAAGCAGAGGCCTGGACAAGGCCTTGAGTGGATTGGAATGATTCATCCTAATAGTGGTAGTACTAACTACAATGAGAAGTTCAAGAACAAGGCCACACTGACTGTAGACAAATCCTCCAGCACAGCCTACATGCAACTCAGCAGCCTGACATCTGAGGACTCTGCGGTCTATTACTGTGCCTACTACTATGCCTTCGCTATGGACTACTGGGGTCAAGGAACCTCATCA
PTD6P4B10	1	4	2	HV1-7*01	HJ2*01	HD2-4*01	CARRGIYYDYFDYW	HV277	ARRGIYYDYFDY	GGGGCTGAACTGGCAAAACCTGGGGCCTCAGTGAAGCTGTCCTGCAAGGCTTCTGGCTACACCTTTACTAGCTACTGGATGCACTGGGTAAAACAGAGGCCTGGACAGGGTCTGGAATGGATTGGATACATTACTCCTAGCAGTGATTATACTAAGTACAATCAGAAGTTCAAGGACAAGGCCACATTGACTGCAGACAAATCCTCCAGCACAGCCTACATGCAGCTGAGCAGCCTGACATATGAGGACTCTGCAGTCTATTACTGTGCAAGAAGAGGGATCTACTATGATTACTTTGACTACTGGGGCCAAGGCACCACTCTC
PTD6P4B11	1	4	2	HV3-3*01	HJ2*01	HD1-1*01	CARGITTVVALDYW	HV248	ARGITTVVALDY	GGACCTAGCCTGGTGAGACCTTCTCAGACACTCTCCCTTACCTGCACTGTTACTGGCTTCTCCATCAACAGTGATTGTTACTGGATCTGGATCCGGCAGTTTCCAGGAAACAAACTGGAGTACATCGGGTACACATTCTACAGTGGTATCACTTACTACAACCCATCTCTTGAAAGTCGAACGTACATAACGCGTGACACATCTAAGAACCAGTTCTCACTGAAGTTGAGTTCTGTGACTACTGAGGACACAGCCACTTACTACTGTGCGAGGGGCATTACTACGGTAGTAGCTCTTGACTACTGGGGCCAAGGCACCACTCTC
PTD6P4B12	1	4	2	HV1-26*01	HJ4*01	HD1-1*01	CARGGYYYGSAMDYW	HV301	ARGGYYYGSAMDY	GGACCTGAGCTGGTGAAGCCTGGGGCTTCAGTGAAGATATCCTGTAAGGCTTCTGGATACACGTTCACTGACTACTACATGAACTGGGTGAAGCAGAGCCATGGAAAGAGCCTTGAGTGGATTGGAGATATTAATCCTAACAATGGTGATACTAGCTACAACCAGAAGTTCAAGGGCAAGGCCACATTGACTGTAGACAAGTCCTCCAGCACAGCCTACATGGAGCTCCGCAGCCTGACATCTGAGGACTCTGCAGTCTATTACTGTGCAAGAGGAGGGTATTACTACGGTAGTGCTATGGACTACTGGGGTCAAGGACCTCATCAC
PTD6P4C01	1	4	2	HV1-74*01	HJ2*02	HD2-4*01	CAIGDYEFAYW	HV110	AIGDYEFAY	GGGGCTGAACTGGTGAAGCCTGGGGCTTCAGTGAAGGTGTCCTGCAAGGCTTCTGGCTACACCTTCACCAGCTACTGGATGCACTGGGTGAAGCAGAGGCCTGGCCAAGGCCTTGAGTGGATTGGAAGGATTCATCCTTCTGATAGTGATACTAACTACAATCAAAAGTTCAAGGGCAAGGCCACATTGACTGTAGACAAATCCTCCAGCACAGCCTACATGCAGCTCAGCAGCCTGACATCTGAGGACTCTGCGGTCTATTACTGTGCAATAGGTGATTACGAGTTTGCTTACTGGGGCCAAGGACTCTGTCACGCCGCAATTA
PTD6P4C02	1	4	2	HV3-6*01	HJ2*02	HD3-1*01	CARDLGVAYW	HV253	ARDLGVAY	GGACCTGGCCTCGTGAAACCTTCTCAGTCTCTGTCTCTCACCTGCTCTGTCACTGGCTACTCCATCCCCAGTGGTTATTACTGGAACTGGATCCGGCAGTTTCCAGGAAACAAACTGGAATGGATGGGCTACATAAGCTACGATGGTAGCAATAACTACAACCCATCTCTCAAAAATCGAATCTCCATCACTCGTGACACATCTAAGAACCAGTTTTTCCTGAAGTTGAATTCTGTGACTACTGAGGACACAGCCACATATTACTGCGCAAGAGATCTTGGGGTTGCTTACTGGGGCCAAGGCGACTCTGTC
PTD6P4C03	1	4	2	HV1-58*01	HJ2*01	HD1-1*01	CARSGDYYGTFDYW	HV337	ARSGDYYGTFDY	GGAGCTGAGCTGGTGAGGCCTGGGTCCTCAGTGAAGATGTCCTGCAAGACTTCTGGATATACATTCACAAGCTACGGTATAAACTGGGTGAAGCAGAGGCCTGGACAGGGCCTGGAATGGATTGGATATATTTATATTGGAAATGGTTATACTGAGTACAATGAGAAGTTCAAGGGCAAGGCCACACTGACTTCAGACACATCCTCCAGCACAGCCTACATGCAGCTCAGCAGCCTGACATCTGAGGACTCTGCAATCTACTTCTGTGCAAGATCTGGGGATTACTACGGAACCTTTGACTACTGGGGCCAAGGCACCACTCTC
PTD6P4C06	1	4	2	HV1-7*01	HJ2*01	HD2-3*01	CAREGDGLLLFDYW	HV277	AREGDGLLLFDY	GGGGCTGAACTGGCAAAACCTGGGGCCTCAGTGAAGCTGTCCTGCAAGGCTTCTGGCTACACCTTTACTAGCTACTGGATGCACTGGGTAAAACAGAGGCCTGGACAGGGTCTGGAATGGATTGGATACATTAATCCTAGCAGTGGTTATACTAAGTACAATCAGAAGTTCAAGGACAAGGCCACATTGACTGCAGACAAATCCTCCAGCACAGCCTACATGCAGCTGAGCAGCCTGACATATGAGGACTCTGCAGTCTATTACTGTGCAAGAGAAGGGGATGGGTTACTCCTCTTTGACTACTGGGGCCAAGGCACCACTCTC
PTD6P4C09	1	4	2	HV1-42*01	HJ1*03	HD2-1*01	CAGYGNYGGDFDVW	HV315	AGYGNYGGDFDV	GGACCTGACCTGGTGAAGCCTGGGGCTTCAGTGAAGATATCCTGCAAGGCTTCTGGTTACTCATTCACTGGCTACTACATGAACTGGGTGAAGCAAAGTCCTGAAAAGAGCCTTGAGTGGATTGGAGAGATTAATCCTAGCACTGGTGGTACTACCTACAACCAGAAGTTCAAGGCCAAGGCCACATTGACTGTAGACAAATCCTCCAGCACAGCCTACATGCAGCTCAAGAGCCTGACATCTGAGGACTCTGCAGTCTATTACTGTGCGGGCTATGGTAACTACGGGGGGGACTTCGATGTCTGGGGCACAGGGACCACGTCA
PTD6P4C10	1	4	2	HV3-3*01	HJ2*01	HD1-1*01	CARGITTVVALDYW	HV248	ARGITTVVALDY	GGACCTAGCCTGGTGAGACCTTCTCAGACACTCTCCCTTACCTGCACTGTTACTGGCTTCTCCATCAACAGTGATTGTTACTGGATCTGGATCCGGCAGTTTCCAGGAAACAAACTGGAGTACATCGGGTACACATTCTACAGTGGTATCACTTACTCCAACCCATCTCTTGAAAGTCGAACGTACATAACGCGTGACACATCTAAGAACCAGTTCTCACTGAAGTTGAGTTCTGTGACTACTGAGGACACAGCCACTTACTACTGTGCGAGGGGCATTACTACGGTAGTAGCTCTTGACTACTGGGGCCAAGGCACCACTCTC
PTD6P4C11	1	4	2	HV1-15*01	HJ4*01	HD1-1*01	CTRNYGSSYVKYAMDYW	HV287	TRNYGSSYVKYAMDY	GGGGCTGAGCTGGTGAGGCCTGGGGCTTCAGTGACGCTGTCCTGCAAGGCTTCGGGCTACACATTTACTGACTATGAAATGCACTGGGTGAAGCAGACACCTGTGCATGGCCTGGAATGGATTGGAACTATTGATCCTGAAACTGGTGGTACTGCCTACAATCAGAAGTTCAAGGGCAAGGCCATACTGACTGCAGACAAATCCTCCAGCACAGCCTACATGGAGCTCCGCAGCCTGACATCTGAGGACTCTGCCGTCTATTACTGTACAAGAAACTACGGTAGTAGCTACGTGAAGTATGCTATGGACTACTGGGGTCAAGGAACCTCATCA
PTD6P4C12	1	4	2	HV1-15*01	HJ1*03	HD1-1*01	CTRPSLLRYSYLWYFDVW	HV287	TRPSLLRYSYLWYFDV	GGGGCTGAACTGGTGAGGCCTGGGGCTTCAGTGACGCTGTCCTGCAAGGCTTCGGGCTACACATTTACTGACTATGAAATGCACTGGGTGAAGCAGACACCTGTGCATGGCCTGGAATGGATTGGAGCTATTGATCCTGAAACTGGTGGTACTGCCTACAATCAGAAGTTCAAGGGCAAGGCCATACTGACTGCAGACAAATCCTCCAGCACAGCCTACATGGAGCTCCGCAGCCTGACATCTGAGGACTCTGCCGTCTATTACTGTACAAGACCCTCATTACTACGGTATAGCTACCTTTGGTACTTCGATGTCTGGGGCACAGGGCCACGTCAC
PTD6P4D02	1	4	2	HV1-15*01	HJ4*01	HD1-1*01	CTRNYGSSYVKYAMDYW	HV287	TRNYGSSYVKYAMDY	GGGGCTGAGCTGGTGAGGCCTGGGGCTTCAGTGACGCTGTCCTGCAAGGCTTCGGGTTACACATTTACTGACTATGAAATGCACTGGGTGAAGCAGACACCTGTGCATGGCCTGGAATGGATTGGAGCTATTGATCCTGAAACTGGTGGTACTGCCTACAATCAGAAGTTCAAGGGCAAGGCCATACTGACTGCAGACAAATCCTCCAGCACAGCCTACATGGAGCTCCGCAGCCTGACATCTGAGGACTCTGCCGTCTATTACTGTACAAGAAACTACGGTAGTAGCTACGTGAAGTATGCTATGGACTACTGGGGTCAAGGAACCTCATCA
PTD6P4D03	1	4	2	HV1-82*01	HJ2*01	HD1-1*01	CARQETTIVADYFDYW	HV364	ARQETTIVADYFDY	GGACCTGAGCTGGTGAAGCCTGGGGCCTCAGTGAAGATTTCCTGCAAGGCTTCTGGCTACGCATTCAGTAGCTCCTGGATGAACTGGGTGAAGCAGAGGCCTGGAAAGGGTCTTGAGTGGATTGGACGGATTTATCCTGGAGATGGAGATACTAACTACAATGGGAAGTTCAAGGGCAAGGCCACACTGACTGCAGACAAATCCTCCAGCACAGCCTACATGCAACTCAGCAGCCTGACATCTGAGGACTCTGCGGTCTACTTCTGTGCAAGACAAGAAACTACGATAGTAGCGGACTACTTTGACTACTGGGGCCAAGGCACCACTCTC
PTD6P4D04	1	4	2	HV1-66*01	HJ2*01	HD5-7*01	CASEVFYW	HV350	ASEVFY	GGACCTGAGCTGGTGAAGCCTGGGGCTTCAGTGAAGATATCCTGCAAGGCTTCTGGCTACAGCTTCACAAGCTACTATATACACTGGGTGAAGCAGAGGCCTGGACAGGGACTTGAGTGGATTGGATGGATTTATCCTGGAAGTGGTAATACTAAGTACAATGAGAAGTTCAAGGGCAAGGCCACACTGACGGCAGACACATCCTCCAGCACTGCCTACATGCAGCTCAGCAGCCTAACATCTGAGGACTCTGCGGTCTATTACTGTGCAAGTGAAGTCTTCTACTGGGGCCAAGGCACCACTCTC
PTD6P4D05	1	4	2	HV1-58*01	HJ2*01	HD1-1*01	CARSGDYYGTFDYW	HV337	ARSGDYYGTFDY	GGAGCTGAGCTGGTGAGGCCTGGGTCCTCAGTGAAGATGTCCTGCAAGACTTCTGGATATACATTCACAAGCTACGGTATAAACTGGGTGAAGCAGAGGCCTGGACAGGGCCTGGAATGGATTGGATATATTTATATTGGAAATGGTTATACTGAGTACAATGAGAAGTTCAAGGGCAAGGCCACACTGACTTCAGACACATCCTCCAGCACAGCCTACATGCAGCTCAGCAGCCTGACATCTGAGGACTCTGCAATCTATTTCTGTGCAAGATCTGGGGATTACTACGGTACCTTTGACTACTGGGGCCAAGGCACCACTCTC
PTD6P4D06	1	4	2	HV1-58*01	HJ2*01	HD1-1*01	CARSGDYYGTFDYW	HV337	ARSGDYYGTFDY	GGAGCTGAGCTGGTGAGGCCTGGGTCCTCAGTGAAGATGTCCTGCAAGACTTCTGGATATACATTCACAAGCTACGGTATAAACTGGGTGAAGCAGAGGCCTGGACAGGGCCTGGAATGGATTGGATATATTTATATTGGAAATGGTTATACTGAGTACAATGAGAAGTTCAAGGGCAAGGCCACACTGACTTCAGACACATCCTCCAGCACAGCCTACATGCAGCTCAGCAGCCTGACATCTGAGGACTCTGCAATCTATTTCTGTGCAAGATCTGGGGATTACTACGGTACCTTTGACTACTGGGGCCAAGGCACCACTCTC
PTD6P4D07	1	4	2	HV1-58*01	HJ2*01	HD1-1*01	CARSGDYYGTFDYW	HV337	ARSGDYYGTFDY	GGAGCTGAGCTGGTGAGGCCTGGGTCCTCAGTGAAGATGTCCTGCAAGACTTCTGGATATACATTCACAAGCTACGGTATAAACTGGGTGAAGCAGAGGCCTGGACAGGGCCTGGAATGGATTGGATATATTTATATTGGAAATGGTTATACTGAGTACAATGAGAAGTTCAAGGGCAAGGCCACACTGACTTCAGACACATCCTCCAGCACAGCCTACATGCAGCTCAGCAGCCTGACATCTGAGGACTCTGCAATCTATTTCTGTGCAAGATCTGGGGATTACTACGGTACCTTTGACTACTGGGGCCAAGGCACCACTCTC
PTD6P4D08	1	4	2	HV3-3*01	HJ2*01	HD1-1*01	CARGITTVVALDYW	HV248	ARGITTVVALDY	GGACCTAGCCTGGTGAGACCTTCTCAGACACTCTCCCTTACCTGCACTGTTACTGGCTTCTCCATCAACAGTGATTGTTACTGGATCTGGATCCGGCAGTTTCCAGGAAACAAACTGGAGTACATCGGGTACACATTCTACAGTGGTATCACTTACTACAACCCATCTCTTGAAAGTCGAACGTACATAACGCGTGACACATCTAAGAACCAGTTCTCACTGAAGTTGAGTTCTGTGACTACTGAGGACACAGCCACTTACTACTGTGCGAGGGGCATTACTACGGTAGTAGCTCTTGACTACTGGGGCCAAGGCACCACTCTC
PTD6P4D09	1	4	2	HV1-66*01	HJ2*01	HD5-7*01	CAREVFYW	HV350	AREVFY	GGACCTGAGCTGGTGAAGCCTGGGGCTTCAGTGAAGATGTCCTGCAAGGCTTCTGGCTACAGCTTCACAAGCTACTATATACACTGGGTGAAGCAGAGGCCTGGACAGGGACTTGAGTGGATTGGATGGATTTATCCTGGAAGTGGTAATACTAAGTGCAATGAGAAGTTCAAGGGCAAGGCCACACTGACGGCAGACACATCCTCCAGCACTGCCTACATGCAGCTCAGCAGCCTAACATCTGAGGACTCTGCGGTCTATTACTGTGCACGTGAAGTCTTCTACTGGGGCCAAGGCACCACTCTCACAGTCTCAGATTACCC
PTD6P4D10	1	4	2	HV1-18*01	HJ2*01	HD4-1*01	CARSDCLDYW	HV291	ARSDCLDY	GGACCTGAGCTGGTGAAGCCTGGGGCTTCAGTGAAGATACCCTGCAAGGCTTCTGGATACACATTCACTGACTACAACATGGACTGGGTGAAGCAGAGCCATGGAAAGAGCCTTGAGTGGATTGGAGATATTAATCCTAACAATGGTGATACTATCTACACCCAGAAGTTCAAGGGCAAGGCCACATTGACTGTAGACAAGTCCTCCAGCACAGCCTACATGGAGCTCCGCAGCCTGACATCTGAGGACACTGCAGTCTATTACTGTGCAAGATCTGACTGTCTTGACTACTGGGGCCAAGGCACCACTCTC
PTD6P4D11	1	4	2	HV1-39*01	HJ1*03	HD3-1*01	CAREGLKGPYWYFDVW	HV313	AREGLKGPYWYFDV	GGACCTGAGCTGGTGAAGCCTGGCGCTTCAGTGAAGATATCCTGCAAGGCTTCTGGTTACTCATTCACTGACTACAACATGAACTGGGTGAAGCAGAGCAATGGAAAGAGCCTTGAGTGGATTGGAGTAATTAATCCTAACTATGGTACTACTAGCTACAATCAGAAGTTCAAGGGCAAGGCCACATTGACTGTAGACCAATCTTCCAGCACAGCCTACATGCAGCTCAACAGCCTGACATCTGAGGACTCTGCAGTCTATTACTGTGCAAGAGAGGGGCTTAAGGGTCCTTACTGGTACTTCGATGTCTGGGGCACAGGGACCACGTCA
PTD6P4D12	1	4	2	HV1-69*01	HJ2*01	HD1-1*01	CARSLIYYCGSSYTGYW	HV353	ARSLIYYCGSSYTGY	GGGGCTGAGCTTGTGATGCCTGGGGCTTCAGTGAAGCTGTCCTGCAAGGCTTCTGGCTACACCTTCACCAGCTACTGGATGCACTGGGTGAAGCAGAGGCCTGGACAAGGCCTTGAGTGGATCGGAGAGATTGATCCTTCTGATAGTTATACTAACTACAATCAAAAGTTCAAGGGCAAGGCCACATTGACTGTAGACAAATCCTCCAGCACAGCCTACATGCAGCTCAGCAGCCTGACATCTGAGGACTCTGCGGTCTATTACTGTGCAAGATCCCTAATTTATTACTGCGGTAGTAGCTATACTGGCTACTGGGGCCAAGGCACCACTCTC
PTD6P4E01	1	4	2	HV3-3*01	HJ4*01	HD3-2*01	CARGEVRGTPYAMDYW	HV248	ARGEVRGTPYAMDY	GGACCTGGCCTGGTGAGACCTTCTCAGACACTCTCCCTTACCTGCACTGTTACTGGCTTCTCCATCAACAGTGATTGTTACTGGATCTGGATCCGGCAGTTTCCAGGAAACAAACTGGAGTACATCGGGTACACATTCTACAGTGGTATCACTTACTACAACCCATCTCTTGAAAGTCGAACGTACATAACGCGTGACACATCTAAGAACCAGTTCTCACTGAAGTTGAGTTCTGTGACTACTGAGGACACAGCCACTTACTACTGTGCGAGAGGAGAGGTCCGGGGGACCCCCTATGCTATGGACTACTGGGGTCAAGGAACCTCATCA
PTD6P4E02	1	4	2	HV1-26*01	HJ3*01	HD1-1*01	CVRGNYYYGRAWFAYW	HV301	VRGNYYYGRAWFAY	GGACCTGAGCTGGTGAAGCCTGGGGCTTCAGTGAAGATATCCTGTAAGGCTTCTGGATACACGTTCACTGACTACTACATGAACTGGGTGAAGCAGAGCCATGGAAAGAGCCTTGAGTGGATTGGAGATATTAATCCTAACAATGGTGGTACTAGCTACAACCAGAAGTTCAAGGGCAAGGCCACATTGACTGTAGACAAGTCCTCCAGCACAGCCTACATGGAGCTCCGCAGCCTGACATCTGAGGACTCTGCAGTCTATTACTGTGTAAGAGGGAATTATTACTACGGTAGGGCCTGGTTTGCTTACTGGGGCCAAGGGACTCTGTCA
PTD6P4E04	1	4	2	HV1-62-2*01	HJ3*01	HD4-1*01	CARHADWDGFAYW	HV357	ARHADWDGFAY	GGAGCTGAGCTGGTGAAACCCGGGGCATCAGTGAAACTGTCCTGCAAGGCTTCTGGCTACACCTTCACTGAGTATACTATACACTGGGTAAAGCAGAGGTCTGGACAGGGTCTTGAGTGGATTGGGTGGTTTTACCCTGGAAGTGGTTGTATAAAGTACAATGAGAAATTCAAGGACAAGGCCACATTGACTGCGGACAAATCCTCCAGCACAGTCTATATGGAGCTTAGTAGATTGACATCTGAAGACTCTGCGGTCTATTTCTGTGCAAGACACGCGGACTGGGACGGGTTTGCTTACTGGGGCCAAGGGACTCTGTCA
PTD6P4E05	1	4	2	HV3-6*01	HJ1*03	HD4-1*01	CARANWDWYFDVW	HV253	ARANWDWYFDV	GGACCTGGCCTCGTGAAACCTTCTCAGTCTCTGTCTCTCACCTGCTCTGTCACTGGCTACTCCATCACCAGTGGTTATTACTGGAACTGGATCCGGCAGTTTCCAGGAAACAAACTGGAATGGATGGGCTACATAAGCTACGATGGTAGCAATAACTACAACCCATCTCTCAAAAATCGAATCTCCATCACTCGTGACACATCTAAGAACCAGTTTTTCCTGAAGTTGAATTCTGTGACTACTGAGGACACAGCCACATATTACTGTGCAAGAGCTAACTGGGATTGGTACTTCGATGTCTGGGGCACAGGGACCACGGTC
PTD6P4E06	1	4	2	HV1-39*01	HJ1*03	HD3-1*01	CAREGLKGPYWFFDVW	HV313	AREGLKGPYWFFDV	GGACCTGAGCTGGTGAAGCCTGGCGCTTCAGTGAAGATATCCTGCAAGGCTTCTGGTTACTCATTCACTGACTACAACATGAACTGGGTGAAGCAGAGCAATGGAAAGAGCCTTGAGTGGATTGGAGTACTTAATCCTAACTATGGTACTACTAGCTACAATCAGAAGTTCAAGGGCAAGGCCACATTGACTGGAGACCAATCTTCCAGCACAGCCTACATGCAGCTCAACAGCCTGACATCTGAGGACTCTGCAGTCTATTACTGTGCAAGAGAGGGGCTTAAGGGTCCTTACTGGTTCTTCGATGTCTGGGGCACAGGGACCACGTCACCTTCTCAGAATG
PTD6P4E08	1	4	2	HV1-7*01	HJ2*01	HD2-4*01	CARRGIYFDYFDYW	HV277	ARRGIYFDYFDY	GGGGCTGAACTGGCAAAACCTGGGGCCTCAGTGAAGCTGTCCTGCAAGGCTTCTGGCTACACCTTTACTAGCTACTGGATGTACTGGGTAAAACAGAGGCCTGGACAGGGTCTGGAATGGATTGGATACATTAATCCTAGCAGTGGTTATACTAAGTACAATCAGAAGTTCAAGGACAAGGCCACATTGACTGCAGACAAATCCTCCAGCACAGCCTACATGCAGCTGAGCAGCCTGACATATGAGGACTCTGCAGTCTATTACTGTGCAAGAAGAGGGATCTACTTTGATTACTTTGACTACTGGGGCCAAGGCACCACTCTC
PTD6P4E09	1	4	2	HV1-58*01	HJ2*01	HD1-1*01	CARSGDYYGTFDYW	HV337	ARSGDYYGTFDY	GGAGCTGAGCTGGTGAGGCCTGGGTCCTCAGTGAAGATGTCCTGCAAGACTTCTGGATATACATTCACAAGCTACGGTATAAACTGGGTGAAGCAGAGGCCTGGACAGGGCCTGGAATGGATTGGATATATTTATATTGGAAATGGTTATACTGAGTACAATGAGAAGTTCAAGGGCAAGGCCACACTGACTTCAGACACATCCTCCAGCACAGCCTACATGCAGCTCAGCAGCCTGACATCTGAGGACTCTGCAATCTATTTCTGTGCAAGATCTGGGGATTACTACGGTACCTTTGACTACTGGGGCCAAGGCACCACTCTC
PTD6P4E10	1	4	2	HV1-72*01	HJ2*02	HD2-2*01	CARSYGYEFAYW	HV057	ARSYGYEFAY	GGGGCTGAGCTTGTGAAGCCTGGGGCTTCAGTGAAGCTGTCCTGCAAGGCTTCTGGCTACACCTTCACCAGCTACTGGATGCACTGGGTGAAGCAGAGGCCTGGACGAGGCCTTGAGTGGATTGGAAGGATTGATCCTAATAGTGGTGGTACTAAGTACAATGAGAAGTTCAAGAGCAAGGCCACACTGACTGTAGACAAACCCTCCAGCACAGCCTACATGCAGCTCAGCAGCCTGACATCTGAGGACTCTGCGGTCTATTATTGTGCAAGATCCTATGGTTACGAGTTTGCTTACTGGGGCCAAGGACTCTGTCACGCTGCAGATTAC
PTD6P4E11	1	4	2	HV3-3*01	HJ4*01	HD5-7*01	CARVPRRNYAMDYW	HV248	ARVPRRNYAMDY	GGACCTAGCCTGGTGAGACCTTCTCAGACACTCTCCCTTACCTGCACTGTTACTGGCTTCTCCATCAACAGTGATTGTTACTGGATCTGGATCCGGCAGTTTCCAGGAAACAAACTGGAGTACATCGGGTACACATTCTACAGTGGTATCACTTACTACAACCCATCTCTTGAAAGTCGAACGTACATAACGCGTGACACATCTAAGAACCAGTTCTCACTGAAGTTGAGTTCTGTGCCTACTGAGGACACAGCCACTCACTACTGTGCGAGAGTCCCACGACGAAACTATGCTATGGACTACTGGGGTCAAGGAACCTCATCA
PTD6P4E12	1	4	2	HV3-1*01	HJ3*01	HD2-1*01	CARGPLLWYHWYFDVW	HV228	ARGPLLWYHWYFDV	GGACCTGGCATGGTGAAACCTTCTCAGTCACTTTCCCTCACCTGCACTGTCACTGGCTACTCCATCACCAGTGGTTATGACTGGCACTGGATCCGACATTTTCCAGGAAACAAACTGGAGTGGATGGGCTACATAAGCTACAGTGATAACACTAACTACAACCCATCCCTCAAAAGTCGAATCTCCATCACTCATGACACATCTAAGAACCATTTCTTCCTGAAGTTGAATTCTGTGACTACTGAGGACACAGCCACATATTACTGTGCAAGGGGGCCTCTACTATGGTACCACTGGTACTTCGATGTCTGGGGCACAGGGACCACGTCA
PTD6P4F01	1	4	2	HV1-72*01	HJ2*02	HD2-2*01	CARSYGYEFAYW	HV057	ARSYGYEFAY	GGGGCTGAGCTTGTGAAGCCTGGGGCTTCAGTGAAGCTGTCCTGCAAGGCTTCTGGCTACACCTTCACCAGCTACTGGATGCACTGGGTGAAGCAGAGGCCTGGACGAGGCCTTGAGTGGATTGGAAGGATTGATCCTAATAGTGGTGGTACTAAGTACAATGAGAAGTTCAAGAGCAAGGCCACACTGACTGTAGACAAACCCTCCAGCACAGCCTACATGCAGCTCAGCAGCCTGACATCTGAGGACTCTGCGGTCTATTATTGTGCAAGATCCTATGGTTACGAGTTTGCTTACTGGGGCCAAGGACTCTGTCACGCCGCAGGGTGCCCC
PTD6P4F02	1	4	2	HV3-3*01	HJ2*01	HD1-1*01	CARGITTVVALDYW	HV248	ARGITTVVALDY	GGACCTAGCCTGGTGAGACCTTCTCAGACACTCTCCCTTACCTGCACTGTTACTGGCTTCTCCATCAACAGTGATTGTTACTGGATCTGGATCCGGCAGTTTCCAGGAAACAAACTGGAGTACATCGGGTACACATTCTACAGTGGTATCACTTACTACAACCCATCTCTTGAAAGTCGAATGTACATAACGCGTGACACATCTAAGAACCAGTTCTCACTGAAGTTGAGTTCTGTGACTACTGAGGACACAGCCACTTACTACTGTGCGAGGGGCATTACTACGGTAGTAGCTCTTGACTACTGGGGCCAAGGCACCACTCTC
PTD6P4F03	1	4	2	HV1-19*01	HJ4*01	HD1-1*01	CARYYYGSTFAMDYW	HV293	ARYYYGSTFAMDY	GGACCTGTGCTGGTGAAGCCTGGGGCTTCAGTGAAGATGTCCTGTAAGGTTTCTGGATACACATTCACTGACTACTATATGAACTGGGTGAAGCAGAGCCATGGAAAGAGCCTTGAGTGGATTGGAGTTATTAATCCTTACAACGGTGGTACTAGCTACAACCAGAAATTCAAGGGCAAGGCCACATTGCCTGTTGACAAGTCCTCCAGCACAGCCTACATGGAGCTCAACAGCCTGACATCTGAGGACTCTGCAGTCTATTACTGTGCAAGATATTACTACGGTAGTACCTTTGCTATGGACTACTGGGGTCAAGGAACCTCATCA
PTD6P4F05	1	4	2	HV3-1*01	HJ3*01	HD2-1*01	CARGPLLWYHWYFDVW	HV228	ARGPLLWYHWYFDV	GGACCTGGCATGGTGAAACCTTCTCAGTCACTTTCCCTCACCTGCACTGTCACTGGCTACTCCATCACCAGTGGTTATGACTGGCACTGGATCCGACATTTTCCAGGAAACAAACTGGAGTGGATGGGCTACATAAGCTACAGTGGTAGCACTAACTACAACCCATCCCTCAAAAGTCGAATCTCCATCACTCATGACACATCTAAGAACCATTTCTTCCTGAAGTTGAATTCTGTGACTACTGAGGACACAGCCACATATTACTGTGCAAGGGGGCCTCTACTATGGTACCACTGGTACTTCGATGTCTGGGGCACAGGGACCACGTCA
PTD6P4F06	1	4	2	HV1-58*01	HJ2*01	HD1-1*01	CARSGDYYGTFDYW	HV337	ARSGDYYGTFDY	GGAGCTGAGCTGGTGAGGCCTGGGTCCTCAGTGAAGATGTCCTGCAAGACTTCTGGATATACATTCACAAACTACGGTATAAACTGGGTGAAGCAGAGGCCTGGACAGGGCCTGGAATGGATTGGATATATTTATATTGGAAATGGTTATACTGAGTACAATGAGAAGTTCAAGGGCAAGGCCACACTGACTTCAGACACATCCTCCAGCACAGCCTACATGCAGCTCAGCAGCCTGACATCTGAGGACTCTGCAATCTATTTCTGTGCAAGATCTGGGGATTACTACGGTACCTTTGACTACTGGGGCCAAGGCACCACTCTC
PTD6P4F07	1	4	2	HV3-3*01	HJ2*01	HD1-1*01	CARGITTVVALDYW	HV248	ARGITTVVALDY	GGACCTAGCCTGGTGAGACCTTCTCAGACACTCTCCCTTACCTGCACTGTTACTGGCTTCTCCATCAACAGTGATTGTTACTGGATCTGGATCCGGCAGTTTCCAGGAAACAAACTGGAGTACATCGGGTACACATTCTACAGTGGTATCACTTACTACACCCCATCTCTTGAAAGTCGAACGTACGTAACGCGTGACACATCTAAGAACCAGTTCTCACTGAAGTTGAGTTCTGTGACTACTGAGGACACAGCCACTTACTACTGTGCGAGGGGCATTACTACGGTAGTAGCTCTTGACTACTGGGGCCAAGGCACCACTCTC
PTD6P4F08	1	4	2	HV1-4*01	HJ2*01	HD2-5*01	CARWDYSNYFFDYW	HV272	ARWDYSNYFFDY	GGGGCTGAACTGGCAAGACCTGGTGCCTCAGTGAAGATGTCCTGCAAGGCTTCTGGCTACACCTTTACTAGCTACACGATGCACTGGGTAAAACAGAGGCCTGGACAGGGTCTGGAATGGATTGGATACATTAATCCTAGCAGTGGTTATACTAAGTACAATCAGAAGTTCAAGGACAAGGCCACATTGACTGCAGACAAATCCTCCAGCACAGCCTCCATGCAACTGAGCAGCCTGACATCTGAGGACTCTACAGTCTATTACTGTGCAAGATGGGACTATAGTAACTACTTCTTTGACTACTGGGGCCAAGGCACCACTCTC
PTD6P4F09	1	4	2	HV1-82*01	HJ2*01	HD1-1*01	CARQETTVVADYFDYW	HV364	ARQETTVVADYFDY	GGACCTGAGCTGGTGAAGCCTGGGGCCTCAGTGAAGATTTCCTGCAAGGCTTCTGGCTACGCATTCAGTAGCTCCTGGATGAACTGGGTGAAGCAGAGGCCTGGAAAGGGTCTTGAGTGGATTGGACGGATTTATCCTGGAGATGGAGATACTAACTACAATGGGAAGTTCAAGGGCAAGGCCACACTGACTGCAGACAAATCCTCCAGCACAGCCTACATGCAACTCAGCAGCCTGACATCTGAGGACTCTGCGGTCTACTTCTGTGCAAGACAAGAAACTACGGTAGTAGCGGACTACTTTGACTACTGGGGCCAAGGCACCACTCTC
PTD6P4F10	1	4	2	HV1-67*01	HJ4*01	HD1-1*01	CARAYYSGSSPPMDYW	HV351	ARAYYSGSSPPMDY	GAGGTGTTGAGGCCTGGGGTGTCAGTGAAGATTTCCTCCAAGGGTTCCGGCTACACATTCACTGATTATGCTATGCACTGGGTGAAACAGAGTCATGCAAAGAGTATAGAGTGGATGGGAGTTATTAGTACTTACTATGGTGATGCTACCTACAACCAGAAGTTCAAGGACAAGGCCACAATGACTGTAGACAAATCGTCCAGCACAGCCTATATGGAACCTGCCAGCATGACATTTGAGGACTCTGCCTTCTATTACTGTGCAAGAGCGTATTACTCCGGTAGTAGCCCCCCTATGGACTACTGGGGTCAAGGAACCTCAGTC
PTD6P4F11	1	4	2	HV5-4*01	HJ1*03	HD2-4*01	CARNDYYWYFDVW	HV188	ARNDYYWYFDV	GGGGGAGGCTTAGTGAAGCCTGGAGGGTCCCTGAAACTCTCCTGTGCAGCCTCTGGATTCACTTTCAGTAGCTATGCCATGTCTTGGGTTCGCCAGACTCCGGAAAAGAGGCTGGAGTGGGTCGCAACCATTAGTGATGGTGGTAGTTACACCTACTATCCAGACAATGTAAAGGGCCGATTCACCATCTCCAGAGACAATGCCAAGAACAACCTGTATTTGCAAATGAGCCATCTGAAGTCTGAGGACACAGCCATGTATTACTGTGCAAGAAATGATTACTACTGGTACTTCGATGTCTGGGGCACAGGCCCACGTCAC
PTD6P4F12	1	4	2	HV1-74*01	HJ2*02	HD2-4*01	CAIGDYEFAYW	HV110	AIGDYEFAY	GGGGCTGAACTGGTGAAGCCTGGGGCTTCAGTGAAGGTGTCCTGCAAGGCTTCTGGCTACACCTTCACCAGCTACTGGATGCACTGGGTGAAGCAGAGGCCTGGCCAAGGCCTTGAGTGGATTGGAAGGATTCATCCTTCTGATAGTGATACTAACTACAATCAAAAGTTCAAGGGCAAGGCCACATTGACTGTAGACAAATCCTCCAGCACAGCCTACATGCAGCTCAGCAGCCTGACATCTGAGGACTCTGCGGTCTATTACTGTGCAATAGGTGATTACGAGTTTGCTTACTGGGGCCAAGGACTCTGTCAC
PTD6P4G01	1	4	2	HV1-72*01	HJ3*01	HD2-2*01	CARSNYGYDPFAYW	HV057	ARSNYGYDPFAY	GGGGCTGAGCTTGTGAAGCCTGGGGCTTCAGTGAAGCTGTCCTGCAAGGCTTCTGACTACACCTTCACCAGCTACTGGATACACTGGGTGAAGCAGAGGCCTGGACGAGGCCTTGAGTGGATTGGAAGGATTGATCCTAATAGTGGTGGTACTAAGTACAATGAGAAGTTCAAGAGCAAGGCCACACTGACTGTAGACAAACCCTCCAGCACAGCCTACATGCAGCTCAGCAGCCTGACATCTGAGGACTCTGCGGTCTATTATTGTGCAAGATCGAACTATGGTTACGACCCGTTTGCTTACTGGGGCCAAGGGACTCTGTCA
PTD6P4G03	1	4	2	HV3-3*01	HJ1*03	HD2-14*01	CARVVRYWYFDVW	HV248	ARVVRYWYFDV	GGACCTAGCCTGGTGAGACCTTCTCAGACACTCTCCCTTACCTGCACTGTTACTGGCTTCTCCATCAACAGTGATTGTTACTGGATCTGGATCCGGCAGTTTCCAGGAAACAAACTGGAGTACATCGGGTACACATTCTACAGTGGTATCACTTACTACAACCCATCTCTTGAAAGTCGAACGTACATAACGCGTGACACATCTAAGAACCAGTTCTCACTGAAGTTGAGTTCTGTGACTACTGAGGACACAGCCACTTACTACTGTGCGAGAGTGGTACGCTACTGGTACTTCGATGTCTGGGGCACAGGACCACGTCACGCCTCAGGGTGC
PTD6P4G04	1	4	2	HV11-2*01	HJ2*01	HD2-3*01	CMRGDGYLW	HV235	MRGDGYL	GGAGGAGGCTTGCTGCAACCTGGGGGGTCACGGGGACTCTCTTGTGAAGGCTCAGGGTTCACTTTTAGTGGCTTCTGGATGAGTTTTATTTGGAAGACACCTGGGAAGACCCTGGAGTGGATTGGAGACATTAATTCTGATGGCAGTGCAATAAACTACGCACCATCCATAAAGGATCGATTCACTATCTTCAGAGACAATGACAAGAGCACCCTGTACCTGCAGATGAGCAATGTGCGATCGGAGGACACAGCCACGTATTTCTGTATGAGGGGAGATGGTTATCTCTGGGGCCAAGGCACCACTCTC
PTD6P4G05	1	4	2	HV1-58*01	HJ2*01	HD1-1*01	CARSGDYYGTFDYW	HV337	ARSGDYYGTFDY	GGAGCTGAGCTGGTGAGGCCTGGGTCCTCAGTGAAGATGTCCTGCAAGACTTCTGGATATACATTCACAAGCTACGGTATAAACTGGGTGAAGCAGAGGCCTGGACAGGGCCTGGAATGGATTGGATATATTTATATTGGAAATGGTTATACTGAGTACAATGAGAAGTTCAAGGGCAAGGCCACACTGACTTCAGACACATCCTCCAGCACAGCCTACATGCAGCTCAGCAGCCTGACATCTGAGGACTCTGCAATCTATTTCTGTGCAAGATCTGGGGATTACTACGGTACCTTTGACTACTGGGGCCAAGGCACCACTCTC
PTD6P4G06	1	4	2	HV1-19*01	HJ4*01	HD1-1*01	CARYYYGSTFAMDYW	HV293	ARYYYGSTFAMDY	GGACCTGTGCTGGTGAAGCCTGGGGCTTCAGTGAAGATGTCCTGTAAGGCTTCTGGATACACATTCACTGACTACTATATGAACTGGGTGAAGCAGAGCCATGGAAAGAGCCTTGAGTGGATTGGAGTTATTAATCCTTACAAAGGTGGTACTACGTACAACCAGAAGTTCAAGGGCAAGGCCACATTGACTGTTGACAAGTCCTCCAGCACAGCCTACATGGAGCTCAACAGCCTGACATCTGAGGACTCTGCAGTCTATAACTGTGCAAGATATTACTACGGTAGTACCTTTGCTATGGACTACTGGGGTCAAGGAACCTCATCA
PTD6P4G07	1	4	2	HV1-74*01	HJ2*02	HD2-4*01	CAIGDYEFAYW	HV110	AIGDYEFAY	GGGGCTGAACTGGTGAAGCCTGGGGCTTCAGTGAAGGTGTCCTGCAAGGCTTCTGGCTACACCTTCACCAGCTACTGGATGCACTGGGTGAAGCAGAGGCCTGGCCAAGGCCTTGAGTGGATTGGAAGGATTCATCCTTCTGATAGTGATACTAACTACAATCAAAAGTTCAAGGGCAAGGCCACATTGACTGTAGACAAATCCTCCAGCACAGCCTACATGCAGCTCAGCAGCCTGACATCTGAGGACTCTGCGGTCTATTACTGTGCAATAGGTGATTACGAGTTTGCTTACTGGGGCCAAGGACTCTGTCAC
PTD6P4G08	1	4	2	HV1-42*01	HJ1*03	HD2-1*01	CAGYGNYGGDFDVW	HV315	AGYGNYGGDFDV	GGACCTGAGCTGGTGAAGCCTGGGGCTTCAGTGAAGATATCCTGCAAGGCTTCTGGTTACTCATTCACTGGCTACTACATGAACTGGGTGAAGCAAAGTCCTGAAAAGAGCCTTGAGTGGATTGGAGAGATTAATCCTAGCACTGGTGGTACTACCTACAACCAGAAATTCAAGGCCAAGGCCACATTGACTGTAGACAAATCCTCCAGCACAGCCTACATGCAGCTCAAGAGCCTGACATCTGAGGACTCTGCAGTCTATTACTGTGCGGGCTATGGTAACTACGGGGGGGACTTCGATGTCTGGGGCACAGGGACCACGTCA
PTD6P4G09	1	4	2	HV1-72*01	HJ3*01	HD2-4*01	CARQDGYYDYDPFAYW	HV057	ARQDGYYDYDPFAY	GGGGCTGAGCTTGTGAAGCCTGGGGCTTCAGTGAAGGTGTCCTGCAAGGCTTCTGGCTACACTTTCATCAGCTATGGGATGCACTGGGTGAAGCAGAGGCCTGGACGAGGCCTTGAGTGGATTGGAAGGATTGATCCTAATAGTGGTGGTACTAAGTACAATGAGAAGTTCAAGAGCAAGGCCACACTGACTGTAGACAAACCCTCCAGCACAGCCTACATGCAGCTCAGCAGCCTGACATCTGAGGACTCTGCGGTCTATTATTGTGCAAGACAGGATGGCTACTATGATTACGACCCTTTTGCTTACTGGGGCCAAGGGACTCTGTCA
PTD6P4G10	1	4	2	HV1-26*01	HJ3*01	HD1-1*01	CARGNYYYGRAWFAYW	HV301	ARGNYYYGRAWFAY	GGACCTGAGCTGGTGAAGCCTGGGGCTTCAGTGAAGATATCCTGTAAGGCTTCTGGATACACGTTCACTGACTACTACATGAACTGGGTGAAGCAGAGCCATGGAAAGAGCCTTGAGTGGATTGGAGATATTCATCCTAACAATGGTGGTACTAGCTACAACCAGAAGTTCAAGGGCAAGGCCACATTGACTGTAGACAAGTCCTCCAGCACAGCCTACATGGAGCTCCGCAGCCTGACATCTGAGGACTCTGCAGTCTATTACTGTGCAAGAGGGAATTATTACTACGGTAGGGCCTGGTTTGCTTACTGGGGCCAAGGGACTCTGTCA
PTD6P4G11	1	4	2	HV1-7*01	HJ4*01	HD2-5*01	CARYYSNYEWGAMDYW	HV277	ARYYSNYEWGAMDY	GGGGCTGAACTGGCAAAACCTGGGGCCTCAGTGAAGCTGTCCTGCAAGGCTTCTGGCTACACCTTTACTAGCTACTGGATGCACTGGGTAAAACAGAGGCCTGGACAGGGTCTGGAATGGAATGGAAACATTAATCCTAGCAGTGGTTATACTAAGTACAATCAGAAGTTCAAGGACAAGGCCACATTGACTGCAGACAAATCCTCCAGCACAGCCTACATGCAGCTGAGCAGCCTGACATATGAGGACTCTGCAGTCTATTACTGTGCAAGATACTATAGTAACTACGAGTGGGGTGCTATGGACTACTGGGGTCAAGGAACCTCATCA
PTD6P4G12	1	4	2	HV1-72*01	HJ2*02	HD2-2*01	CARSYGYEFAYW	HV057	ARSYGYEFAY	GGGGCTGAGCTTGTGAAGCCTGGGGCTTCAGTGAAGCTGTCCTGCAAGGCTTCTGGCTACACCTTCACCAGCTACTGGATGCACTGGGTGAAGCAGAGGCCTGGACGAGGCCTTGAGTGGATTGGAAGGATTGATCCTAATAGTGGTGGTACTAAGTACAATGAGAAGTTCAAGAGCAAGGCCACACTGACTGTAGACAAACCCTCCAGCACAGCCTACATGCAGCTCAGCAGCCTGACATCTGAGGACTCTGCGGTCTATTATTGTGCAAGATCCTATGGTTACGAGTTTGCTTACTGGGGCCAAGGACTCTGTCAC
PTD6P4H01	1	4	2	HV1-18*01	HJ2*01	HD4-1*01	CARSDCLDYW	HV291	ARSDCLDY	GGACCTGAGCTGGTGAAGCCTGGGGCTTCAGTGAAGATACCCTGCAAGGCTTCTGGATACACATTCACTGACTACAACATGGACTGGGTGAAGCAGAGCCATGGAAAGAGCCTTGAGTGGATTGGAGATATTAATCCTAACAATGGTGGTACTATCTACAACCAGAAGTTCAAGGGCAAGGCCACATTGACTGTAGACAAGTCCTCCAGCACAGCCTACATGGAGCTCCGCAGCCTGACATCTGAGGACACTGCAGTCTATTCCTGTGCAAGATCTGACTGTCTTGACTACTGGGGCCAAGGCACCACTCTT
PTD6P4H02	1	4	2	HV1-67*01	HJ4*01	HD1-1*01	CARAYYYGSSPPMDYW	HV351	ARAYYYGSSPPMDY	GAGCTGGTGAGGCCTGGGGTTTCAGTGAAGATTTCCTGCAAGGGTTCCGGCTACACATTCACTGATTATGCTATGCACTGGGTGAAACAGAGTCATGCAAAGAGTCTAGAGTGGATTGGAGTTATTAGTACTTACTATGGTGATGCTAGCTACAACCAGAAGTTCAAGGACAAGGCCACATTGACTGTAGACAAATCCTCCAGCACAGCCTATATGGAACTTGCCGGACTGACATCTGAGGACTCTGCCGTCTATTACTGTGCAAGAGCGTATTACTACGGTAGTAGCCCCCCTATGGACTACTGGGGTCAAGGAACCTCAGTC
PTD6P4H04	1	4	2	HV1-81*01	HJ3*01	HD1-1*01	CARALYYGSSYGFAYW	HV363	ARALYYGSSYGFAY	GGAGCTGAGCTGGCGAGGCCTGGGGCTTCAGTGAAGCTGTCCTGCAAGGCTTCTGGCTACACCTTCACAAGCTATGGTATAAGCTGGGTGAAGCAGAGAACTGGACAGGGCCTTGAGTGGATTGGAGAGATTTATCCTAGAAGTGGTAATACTTACTACAATGAGAAGTTCAAGGGCAAGGCCACACTGACTGCAGACAAATCCTCCAGCACAGCGTACATGGAGCTCCGCAGCCTGACATCTGAGGACTCTGCGGTCTATTTCTGTGCAAGAGCTCTTTACTACGGTAGTAGCTACGGGTTTGCTTACTGGGGCCAAGGGACTCTGTCA
PTD6P4H05	1	4	2	HV1-39*01	HJ1*03	HD3-1*01	CAREGLKGPYWYFDVW	HV313	AREGLKGPYWYFDV	GGACCTGAGCTGGTGAAGCCTGGCGCTTCAGTGAAGATATCCTGCAAGGCTTCTGGTTACTCATTCACTGACTACAACATGAACTGGGTGAAGCAGAGCAATGGAAAGAGCCTTGAGTGGATTGGAGTAATTAATCCTAACTATGGTACTACTAGCTACAATCAGAAGTTCAAGGGCAAGGCCACATTGACTGTAGACCAATCTTCCAGCACAGCCTACATGCAGCTCAACAGCCTGACATCTGAGGACTCTGCAGTCTATTACTGTGCAAGAGAGGGGCTTAAGGGTCCTTACTGGTACTTCGATGTCTGGGGCACAGGGACCACGGTC
PTD6P4H06	1	4	2	HV1-55*01	HJ2*02	HD1-3*01	CARRGNYFAYW	HV332	ARRGNYFAY	GGGGCTGCGCTTGTGAAGCCTGGGGCTTCAGTGAAGATGTCCTGCAAGGCTTCTGGCTACACCTTCACCAGCTACTGGATAACCTGGGTGAAGCAGAGGCCTGGACAAGGCCTTGAGTGGATTGGAGATATTTATCCTGGTAGTGGTACTACTAACTACAATGAGAAGTTCAAGAGCAAGTCCCCACTGACTGTAGACACATCCTCCAGCACAGCCTACATGCAGCTCAGCAGCCTGACATCTGAGGACTCTGCGGTCTATTACTGTGCAAGAAGGGGTAACTACTTTGCTTACTGGGGCCAAGGACTCTGTCACGTTCGCAAATTGCCT
PTD6P4H07	1	4	2	HV1-47*01	HJ2*01	HD5-5*01	CAKGLRSREGNYW	HV320	AKGLRSREGNY	GGGGCTGAGCTAGTGAAGCCTGGAGCCTCAGTGAAGATGTCCTGCAAGGCTTCTGGCTACACCTTCACTACCTATCCTATAGAGTGGATGAAGCAGAATCATGGAAAGAGCCTAGAGTGGATTGGAAATTTTCATCCTTACAATGATGATACTAAGTACAATGAAAAGTTCAAGGGCAAGGCCACATTGACTGTAGAAAAATCCTCTAGCACAGTCTACTTGGAGCTCAGCCGATTAACATCTGATGACTCTGCTGTTTATTACTGTGCAAAGGGACTACGTAGTAGGGAAGGGAACTACTGGGGCCAAGGCACCACTCTC
PTD6P4H09	1	4	2	HV1-7*01	HJ4*01	HD1-1*01	CARYYYGSSPYYYAMDYW	HV277	ARYYYGSSPYYYAMDY	GGGGCTGAACTGGCAAAACCTGGGGCCTCAGTGAAGCTGTCCTGCAAGGCTTCTGGCTACACCTTTACTAGCTACTGGATGCACTGGGTAAAACAGAGGCCTGGACAGGGTCTGGAATGGATTGGATACATTAATCCTAGCAGTGGTTATACTAAGTACAATCAGAAGTTCAAGGACAAGGCCACATTGACTGCAGACAAATCCTCCAGCACAGCCTACATGCAGCTGAGCAGCCTGACATATGAGGACTCTGCAGTCTATTACTGTGCAAGATATTACTACGGTAGTAGCCCTTATTACTATGCTATGGACTACTGGGGTCAAGGAACCTCATCA
PTD6P4H11	1	4	2	HV1-18*01	HJ2*01	HD4-1*01	CARSDCLDYW	HV291	ARSDCLDY	GGACCTGAGCTGGTGAAGCCTGGGGCTTCAGTGAAGATACCCTGCAAGGCTTCTGGATACACATTCACTGACTACAACATGGACTGGGTAAAGCAGAGCCATGGAAAGAGCCTTGAGTGGATTGGAGATATTAATCCTAACAATGGTGGTACTATCTACAACCAGAAGTTCAAGGGCAAGGCCACATTGACTGTAGACAAGTCCTCCAGCACAGCCTACATGGAGCTCCGCAGCCTGACATCTGAGGACACTGCAGTCTATTACTGTGCAAGATCTGACTGTCTTGACTACTGGGGCCAAGGCACCACTCTC
PTD6P4H12	1	4	2	HV2-2*01	HJ4*01	NA	CARLMDYW	HV186	ARLMDY	GGACCTGGCCTAGTGCAGCCCTCACAGAGCCTGTCCATCACCTGCACAGTCTCTGGTTTCTCATTAACTAGCTATGGTGTACACTGGGTTCGCCAGTCTCCAGGAGAGGGTCTGGAGTGGCTGGGAGTGATATGGAGTGGTGGAAGCACAGACTATAATGCAGCTTTCATATCCAGACTGAGCATCAGCAAGGACAATTCCAAGAGCCAAGTTTTCTTTAAAATGAACAGTCTGCAAGCTGATGACACAGCCATATATTACTGTGCCAGACTTATGGACTACTGGGGTCAAGGAACCTCATCA
P01A01_1	1	5	1	HV3-2*02	HJ2*01	HD1-1*01	CARGLLRSLFDYW	HV126	ARGLLRSLFDY	ACCTGGCCTGGTGAAACCTTCTCAGTCTCTGTCCCTCACCTGCACTGTCACTGGCTACTCAATCACCAGTGATTATGTCTGGAACTGGATCCGGCAGTTTCCAGGAAACAAACTGGAGTGGATGGGCTACATAAGCTACAGTGGTAGCACTAGCTACAACCCATCTCTCAAAAGTCGAATCTCTATCACTCGAGACACATCCAAGAACCAGTTCTTCCTGCAGTTGAATTCTGTGACTACTGAGGACACAGCCACATATTACTGTGCAAGAGGGTTACTACGGTCTCTCTTTGACTACTGGGGCCAAGGCACCACTCTCACAGTCTCCTCAGAGAGTCAGTCCTTCCCAAATGTCTTCCCCC
P01A02_1	1	5	1	HV14-2*02	HJ4*01	HD3-1*01	CARRGGPGDYW	HV150	ARRGGPGDY	GGCAGAGCTTGTGAAGCCAGGGGCCTCAGTCAAGTTGTCCTGCAAAGCTTCTGGCTTCAACATTAAAGACTACTATATGCACTGAGTGAAGCAGAGGCCTGAACAGGGCCTGGAGTGGATTGGAAGGATTGCTCCTGAGGATGGTGAAACTAAATATGCCCCGAAGTTCCAGGGCAAGGCCACTATAACAGCAGACACATCCTCCAACACAGCCTACCTGCAGCTCAGCAGCCTGACATCTGAGGACACTGCCGTCTATTACTGTGCTAGACGGGGGGGCCCGGGGGACTACTGGGGTCAAGGAACCTCAGTCACCGTCTCCTCAGAGAGTCAGTCCTTCCCAAATGTCTTCCCCC
P01A03_1	1	5	1	HV5-12-1*01	HJ1*01	HD1-2*01	CARQSITGYWYFDVW	HV160	ARQSITGYWYFDV	GGGAGGCTTAGTGAAGCCTGGAGGGTCCCTGAAACTCTCCTGTGCAGCCTCTGGATTCGCTTTCAGTAGCTATGACATGTCTTGGGTTCGCCAGACTCCGGAGAAGAGGCTGGAGTGGGTCGCATACATTAGTAGTGGTGGTGGTAGCACCTACTATCCAGACACTGTGAAGGGCCGATTCACCATCTCCAGAGACAATGCCAAGAACACCCTGTACCTGCAAATGAGCAGTCTGAAGTCTGAGGACACAGCCATGTTTTACTGTGCAAGACAGAGCATTACCGGCTACTGGTACTTCGATGTCTGGGGCGCAGGGACCACGGGCACCGTCTCCTCAGAGAGTCAGTCCTTCCCAAATGTCTTCCCCC
P01A04_1	1	5	1	HV1-80*01	HJ4*01	HD2-4*01	CARDDYDVDYYAMDYW	HV559	ARDDYDVDYYAMDY	GGCTGATCTGGTGAGGCCTGGGTCCTCAGTGAAGATTTCCTGCAAGGCTTCTGGCTATGCATTCAGTAGCTACTGGATGAACTGGGTGAAGCAGAGGCCTGGACAGGGTCTTGAGTGGATTGGACAGATTTATCCTGGAGATGGTGATACTAACTACAATGGAAAGTTCAAGGGTAAAGCCACACTGACTGCAGACAAATCCTCCAGCACAGCCTACATGCAGCTCAGCAGCCTAACATCTGAGGACTCTGCGGTCTATTTCTGTGCAAGAGATGATTACGACGTAGATTACTATGCTATGGACTACTGGGGTCAAGGAACCTCAGTCACCGTCTCCTCAGCCAAAACGACACCCCCATCTGTCTATCCACTGGCCCCTGGATCTGCTGCCCAAACTAA…
P01A05_1	1	5	1	HV1-55*01	HJ3*01	HD1-1*01	CARGGSYGSAFAYW	HV332	ARGGSYGSAFAY	GGCTGAGCTTGTGAAGCCTGGGGCTTCAGTGAAGATGTCCTGCAAGGCTTCTGGCTACACCTTCACCAGCTACTGGATGACCTGGGTGAACCAGAGGCCTGGACAAGGCCTTGAGTGGATTGGAGATATTTATCCTGGTAGTGGTAGTACTAACTACAATGAGAAGTTCAAGAGCAAGGCCACACTGACTGTAGACACATCCTCCAGCACAGCCTACATGCAGCTCAGCAGCCTGACATCTGAGGACTCTGCGGTCTATTACTGTGCAAGAGGGGGCTCCTACGGTAGTGCATTTGCTTACTGGGGCCAAGGGACTCTGGTCACTGTCTCTGCAGCCAAAACGACACCCCCATCTGTCTATCCACTGGCCCCTGGATCTGCTGCCCAAACTAACTCCAT…
P01A06_1	1	5	1	HV1-26*01	HJ3*01	HD2-9*01	CARRDSFYGSGGFAYW	HV398	ARRDSFYGSGGFAY	ACCTGAGCTGGTGAAGCCTGGAGCTTCAATGAAGATATCCTGCAAGGCTTCTGGTTACTCATTCACTGGCTACACCATGAACTGGGTGAAGCAGAGCCATGGAAAGAACCTTGAGTGGATTGGACTTATTAATCCTGACAATGGTGGTACTAGCTACAACCAGAAGTTCAAGGGCAAGGCCACATTAACTGTAGACAAGTTATCCAGCACAGCCTACATGGAGCTCCTCAGTCTGACATCTGAGGACTCTGCAGTCTATTACTGTGCAAGAAGGGATTCCTTCTACGGCTCCGGAGGGTTTGCTTACTGGGGCCAAGGGACTCTGGTCACTGTCTCTGCAGAGAGTCAGTCCTTCCCAAATGTCTTCCCCC
P01A07_1	1	5	1	HV3-6*01	HJ1*03	HD1-1*02	CARDLPYYDPSYWYFDVW	HV253	ARDLPYYDPSYWYFDV	ACCTGGCCTCGTGAAACCTTCTCAGTCTCTGTCTCTCACCTGCTCTGTCACTGACTACTCCATCACCAGTGGTTATTACTGGAACTGAATCCGGCAGTTTCCAGGAAACAAACTGGAATGGATGGGCTACATAAGCTACGATGGTAGCAATAACTACAACCCATCTCTCAAAAATCGAATCTCCATCACTCGTGACACATCTAAGAACCAGTTTTTCCTGAAGTTGAATTCTGTGACTACTGAGGACACAGCCACATATTACTGTGCAAGAGATCTCCCTTACTATGATCCTAGCTACTGGTACTTCGATGTCTGGGGCACAGGGACCACGGTCACCGTCTCCTCAGCCAAAACGACACCCCCATCTGTCTATCCACTGGCCCCTGGATCTGCTGCCCA…
P01A08_1	1	5	1	HV1-79*01	HJ4*01		*#W	HV361	SGVKEPQSPSPQ	AGCTGGACTGGTGAAACCAGGGGCTTCAGTGAAGCTGTCCTGCAAGGCTTCTGGCTACACCTTCACAAACTACATCATAAACTGGGTAAAGGAAGGGCCTGGACATGGCCTTGAGTGGATTGGATGGATTTCTCCTGAATATGGTCATACTTACTACAATCAGAAGTTCAAGGGCAAGGCCACATTCACTGCAGACACATCCTCCAGCACAGCCTACATGGAGCTCAGCAGCCTGACATCTGAGGACTCTGCAGTCTATTTCTGAAGTGGGGTCAAGGAACCTCAGTCACCGTCTCCTCAGCCAAAACGACACCCCCATCTGTCTATCCACTGGCCCCTGGATCTGCTGCCCAAACTAACTCCATGGTGACCCTGGGATGCCTGGTCAAGGGCTATTTC…
P01A09_1	1	5	1	HV1-5*01	HJ4*01	HD2-4*01	CTRAGIMITPYYAMDYW	HV671	TRAGIMITPYYAMDY	GACTGTGCTGGCAAGGCCTGGGGCTTCAGTGAAGATGTCCTGCAAGGCTTCTGGCTACACCTTTACCAGCTACTGGATGCACTGGGTAAAACAGAGGCCTGGACAGGGTCTGGAATGGATTGGCGCTATTTATCCTGGAAATAGTGATACTAGCTACAACCAGAAGTTCAAGGGCAAGGCCAAACTGACTGCAGTCACATCCACCAGCACTGCCTACATGGAGCTCAGCAGCCTGACAAATGAGGACTCTGCGGTCTATTACTGTACAAGAGCGGGGATTATGATTACCCCTTACTATGCTATGGACTACTGGGGTCAAGGAACCTCAGTCACCGTCTCCTCAGCCAAAACGACACCCCCATCTGTCTATCCACTGGCCCCTGGATCTGCTGCCCAAAC…
P01A10_1	1	5	1	HV1-18*01	HJ4*01	HD6-3*01	CAREPSYAMDYW	HV398	AREPSYAMDY	ACCTGAGCTGGTGAAGCCTGGAGCTTCAATGAAGATATCCTGCACGGCTTCTGGTTACTCATTCACTGGCTACACCATGAACTGGGTGAAGCAGAGCCATGGAAAGAACCTTGAGTGGATTGGACTTATTAATCCTTACAATGGTGGTACTAACTACAACCAGAAGTTCAAGGGCAAGGCCACATTAACTGTAGACAAGTCATCCAGCACAGCCTACATGGAGCTCCTCAGTCTGACATCTGAGGACTCTGCAGTCTATTACTGTGCAAGAGAACCCTCCTATGCTATGGACTACTGGGGTCAAGGAACCTCAGTCACCGTCTCCTCAGAGAGTCAGTCCTTCCCAAATGTCTTCCCCC
P01A12_1	1	5	1	HV1-15*01	HJ1*03	HD1-1*02	CTRWGGNYDWYFDVW	HV287	TRWGGNYDWYFDV	GGCTGAGCTGGTGAGGCCTGGGGCTTCAGTGACGCTGTCCTGCAAGGCTTCGGGCCACACATTTACTGACTATGAAATGCACTGGGTGAAGCAGACACCTGTGCATGGCCTGGAATGGATTGGAGCTATTGATCCTGAAACTGGTGGTACTGCCTACAATCAGAAGTTCAAGGGCAAGGCCATACTGACTGCAGACAAATCCTCCAGCACAGCCTACATGGAGCTCCGCAGCCTGACATCTGAGGACTCTGCCGTCTATTACTGTACAAGATGGGGGGGTAACTACGACTGGTACTTCGATGTCTGGGGCACAGGGACCACGGTCACCGTCTCCTCAGAGAGTCAGTCCTTCCCAAATGTCTTCCCCC
P01B01_1	1	5	1	HV1-80*01	HJ4*01	HD2-4*01	CARDDYDVDYYAMDYW	HV559	ARDDYDVDYYAMDY	GGCTGAGCTGGTGAGGCCTGGGTCCTCAGTGAAGATTTCCTGCAAGACTTCTGGCTATGCATTCAGTAACTACTGGATGAACTGGGTGAAGCAGAGGCCTGGACAGGGTCTTGAGTGGATTGGACAGATTTATCCTGGAGATGGTGATACTAACTACAATGGAAAGTTCAAGGGTAAAGCCACACTGACTGCAGACAAATCCTCCAGCACAGCCTACATGCAGCTCAGCAGCCTAACATCTGAGGACTCTGCGGTCTATTTCTGTGCAAGAGATGATTACGACGTAGATTACTATGCTATGGACTACTGGGGTCAAGGAACCTCAGTCACCGTCTCCTCAGAGAGTCAGTCCTTCCCAAATGTCTTCCCCC
P01B02_1	1	5	1	HV1-69*01	HJ2*01	HD1-1*01	CVLRGYYFDYW	HV353	VLRGYYFDY	GGCTGAGCTTGTGATGCCTGGGGCTTCAGTGAAGCTGTCCTGCAAGGCTTCTGGCTACACCTTCACCAGCTACTGGATGCACTGGGTGAAGCAGAGGCCTGGACAAGGCCTTGAGTGGATCGGAGAGATTGATCCTTCTGATAGTTATACTAACTACAATCAAAAGTTCAAGGGCAAGGCCACATTGACTGTAGACAAATCCTCCAGCACAGCCTACATGCAGCTCAGCAGCCTGACATCTGAGGACTCTGCGGTCTATTACTGTGTACTACGAGGGTACTACTTTGACTACTGGGGCCAAGGCACCACTCTCACAGTCTCCTCAGAGAGTCAGTCCTTCCCAAATGTCTTCCCCC
P01B04_1	1	5	1	HV1-9*01	HJ4*01	HD2-5*01	CARDYSNYGYYAMDYW	HV281	ARDYSNYGYYAMDY	AGCTGAGCTGATGAAGCCTGGGGCCTCAGTGAAGCTTTCCTGCAAGGCTACTGGCTACACATTCACTGGCTACTGGATAGAGTGGGTAAAGCAGAGGCCTGGACATGGCCTTGAGTGGATTGGAGAGATTTTACCTGGAAGTGGTACTACTAACTACAATGAGAAGTTCAAGGGTAAGGCCACATTCACTGCAGATACATCCTCCAACACAGCCTACATGCAACTCAGCAGCCTGACAACTGAGGACTCTGCCATCTATTACTGTGCAAGAGACTATAGTAACTACGGTTACTATGCTATGGACTACTGGGGTCAAGGAACCTCAGTCACCGTCTCCTCAGAGAGTCAGTCCTTCCCAAATGTCTTCCCCC
P01B05_1	1	5	1	HV1-26*01	HJ3*01	HD2-1*01	CARDGNSWFAYW	HV398	ARDGNSWFAY	ACCTGAGCTGGTGAAGCCTGGAGCTTCAATGAAGATATCCTGCAAGGCTTCTGGTTACTCATTCACTGACTACACCATGAACTGGGTGAAGCAGAACCATGGAAAGAACCTTGAGTGGATTGGACTTATTAATCCTTACAATGGTGGTACTAGCTACAACCAGAAGTTCAAGGGCAAGGCCACATTAACTGTAGACAAGTCATCCAGCACAGCCTACATGGAGCTCCTCAGTCTGACATCTGAGGACTCTGCAGTCTATTACTGTGCAAGAGATGGTAACTCCTGGTTTGCTTACTGGGGCCAAGGGACTCTGGTCACTGTCTCTGCAGCCAAAACGACACCCCCATCTGTCTATCCACTGGCCCCTGGATCTGCTGCCCAAACTAACTCCATGGTGAC…
P01B06_1	1	5	1	HV1-82*01	HJ4*01	HD2-3*01	CARRDDGYYDYAMDYW	HV364	ARRDDGYYDYAMDY	ACCTGAGCTGGTGAAGCCTGGGGCCTCAGTGAAGATTTCCTGCAAGGCTTCTGGCTACGCATTCAGTAGCTCCTGGATGAACTGGGTGAAGCAGAGGCCTGGAAAGGGTCTTGAGTGGATTGGACGGATTTATCCTGGAGATGGAGATACTAACTACAATGGGAAGTTCAAGGGCAAGGCCACACTGACTGCAGACAAATCCTCCAGCACAGCCTACATGCAACTCAGCAGCCTGACATCTGAGGACTCTGCGGTCTACTTCTGTGCAAGAAGGGATGATGGTTACTACGACTATGCTATGGACTACTGGGGTCAAGGAACCTCAGTCACCGTCTCCTCAGAGAGTCAGTCCTTCCCAAATGTCTTCCCCC
P01B07_1	1	5	1	HV1-18*01	HJ3*01	HD1-1*01	CAREGLLQFAYW	HV398	AREGLLQFAY	ACCTGAGCTGGTGAAGCCTGGAGCTTCAATGAAGATATCCTGCAAGGCTTCTGGTTACTCATTCACTGGCTACACCATGAACTGGGTGAAGCAGAGCCATGGAAAGAACCTTGAGTGGATTGGACTTATTAATCCTTACAATGGTGGTACTAACTACAACCAGAAGTTCAAGGGCAAGGCCACATTAACTGTAGACAAGTCATCCAGCACAGCCTACATGGAGCTCCTCAGTCTGACATCTGAGGACTCTGCAGTCTATTACTGTGCAAGAGAGGGATTACTACAGTTTGCTTACTGGGGCCAAGGGACTCTGGTCACTGTCTCTGCAGAGAGTCAGTCCTTCCCAAATGTCTTCCCCC
P01B08_1	1	5	1	HV1-18*01	HJ3*01	HD2-3*01	CAREGNYGLAYW	HV509	AREGNYGLAY	ACCTGAGCTGGTGAAGCCTGGAGCTTCAATGAAGATATCCTGCAAGGCTTCTGGTTACTCATTCACTGGCTACACCATGAACTGGGTGAAGAGCCATGGAAAGAACCTTGAGTGGATTGGACTTATTAATCCTTACAATGGTGGTACTAACTACAACCAGAAGTTCAAGGGCAAGGCCACATTAACTGTAGACAAGTCATCCAGCACAGCCTACATGGAGCTCCTCAGTCTGACATCTGAGGACTCTGCAGTCTATTACTGTGCAAGAGAGGGTAACTACGGATTGGCTTACTGGGGCCAAGGGACTCTGGTCACTGTCTCTGCAGCCAAAACAACACCCCCATCAGTCTATCCACTGGCCCCTGGGTGTGGAGATACAACTGGTTCCTCCGTGACTCT…
P01B09_1	1	5	1	HV1-22*01	HJ4*01	HD1-1*01	CTRKRHYYGSAMDYW	HV297	TRKRHYYGSAMDY	ACCTGAGCTGGTGAAGCCTGGGGCTTCAGTGAAGATGTCCTGCAAGGCTTCTGGATACACATTCACTGACTACAACATGCACTGGGTGAAGCAGAGCCATGGAAAGAGCCTTGAGTGGATTGGATATATTAAACCTAATAATGGTGGTACTGGCAAAAAACAGAAGTTCAAGGGCAAGGCCACATTGACTGTAAACAAGTCCTCCAGCACAGCCTACATGGAGCTCCGCAGCCTGACATCGGAGGATTCTGCAGTCTATTAGTGTACAAGAAAGCGTCATTACTACGGTAGTGCTATGGACTACTGGGGTCAAGGAACCTCAGTCACCGTCTCCTCAGAGAGTCAGTCCTTCCCAAATGTCTTCCCCC
P01B10_1	1	5	1	HV1-80*01	HJ4*01	HD2-4*01	CARDDYDVDYYAMDYW	HV559	ARDDYDVDYYAMDY	GGCTGACCTGGTGAGGCCTGGGTCCTCAGTGAAGATTTCCTGCAAGGCTTCTGGTTATGCATTCAGTAGCTACTGGATGAACTGGGTGAAGCAGAGGCCTGGACAGGGTCTTGAGTGGATTGGACAGATTTATCCTGGAGATGGTGATACTAACTACAATGGAAAGTTCAAGGGTAAAGCCACACTGACTGCAGACAAATCCTCCAGCACAGCCTACATGCAGCTCAGCAGCCTAACATCTGAGGACTCTGCGGTCTATTTCTGTGCAAGAGATGATTACGACGTAGATTACTATGCTATGGACTACTGGGGTCAAGGAACCTCAGTCACCGTCTCCTCAGAGAGTCAGTCCTTCCCAAATGTCTTCCCCC
P01B11_1	1	5	1	HV1-72*01	HJ4*01	HD2-4*01	CARYYDYAFYAMDYW	HV057	ARYYDYAFYAMDY	GGCTGAGCTTGTGAAGCCTGGGGCTTCAGTGAAGCTGTCCTGCAAGGCTTCTGGCTACACCTTCACCAGCTACTGGATGCACTGGGTGAAACAGAGGCCTGGACGAGGCCTTGAGTGGATTGGAAGGATTGATCCTAATAGTGGTGGTACTGAGTACAATGAGAAGTTCAAGAGCAAGGCCACACTGACTGTAGACAAACCCTCCAGCACAGCCTACATGCAGCTCAGCAGCCTGACATCTGAGGACTCTGCGGTCTATTATTGTGCAAGATACTATGATTACGCCTTTTATGCTATGGACTACTGGGGTCAAGGAACCTCAGTCACCGTCTCCTCAGAGAGTCAGTCCTTCCCAAATGTCTTCCCCC
P01B12_1	1	5	1	HV2-9*02	HJ4*01	HD1-1*01	CATPFYGYAMDYW	HV171	ATPFYGYAMDY	ACCTGGCCTGGTGGCGCCCTCACAGAGCCTGTCCATCACTTGCACTGTCTCTGGGTTTTCATTAACCAGCTATGGTGTACACTGGGTTCGCCAGCCTCCAGGAAAGGGTCTGGAGTGGCTGGGAGTAATATGGGCTGGTGGAAGCACAAATTATAATTCGGCTCTCATGTCCAGACTGAGCATCAGCAAAGACAACTCCAAGAGCCAAGTTTTCTTAAAAATGAACAGTCTGCAAACTGATGACACAGCCATGTACTACTGTGCCACGCCCTTTTACGGGTATGCTATGGACTACTGGGGTCAAGGAACCTCAGTCATCGTCTCCTCAGCCAAAACGACACCCCCATCTGTCTATCCACTGGCCCCTGGATCTGCTGCCCAAACTAACTCCATGGTGAC…
P01C01_1	1	5	1	HV10-1*01	HJ2*01	HD2-2*01	CVRHLRGYDGYYFDYW	HV270	VRHLRGYDGYYFDY	TGGAGGATTGGTGCAGCCTAAAGGGTCATTGAAACTCTCATGTGCAGCCTCTGGATTCAGCTTCAATACCTACGCCATGAACTGGGTCCGCCAGGCTCCAGGAAAGGGTTTGGAATGGGTTGCTCGCATAAGAAGTAAAAGTAATAATTATGCAACATATTATGCCGATTCAGTGAAAGACAGATTCACCATCTCCAGAGATGATTCAGAAAGCATGCTCTATCTGCAAATGAACAACTTGAAAACTGAGGACACAGCCATGTATTACTGTGTGAGACATTTGAGGGGTTACGACGGGTACTACTTTGACTACTGGGGCCAAGGCACCACTCTCACAGTCTCCTCAGCCAAAACGACACCCCCATCTGTCTATCCACTGGCCCCTGGATCTGCTGCCCA…
P01C02_1	1	5	1	HV1-26*01	HJ2*01	HD2-10*02	CAREDGNYYFDYW	HV398	AREDGNYYFDY	ACCTGAGCTGGTGAAGCCTGGAGCTTCAATGAAGATATCCTGCAAGGCTTCTGGTTACTCATTCACTGGCTACACCATGAACTGGGTGAAGCAGAGCCATGGAAAGAACCTTGAGTGGATTGGACTTATTAATCCTTACAATGGTGATACTAGCTACAACCAGAAGTTCAAGGGCAAGGCCACATTAACTGTAGACAAGTCATCCAGCACAGCCTACATGGAGCTCCTCAGTCTGACATCTGAGGACTCTGCAGTCTATTACTGTGCAAGAGAGGATGGTAACTACTACTTTGACTACTGGGGCCAAGGCACCACTCTCACAGTCTCCTCAGAGAGTCAGTCCTTCCCAAATGTCTTCCCCC
P01C03_1	1	5	1	HV1-26*01	HJ1*03	HD1-1*01	CARGGYYYGSRYFDVW	HV301	ARGGYYYGSRYFDV	ACCTGAGCTGGTGAAGCCTGGGGCTTCAGTGAAGATATCCTGTAAGGCTTCTGGATACACGTTCACTGACTACTACATGAACTGGGTGAAACAGAGCCATGGAATGAGCCTTGAGTGGGTTGGAGATATTAATCCTAACAATGGTGGTACTACCTACAACCAGAAGTTCAAGGGCAAGGCCACATTGACTGTAGACAAGTCCTCCAGCACAGCCTACATGGAGCTCCGCAGCCTGACATCTGAGGACTCTGCAGTCTATTACTGTGCAAGAGGAGGGTATTACTACGGTAGCCGGTACTTCGATGTCTGGGGCACAGGGACCACGGTCACCGTCTCCTCAGCCAAAACGACACCCCCATCTGTCTATCCACTGGCCCCTGGATCTGCTGCCCAAACTAA…
P01C04_1	1	5	1	HV1-26*01	HJ3*01	HD2-3*01	CAREGNYGLAYW	HV398	AREGNYGLAY	ACCTGAGCTGGTGAAGCCTGGAGCTTCAATGAAGATATCCTGCAAGGCTTCTGGTTACTCATTCACTGGCTACACCATGAACTGGGTGAAGCAGAGCCATGGAAAGAACCTTGAGTGGATTGGACTTATTAATCCTTACAATGGTGGTACTGGCTACAACCAGAAGTTCAAGGGCAAGGCCACATTAACTGTAGACAAGTCATCCAGCACAGCCTACATGGAGCTCCTCAGTCTGACATCTGAGGACTCTGCAGTCTATTACTGTGCAAGAGAGGGTAACTACGGATTGGCTTATTGGGGCCAAGGGACTCTGGTCACTGTCTCTGCAGAGAGTCAGTCCTTCCCAAATGTCTTCCCCC
P01C05_1	1	5	1	HV1-55*01	HJ3*01	HD1-1*01	CARGGYYGSAFAYW	HV332	ARGGYYGSAFAY	GGCTGAGCTTGTGAAGCCTGGGGCTTCAGTGAAGATGTCCTGTAAGGCTTCTGGCTACACCTTCACCAGCTACTGGATAACCTGGGTGAAGCAGAGGCCTGGACAAGGCCTTGAGTGGATTGGAGATATTTATCCTGGTAGTGGTAGTACTAACTACAATGAGAAGTTCAAGAGCAAGGCCACACTGACTGTAGACACATCCTCCAGCACAGCCTACATGCAGCTCAGCAGCCTGACATCTGAGGACTCTGCGGTCTATTACTGTGCAAGAGGGGGCTACTACGGTAGTGCATTTGCTTACTGGGGCCAAGGGACTCTGGTCACTGTCTCTGCAGCCAAAACGACACCCCCATCTGTCTATCCACTGGCCCCTGGATCTGCTGCCCAAACTAACTCCAT…
P01C06_1	1	5	1	HV5-6*01	HJ3*01	HD2-4*01	CARQSMITTGGFAYW	HV192	ARQSMITTGGFAY	GGGAGACTTAGTGAAGCCTGGAGGGTCCCTGAAACTCTCCTGTGCAGCCTCTGGATTCACTTTCAGTAGCTATGGCATGTCTTGGGTTCGCCAGACTCCAGACAAGAGGCTGGAGTGGGTCGCAACCATTAGTAGTGGTGGTAGTTACACCTACTATCCAGACAGTGTGAAGGGGCGATTCACCATCTCCAGAGACAATGCCAAGAACACCCTGTACCTGCAAATGAGCAGTCTGAAGTCTGAGGACACAGCCATGTATTACTGTGCAAGACAATCTATGATTACGACGGGGGGGTTTGCTTACTGGGGCCAAGGGACTCTGGTCACTGTCTCTGCAGCCAAAACGACACCCCCATCTGTCTATCCACTGGCCCCTGGATCTGCTGCCCAAACTAACTC…
P01C07_1	1	5	1	HV1-80*01	HJ4*01	HD2-4*01	CARDDYDVDYYAMDYW	HV559	ARDDYDVDYYAMDY	GGCTGAGCTGGTGAGGCCTGGGTCCTCAGTGAAGATTTCCTGCAAGGCTTCTGGCTATGCATTCAGTAGCTACTGGATGAACTGGGTGAAGCTGAGGCCTGGACAGGGTCTTGAGTGGATTGGACAGATTTATCCTGGAGATGGTGATACTAACTACAATGGAAAGTTCAAGGGTAAAGCCACACTGACTGCAGACAAATCCTCCAGCACAGTCTACATGCAGCTCAGCAGCCTAACATCTGAGGACTCTGCGGTCTATTTCTGTGCAAGAGATGATTACGACGTAGATTACTATGCTATGGACTACTGGGGTCAAGGAACCTCAGTCACCGTCTCCTCAGAGAGTCAGTCCTTCCCAAATGTCTTCCCCC
P01C08_1	1	5	1	HV5-17*02	HJ2*01	HD2-13*01	CARGDYYFDYW	HV139	ARGDYYFDY	GGGAGGCTTAGTGCAGCCTGGAGGGTCCCGGAAACTCTCCTGTGCAGCCTCTGGATTCACTTTCAGTAGCTTTGGAATGCACTGGGTTCGTCAGGCTCCAGAGAAGGGGCTGGAGTGGGTCGCATACATTAGTAGTGGCAGTAGTACCATCTACTATGCAGACACAGTGAAGGGCCGATTCACCATCTCCAGAGACAATCCCAAGAACACCCTGTTCCTGCAAATGACCAGTCTAAGGTCTGAGGACACGGCCATGTATTACTGTGCAAGAGGGGACTACTACTTTGACTACTGGGGCCAAGGCACCACTCTCACAGTCTCCTCAGCCAAAACGACACCCCCATCTGTCTATCCACTGGCCCCTGGATCTGCTGCCCAAACTAACTCCATGGTGACCCT…
P01C09_1	1	5	1	HV1-26*01	HJ1*01	HD1-1*01	CARDYYGSSGYFDVW	HV398	ARDYYGSSGYFDV	ACCTGAGCTGGTGAAGCCTGGAGCTTCAATGAAGATATCCTGCAAGGCTTCTGGTTACTCATTCACTGGCTACACCATGAACTGGGTGAAGCAGAGCCATGGAAAGAACCTTGAGTGGATTGGACTTATTAATCCTTACAATGGTGGTACTAGCTACAACCAGAAGTTCAAGGGCAAGGCCACATTAACTGTAGACAAGTCATCCAGCACAGCCTACATGGAGCTCCTCAGTCTGACATCTGAGGACTCTGCAGTCTATTACTGTGCAAGAGATTACTACGGTAGTAGCGGGTACTTCGATGTCTGGGGCGCAGGGACCACGGTCACCGTCTCCTCAGAGAGTCAGTCCTTCCCAAATGTCTTCCCCC
P01C10_1	1	5	1	HV1-9*01	HJ4*01	HD2-5*01	CARDYSNYGYYAMDYW	HV281	ARDYSNYGYYAMDY	AGCTGAGCTGATGAAGCCTGGGGCCTCAGTGAAGCTTTCCTGCAAGGCTACTGGCTACACATTCACTGGCTACTGGATAGAGTGGGTAAGGCAGAGGCCTGGACATGGCCTTGAGTGGATTGGAGAGATTTTACCTGGAGGTCATAGTACTAACTACAATGAGAAGTTCAAGGGCAAGGCCACATTCACTGCAGATACATCCTCCAACACAGCCTACATGCAACTCAGCAGCCTGACAACTGAGGACTCTGCCATCTATTACTGTGCAAGAGACTATAGTAACTACGGTTACTATGCTATGGACTACTGGGGTCAGGGAACCTCAGTCACCGTCTCCTCAGAGAGTCAGTCCTTCCCAAATGTCTTCCCCC
P01C11_1	1	5	1	HV3-8*02	HJ3*01	HD2-5*01	CARSYRK#FAYW	HV128	ARSYRKGLLTGAKGLWSLSLQ	ACCTAGCCTCGTGAAACCTTCTCAGACTCTGTCCCTCACCTGTTCTGTCACTGGCGACTCCATCACCAGTGGTTACTGGACCTGGATCCGGAAATTCCCAGGGAATAAACTTGAATACATGGGGTACATAAGCTACAGTGGTACCACTTACTACAATCCATCTCTCAAAAGTCGAATCTCCATCACTCGAGACACATCCAAGAACCAGTACTACCTGCAGTTGAATTCTGTGACTACTGAGGACACAGCCACATATTACTGTGCAAGATCCTATAGGAAGGGTTTGCTTACTGGGGCCAAGGGACTCTGGTCACTGTCTCTGCAGAGAGTCAGTCCTTCCCAAATGTCTTCCCCC
P01C12_1	1	5	1	HV3-6*02	HJ4*01	HD2-1*01	CAILLYAMDYW	HV120	AILLYAMDY	ACCTGGCCTCGTGAAACCTTCTCAGTCTCTGTCTCTCACCTGCTCTGTCACTGGCTACTCCATCACCAGTGGTTATTACTGGCACTGGATCCGGCAGTTTCCAGGAAACAAACTGGAATGGATGGGCTACATAACCTACGACGGTTGCAATAACTACAACCCATCTCTCAAAAATCGAATCTCCATCACTCGTGACACATCTAAGAACCAGTTTTTCCTGAAGTTGAATTCTGTGACTACTGAGGACACAGCTACATATTACTGTGCAATTCTCCTCTATGCTATGGACTACTGGGGTCAAGGAACCTCAGTCACCGTCTCCTCAGAGAGTCAGTCCTTCCCAAATGTCTTCCCCC
P01D01_1	1	5	1	HV1-81*01	HJ2*01	HD2-3*01	CARRDGYHLYYFDYW	HV363	ARRDGYHLYYFDY	AGCTGAGCTGGCGAGGCCTGGGACTTCAGTGAAGCTGTCCTGCAAGGCTTCTGGCTACACCTTCACAAGCTATGGTATAAGCTGGGTGAAGCAGAGAACTGGACAGGGCCTTGAGTGGATTGGAGAGATTTATCCTAGAAGTGGTAATACTTACTACAATGAGAAGTTCAAGGGCAAGGCCACACTGACTGCAGACAAATCCTCCAGCACAGCGTACATGGAGCTCCGCAGCCTGACATCTGAGGACTCTGCGGTCTATTTCTGTGCAAGACGGGATGGTTACCACCTGTACTATTTTGACTACTGGGGCCAAGGCACCACTCTCACAGTCTCCTCAGCCAAAACGACACCCCCATCTGTCTATCCACTGGCCCCTGGATCTGCTGCCCAAACTAACTC…
P01D03_1	1	5	1	HV1-81*01	HJ2*01	HD2-4*01	CGPLIYYDSDGYFDYW	HV363	GPLIYYDSDGYFDY	AGCTGAGCTGGCGAGGCCTGGGGCTTCAGTGAAGCTGTCCTGCAAGGCTTCTGGCTACACCTTCACAAGCTATGGTATAAGCTGGGTGAAGCAGAGAACTGGACAGGGCCTTGAGTGGATTGGAGAGATTTATCCTAGAAGTGGTAATACTTACTACAATGAGAAGTTCAAGGGCAAGGCCACACTGACTGCAGACAAATCCTCCAGCACAGCGTACATGGAGCTCCGCAGCCTGACATCTGAGGACTCTGCGGTCTATTTCTGTGGCCCCCTGATCTACTATGATTCCGACGGGTACTTTGACTACTGGGGCCAAGGCACCACTCTCACAGTCTCCTCAGCCAAAACGACACCCCCATCTGTCTATCCACTGGCCCCTGGATCTGCTGCCCAAACTAA…
P01D04_1	1	5	1	HV14-2*02	HJ4*01	HD3-1*01	CARRGGPGDYW	HV150	ARRGGPGDY	GGCAGAGCTTGTGAAGCCAGGGGCCTCAGTCAAGTTGTCCTGCAAAGCTTCTGGCTTCAACATTAAAGACTACTATATGCACTGAGTGAAGCAGAGGCCTGAACAGGGCCTGGAGTGGATTGGAAGGATTGATCCTGAGGATGGTGAAACTAAATATGCCCCGAAGTTCCAGGGCAAGGCCACTATAACAGCAGACACATCCTCCAACACAGCCTACCTGCAGCTCAGCAGCCTGACATCTGAGGACACTGCCGTCTATTACTGTGCTAGACGGGGGGGCCCGGGGGACTACTGGGGTCAAGGAACCTCAGTCACCGTCTCCTCAGCCAAAACGACACCCCCATCTGTCTATCCACTGGCCCCTGGATCTGCTGCCCAAACTAACTCCATGGTGACCCT…
P01D05_1	1	5	1	HV1-26*01	HJ2*01	HD2-10*02	CAREDGNYYFDYW	HV398	AREDGNYYFDY	ACCTGAGCTGGTGAAGCCTGGAGCTTCAATGAAGATATCCTGCAAGGCTTCTGGTTACTCATTCACTGGCTACACCATGAACTGGGTGAAGCAGAGCCATGGAAAGAACCTTGAGTGGATTGGACTTATTAACCCTTACAATGGTGGTACTAGCTACAACCAGAAGTTCAAGGGCAAGGCCACATTAACTGTAGACAAGTCATCCAGCACAGCCTACATGGAGCTCCTCAGTCTGACATCTGAGGACTCTGCAGTCTATTACTGTGCAAGAGAGGATGGTAACTACTACTTTGACTACTGGGGCCAAGGCACCACTCTCACAGTCTCCTCAGAGAGTCAGTCCTTCCCAAATGTCTTCCCCC
P01D07_1	1	5	1	HV1-64*01	HJ3*01	HD3-3*01	CAGLWSPFAYW	HV346	AGLWSPFAY	GGCTGAGCTGGTAAAGCCTGGGACTTCAGTGAAGTTGTCCTGCAAGGCTTCTGGCTACACTTTCACCATCTACTGGATGCACTGGGTGAAGCAGAGGCCTGGACAAGGCCTTGAGTGGATTGGAATGATTCATCCTAATAGTGGTAGTACTAACTACAATGAGAAGTTCAAGAGCAAGGCCACACTGACTGTAGACAAATCCTCCAGCACAGCCTACATGCAACTCAGCAGCCTGACATCTGAGGACTCTGCGGTCTATTACTGTGCAGGGTTGTGGTCCCCGTTTGCTTACTGGGGCCAAGGGACTCTGGTCACTGTCTCTGCAGAGAGTCAGTCCTTCCCAAATGTCTTCCCCC
P01D08_1	1	5	1	HV1-84*02	HJ4*01	HD1-2*01	CARSSVRDYVMDYW	HV034	ARSSVRDYVMDY	ACCTGAGCTGGTGAAGCCTGGGGCTTCAGTGAAGATATCCTGCAAGGCTTCTGGCTACACCTTCAGTGACTACTATATAAACTGGGTGAAGCAGAAGCCTGGACAGGGACTTGAGTGGATTGGATGGATTTATCCTGGAAGCGGTAATACTAAGTACAATGAGAAGTTCAAGGGCAAGGCCACATTGAGTGTAGACACATCCTCCAGCACAGCCTACATGCAGCTCAGCAGCCTGACATCTGAGGACACTGCTGTCTATTTCTGTGCAAGATCTTCCGTACGGGACTATGTTATGGACTACTGGGGTCAAGGAACCTCAGTCACCGTCTCCTCAGAGAGTCAGTCCTTCCCAAATGTCTTCCCCC
P01D09_1	1	5	1	HV1-80*01	HJ4*01	HD2-4*01	CASDDYDVDYYAMDYW	HV559	ASDDYDVDYYAMDY	GGCTGAGCTGGTGAGGCCTGGGTCCTCAGTGAAGATTTCCTGCAAGGCTTCTGGCTATGCATTCAGTAGCTACTGGATGAACTGGGTGAAGCAGAGGCCTGGACAGGGTCTTGAGTGGATTGGACAGATTTATCCTGGAGATGGTGATACTAACTACAATGGAAAGTTCAGGGGTAAAGCCACACTGACTGCAGACAAATCCTCCAGCACAGCCTACATGCAGCTCAGCAGCCTAACATCTGAGGACTCTGCGGTCTATTTCTGTGCAAGTGATGATTACGACGTAGATTACTATGCTATGGACTACTGGGGTCAAGGAACCTCAGTCACCGTCTCCTCAGCCAAAACGACACCCCCATCTGTCTATCCACTGGCCCCTGGATCTGCTGCCCAAACTAA…
P01D10_1	1	5	1	HV1-9*01	HJ4*01	HD4-1*01	CVRASSWDGGAMDYW	HV281	VRASSWDGGAMDYWVQGTSVTVSS	AGCTGAGCTGATGAAGCCTGGGGCCTCAGTGAAGCTTTCCTGCAAGGCTACTGGCTACACATTCACTGGCTACTGGATAGAGTGGGTAAAGCAGAGGCCTGGACATGGCCTTGAGTGGATTGGAGAGATTTTACCTGGAAGTGGTAGTACTAACTACAATGAGAAGTTCAAGGGCAAGGCCACATTCACTGCAGATACATCCTCCAACACAGGTTACATGCAACTCAGCAGCCTGACAACTGAGGACTCTGCCATCTATTACTGTGTAAGGGCCTCCTCCTGGGACGGAGGGGCTATGGACTACTGGGTTCAAGGAACCTCAGTCACCGTCTCCTCAGAGAGTCAGTCCTTCCCAAATGTCTTCCCCC
P01D11_1	1	5	1	HV1-26*01	HJ2*01	HD3-3*01	CAREGGYYLDYW	HV398	AREGGYYLDY	ACCTGAGCTGGTGAAGCCTGGAGCTTCAATGAAGATATCCTGCAAGGCTTCTGGTTACTCATTCACTGACTACACCATGAACTGGGTGAAGCAGAGCCATGGAAAGAACCTTGAGTGGATTGGACTTATTAATCCTTACAATGGTGGTACTAGCTACAACCAGAAGTTCAAGGGCAAGGCCACATTAACTGTAGACAAGTCATCCAGCACAGCCTACATGGAGCTCCTCAGTCTGACATCTGAGGACTCTGCAGTCTATTACTGTGCAAGAGAGGGCGGTTACTACCTTGACTACTGGGGCCAAGGCACCACTCTCACAGTCTCCTCAGAGAGTCAGTCCTTCCCAAATGTCTTCCCCC
P01D12_1	1	5	1	HV5-6-4*01	HJ2*01	HD1-2*01	CTRDRRPHFDYW	HV178	TRDRRPHFDY	GGGAGGCTTAGTGAAGCCTGGAGGGTCCCTGAAACTCTCCTGTGCAGCCTCTGGATTCACTTTCAGCAGCTATATTATGTCTTGGGTTCGCCAGACTCCGGAGAAGAGGCTGGAGTGGGTCGCAACCATTAGTAGTGGTGGTAGTTACACCTACTATCCAGACAGTGTGAAGGGCCGATTCACCATTTCCAGAGACAATGCCAAGAACACCCTGTACCTGCAAATGAGCAGTCTGAAGTCTGAGGACACAGCCATGTATTACTGTACAAGAGATCGGCGGCCCCACTTTGACTACTGGGGCCAAGGCACCACTCTCACAGTCTCCTCAGAGAGTCAGTCCTTCCCAAATGTCTTCCCCC
P01E01_1	1	5	2	HV3-2*02	HJ4*01	HD5-1*01	CARRDSRYAMDYW	HV126	ARRDSRYAMDY	ACCTGGCCTGGTGAAACCTTCTCAGTCTCTGTCCCTCACCTGCACTGTCACTGGCTACTCAATCACCAGTGATTATGCCTGGAACTGGATCCGGCAGTTTCCAGGAAACAAACTGGAGTGGATGGGCTACATAAGCTACAGTGGTAGCACTAGCTACAACCCATCTCTCAAAAGTCGAATCTCTATCACTCGAGACACATCCAAGAACCAGTTCTTCCTGCAGTTGAATTCTGTGACTACTGAGGACACAGCCACATATTACTGTGCAAGAAGGGATTCCCGCTATGCTATGGACTACTGGGGTCAAGGAACCTCAGTCACCGTCTCCTCAGAGAGTCAGTCCTTCCCAAATGTCTTCCCCC
P01E02_1	1	5	2	HV5-6*01	HJ4*01	HD4-1*01	CARQGELGRNYAMDYW	HV192	ARQGELGRNYAMDY	GGGAGACTTAGTGAAGCCTGGAGGGTCCCTGAAACTCTCCTGTGCAGCCTCTGGATTCACTTTCAGTAGCTATGGCATGTCTTGGGTTCGCCAGACTCCAGACAAGAGGCTGGAGTGGGTCGCAACCATTAGTGGTGGTGGTAGTTACACCTACTATCCAGACAGTGTGAAGGGGCGATTCACCATCTCCAGAGACAATGCCAAGAACACCCTGTACCTGCAAATGAGCAGTCTGAAGTCTGAGGACACAGCCATGTATTACTGTGCAAGACAGGGGGAACTGGGACGAAACTATGCTATGGACTACTGGGGTCAAGGAACCTCAGTCACCGTCTCCTCAGCCAAAACGACACCCCCATCTGTCTATCCACTGGCCCCTGGATCTGCTGCCCAAACTAA…
P01E03_1	1	5	2	HV6-6*01	HJ4*01	HD2-3*01	CTRPGGYYAIDYAMDYW	HV265	TRPGGYYAIDYAMDY	AGGAGGCTTGGTGCAACCTGGAGGATCCATGAAACTCTCTTGTGCTGCCTCTGGATTCACTTTTAGTGACGCCTGGATGGACTGGGTCCGCCAGTCTCCAGAGAAGGGGCTTGAGTGGGTTGCTGAAATTAGAAGCAAAGCTAATAATCATGCAACATACTATGCTGAGTCTGTGAAAGGGAGGTTCACCATCTCAAGAGATGATTCCAAAAGTAGTGTCTACCTGCAAATGAACAGCTTAAGAGCTGAAGACACTGGCATTTATTACTGTACCAGGCCAGGTGGTTACTACGCCATTGACTATGCTATGGACTACTGGGGTCAAGGAACCTCAGTCACCGTCTCCTCAGAGAGTCAGTCCTTCCCAAATGTCTTCCCCC
P01E05_1	1	5	2	HV1-18*01	HJ3*01	HD1-2*01	CARDYYGYREVWFACW	HV398	ARDYYGYREVWFAC	ACCTGAGCTGGTGAAGCCTGGAGCTTCAATGAAGATATCCTGCAAGGCTTCTGGTTACTCATTCACTGGCTACACCATGAACTGGGTGAAGCAGAGCCATGGAAAGAACCTTGAGTGGATTGGACTTATTAATCCTTACAATGGTGGTACTAACTACAACCAGAAGTTCAAGGGCAAGGCCACATTAACTGTAGACAAGTCATCCAGCACAGCCTACATGGAGCTCCTCAGTCTGACATCTGAGGACTCTGCAGTCTATTACTGTGCAAGAGATTACTACGGCTACAGGGAGGTCTGGTTTGCTTGCTGGGGCCAAGGGACTCTGGTCACTGTCTCTGCAGAGAGTCAGTCCTTCCCAAATGTCTTCCCCC
P01E07_1	1	5	2	HV5-6*01	HJ4*01	HD4-1*01	CARQGELGRSYAMDYW	HV192	ARQGELGRSYAMDY	GGGAGACTTAGTGAAGCCTGGAGGGTCCCTGAAACTCTCCTGTGCAGCCTCTGGATTCACTTTCAGTAGCTATGGCATGTCTTGGGTTCGCCAGACTCCAGACAAGAGGCTGGAGTGGGTCGCAACCATTAGTAGTGGTGGTAGTTACACCTACTATCCAGACAGTGTGAAGGGGCGATTCACCATCTCCAGAGACAATGCCAAGAACACCCTGTACCTGCAAATGAGCAGTCTGAAGTCTGAGGACACAGCCATGTATTACTGTGCAAGACAGGGGGAACTGGGACGAAGCTATGCTATGGACTACTGGGGTCAAGGAACCTCAGTCACCGTCTCCTCAGCCAAAACGACACCCCCATCTGTCTATCCACTGGCCCCTGGATCTGCTGCCCAAACTAA…
P01E08_1	1	5	2	HV1-9*01	HJ4*01	HD3-3*01	CARLGLGGGYYYAMDYW	HV386	ARLGLGGGYYYAMDY	AGCTGAGCTGATGAAGCCTGGGGCCTCAGTGAAGATATCCTGCAAGGCTACTGGCTACACATTCAGTAGCTACTGGATAGAGTGGGTAAAGCAGAGGCCTGGACATGGCCTTGAGTGGATTGGAGAGATTTTACCTGGAAGTGGTAGTACTAATTACAATGAGAAGTTCAAGGGCAAGGCCACATTCACTGCAGATACATCCTCCAACACAGCCTACATGCAACTCAGCAGCCTAACATCTGAGGACTCTGCCGTCTATTACTGTGCAAGATTGGGACTGGGAGGGGGATATTACTATGCTATGGACTACTGGGGTCAAGGAACCTCAGTCACCGTCTCCTCAGCCAAAACGACACCCCCATCTGTCTATCCACTGGCCCCTGGATCTGCTGCCCAAAC…
P01E09_1	1	5	2	HV3-2*02	HJ4*01	HD2-10*02	CTRRDSRYAMDYW	HV126	TRRDSRYAMDY	ACCTGGCCTGGTGAAACCTTCTCAGTCTCTGTCCCTCACCTGCACTGTCACTGGCTACTCAATCACCAGTGATTATGCCTGGAACTGGATCCGGCAGTTTCCAGGAAACAAACTGGAGTGGATGGGCTACATAAGCTACAGTGGTAGCACTAGCTACAACCCATCTCTCAAAAGTCGAATCTCTATCACTCGAGACACATCCAAGAACCAGTTCTTCCTGCAGTTGAATTCTGTGACTACTGAGGACACAGCCACATATTACTGTACAAGAAGGGATTCCCGCTATGCTATGGACTACTGGGGTCAAGGAACCTCAGTCACCGTCTCCTCAGAGAGTCAGTCCTTCCCAAATGTCTTCCCCC
P01E10_1	1	5	2	HV2-6-4*01	HJ4*01	HD2-1*01	CARNGNYHAMDYW	HV175	ARNGNYHAMDY	ACCTGGCCTGGTGGCACCCTCACAGAGCCTGTCCATCACATGCACTGTCTCTGGGTTCTCATTATCCAGATATAGTATACACTGGGTTCGCCAGCCTCCAGGAAAGGGTCTGGAGTGGCTGGGAATGATATGGGGTGGTGGAAGCACAGACTATAATTCAGCTCTCAAATCCAGACTGAGCATCAGCAAGGACAACTCCAAGAGCCAAGTTTTCTTAAAAATGAACAGTCTGCAAACTGATGACACAGCCATGTACTACTGTGCCAGAAATGGTAACTATCATGCTATGGACTACTGGGGTCAAGGAACCTCAGTCACCGTCTCCTCAGCCAAAACGACACCCCCATCTGTCTATCCACTGGCCCCTGGATCTGCTGCCCAAACTAACTCCATGGTGAC…
P01E11_1	1	5	2	HV1-81*01	HJ2*01	HD1-1*01	CAITCGYYFDYW	HV363	AITCGYYFDY	AGCTGAGCTGGCGAGGCCTGGGGCTTCAGTGAAGCTGTCCTGCAAGGCTTCTGGCTACACCTTCACAAACTATGATATAAGCTGGGTGAAGCAGATAACTGGACAGGGCCTTGAGTGGATTGGAGAGATTTATCCTAGAACTGGTAATAATTACTACAATGAGAAGTTCAAGGGCAAGGCCACACTGACAGCAGACAAATCCTCCAGCACAGCGTACATGGAGCTCCGCAGCCTGACATCTGAGGACTCTGCGGTCTATTTCTGTGCGATTACTTGTGGGTACTACTTTGACTACTGGGGCCAAGGCACCACTCTCACAGTCTCCTCAGAGAGTCAGTCCTTCCCAAATGTCTTCCCCC
P01F01_1	1	5	2	HV1-26*01	HJ4*01	HD3-3*01	CARDLMDYW	HV398	ARDLMDY	ACCTGAACTGGTGAAGCCTGGAGCTTCAATGAAGATATCCTGCAAGGCTTCTGGTTACTCATTCACTGGCTACACCATGAACTGGGTGAAGCAGAGCCATGGAAAGAACCTTGAGTGGATTGGACTTATTAATCCTTACAATGGTGGTACTAGCTACAACCAGAAGTTCAAGGGCAAGGCCACATTAACTGTAGACAAGTCATCCAGCACAGCCTACATGGAGCTCCTCAGTCTGACATCTGAGGACTCTGCAGTCTATTACTGTGCAAGGGACCTTATGGACTACTGGGGTCAAGGAACCTCAGTCACCGTCTCCTCAGAGAGTCAGTCCTTCCCAAATGTCTTCCCCC
P01F02_1	1	5	2	HV2-9-1*01	HJ1*03	HD2-5*01	CARKSNYWYFDVW	HV211	ARKSNYWYFDV	ACCTGGCCTGGTGGCGCCCTCACAGAGCCTGTCCATCACATGCACTGTCTCTGGGTTCTCATTAACCAGCTATGCTATAAGCTGGGTTCGCCAGCCACCAGGAAAGGGTCTGGAGTGGCTTGGAGTAATATGGACTGGTGGAGGCACAAATTATAATTCAGCTCTCAAATCCAGACTGAGCATCAGCAAAGACAACTCCAAGAGTCAAGTTTTCTTAAAAATGAACAGTCTGCAAACTGATGACACAGCCAGGTACTACTGTGCCAGAAAGAGTAACTACTGGTACTTCGATGTCTGGGGCACAGGGACCACGGTCACCGTCTCCTCAGAGAGTCAGTCCTTCCCAAATGTCTTCCCCC
P01F03_1	1	5	2	HV1-15*01	HJ1*03	HD4-1*01	CTRPANWGHWYFDVW	HV287	TRPANWGHWYFDV	GGCTGAGCTGGTGAGGCCTGGGGCTTCAGTGACGCTGTCCTGCGAGGCTTCGGGCTACACATTTACTGACTATGAAATACACTGGGTGAAGCAGACACCTGTGCATGGCCTGGAATGGATTGGAGCTATTGATCCTGAAACTGGTGGTACTGCCTACAATCAGAAGTTCTAGGGCAAGGCCATACTGACTGCAGACAAATCCTCCAGCACAGCCTACATGGAGCTCCGCAGCCTGACATCTGAGGACTCTGCCGTCTATTACTGTACAAGACCCGCTAACTGGGGGCACTGGTACTTCGATGTCTGGGGCACAGGGACCACGGTCACCGTCTCCTCAGCCAAAACGACACCCCCATCTGTCTATCCACTGGCCCCTGGATCTGCTGCCCAAACTAACTC…
P01F04_1	1	5	2	HV5-6*01	HJ4*01	HD4-1*01	CARHATGTRAMDYW	HV192	ARHATGTRAMDY	GGGAGACTTAGTGAAGCCTGGAGGGTCCCTGAAACTCTCCTGTGCAGCCTCTGGATTCACTTTCAGTAGCTATGGCATGTCTTGGGTTCGCCAGACTCCAGACAAGAGGCTGGAGTGGGTCGCAACCATTAGTAGTGGTGGTAGTTACACCTACTATCCAGACAGTGTGAAGGGGCGATTCACCATCTCCAGAGACAATGCCAAGAACACCCTGTACCTGCAAATGAGCAGTCTGAAGTCTGAGGACACAGCCATGTATAACTGTGCAAGACATGCGACTGGGACGAGGGCTATGGACTACTGGGGTCAAGGAACCTCAGTCACCGTCTCCTCAGCCAAAACGACACCCCCATCTGTCTATCCACTGGCCCCTGGATCTGCTGCCCAAACTAACTCCAT…
P01F05_1	1	5	2	HV1-54*01	HJ2*01	HD1-1*01	CVRRRGSIITVPDYW	HV657	VRRRGSIITVPDY	AGGTGAGCTGGTGAGGCCTGGGACTTCAGTGAAGGTGTCCTGCAAGGCTTCTGGATACGCCTTCACTAATTACTTGATAGAGTGGGTAAAGCAGAGGCCTGGACAGGGCCTTGAGTGGATTGGAGTGATTAATCCTGGAAGTGGTGATACTAACTACAATGAGAAGTTCAAGGGCAAGGCAACACTGACTGCAGACAAATCCTCCAGCACTGCCTACATGCAGCTCAGCAGCCTGACATCTGATGACTCTGCGGTCTATTTCTGTGTAAGAAGAAGGGGGTCTATTATTACGGTACCTGACTACTGGGGCCAAGGCACCACTCTCACAGTCTCCTCATCCAAAACGACACCCCCATCTGTCTATCCACTGGCCCCTGGATCTGCTGCCCAAACTAACTC…
P01F06_1	1	5	2	HV1-63*01	HJ3*01	HD2-2*01	CARMGGYDVWFAYW	HV345	ARMGGYDVWFAY	AGCTGAGCTGGTAAGGCCTGGGACTTCAGTGAAGATGTCCTGCAAGGCTTCTGGATACACCTTCACTAGCTACTGGATAGGTTGGGCAAAGCAGAGGCCTGGACATGGCCTTGAGTGGATTGGAGATATTTACCCTGGAGGTGGTTATACTAACTACAATGAGAAGTTCAAGGGCAAGGCCACACTGACTGCAGACAAATCCTCCAGCACAGCCTACATGCAGTTCAGCAGCCTGACATCTGAGGACTCTGCCATCTATTACTGTGCAAGAATGGGGGGTTACGACGTCTGGTTTGCTTACTGGGGCCAAGGGACTCTGGTCACTGTCTCTGCAGCCAAAACGACACCCCCATCTGTCTATCCACTGGCCCCTGGATCTGCTGCCCAAACTAACTCCAT…
P01F08_1	1	5	2	HV1-26*01	HJ4*01	HD2-10*01	CTRGSYYGNFCAMDYW	HV398	TRGSYYGNFCAMDY	ACCTGAGCTGGTGAAGCCTGGAGCTTCAATGAAGATATCCTGCAAGGCTTCTGGTTACTCATTCACTGGCTACAACATGAACTGGGTGAAGCAGAGCCATGGAAAGAACCTTGAGTGGATTGGACTTATTAATCCTTACAATGGTGGTACTAGCTACAACCAGAAGTTCAAGGGCAAGGCCACATTAACTGTAGACAAGTCATCCAGCACAGCCTACATGGAGCTCCTCAGTCTGACATCTGAGGACTCTGCAGTCTATTACTGTACAAGAGGATCCTACTATGGTAACTTCTGTGCTATGGACTACTGGGGTCAAGGAACCTCAGTCACCGTCTCCTCAGCCAAAACGACACCCCCATCTGTCTATCCACTGGCCCCTGGATCTGCTGCCCAAACTAA…
P01F11_1	1	5	2	HV2-6-4*01	HJ4*01	HD2-1*01	CARNGNYHAMDYW	HV175	ARNGNYHAMDY	ACCTGGCCTGGTGGCACCCTCACAGAGCCTGTCCATCACATGCACTGTCTCTGGGTTCTCATTATCCAGATATAGTGTACACTGGGTTCGCCAGCCTCCAGGAAAGGGTCTGGAGTGGCTGGGAATGATATGGGGTGGTGGAAGCACAGACTATAATTCAGCTCTCAAATCCAGACTGCGCATCAGCAAGGACAACTCCAAGAGCCAAGTTTTCTTAAAAATGAACAGTCTGCAAACTGATGACACAGCCATGTACTACTGTGCCAGAAATGGTAACTATCATGCTATGGACTACTGGGGTCAAGGAACCTCAGTCACCGTCTCCTCAGCCAAAACGACACCCCCATCTGTCTATCCACTGGCCCCTGGATCTGCTGCCCAAACTAACTCCATGGTGAC…
P01F12_1	1	5	2	HV2-6-7*01			TPICLSTGPWICCPN	HV134	TPICLSTGPWICCPN*LHGDPGMPG	ACCTGGCCTGGTGGCGCCCTCACAGAGCCTGTCCATCACATGCACCGTCTCAGGGTTCTCATTAACCGGCTATGGTGTAAACTGGGTTCGCCAGCCTCCAGGAAAGGGTCTGGAGTGGCTGGGAATGATATGGGGTGATGGAAGCACAGACTATAATTCAGCTCTCAAATCCAGACTGAGCATCAGCAAGGACAACTCCAAGAGCCAAGTTTTCTTAAAAATGAACAGTCTGCAAACTGATGACACAGCCAGCCAAAACGACACCCCCATCTGTCTATCCACTGGCCCCTGGATCTGCTGCCCAAACTAACTCCATGGTGACCCTGGGATGCCTGGTCAAGGGCTATTTCCCTGAG
P01G03_1	1	5	2	HV1-26*01	HJ3*01	HD2-10*02	CARGYGNPPFAYW	HV398	ARGYGNPPFAY	ACCTGAGCTGGTGAAGCCTGGAGCTTCAATGAAGATATCCTGCAAGGCTTCTGGTTACTCATTCACTGGCTACACCATGAACTGGGTGAAGCAGAGCCATGGAAAGAACCTTGAGTGGATTGGACTTATTAATCCTTACAATGGTGGTACTAGCTACAACCAGAAGTTCAAGGGCAAGGCCACATTAACTGTAGACAAGTCATCCAGCACAGCCTACATGGAGCTCCTCAGTCTGACATCTGAGGACTCTGCAGTCTATTACTGTGCAAGGGGGTATGGTAACCCCCCGTTTGCTTACTGGGGCCAAGGGACTCTGGTCACTGTCTCTGCAGCCAAAACGACACCCCCATCTGTCTATCCACTGGCCCCTGGATCTGCTGCCCAAACTAACTCCATGGT…
P01G04_1	1	5	2	HV1-81*01	HJ2*01	HD1-1*01	CARGGITTVVATSGFDYW	HV363	ARGGITTVVATSGFDY	AGCTGAGCTGGCGAGGCCTGGGGCTTCAGTGAAGCTGTCCTGCAAGGCTTCTGGCTACACCTTCACAAGCTATGGTATAAGCTGGGTGAAGCAGAGAACTGGACAGGGCCTTGAGTGGATTGGAGAGATTTATCCTAGAAGTGGTAATACTTACTACAATGAGAAGTTCAAGGGCAAGGCCACACTGACTGCAGACAAATCCTCCAGTACAGCGTACATGGAGCTCCGCAGCCTGACATCTGAGGACTCTGCGGTCTATTTCTGTGCAAGAGGAGGGATTACTACGGTAGTAGCTACGTCGGGGTTTGACTACTGGGGCCAAGGCACCACTCTCACAGTCTCCTCAGAGAGTCAGTCCTTCCCAAATGTCTTCCCCC
P01G05_1	1	5	2	HV2-6-4*01	HJ4*01	HD2-1*01	CARNGNYHAMDYW	HV175	ARNGNYHAMDY	ACCTGGCCTGGTGGCACCCTCACAGAGCCTGTCCATCACATGCACTGTCTCTGGATTCTCATTATCCAGATATAATGTACACTGGGTTCGCCAGCCTCCAGGAAAGGGTCTGGAGTGGCTGGGAATGATATGGGGTGGTGGAAGCACAGACTATAATTCAGCTCTCAAATCCAGACTGAGCATCAGCAAGGACAACTCCAAGAGCCAAGTTTTCTTAAAAATGAACAGTCTACAAACTGATGACACAGCCATGTACTACTGTGCCAGAAATGGTAACTATCATGCTATGGACTACTGGGGTCAAGGAACCTCAGTCACCGTCTCCTCAGCCAAAACGACACCCCCATCTGTCTATCCACTGGCCCCTGGATCTGCTGCCCAAACTAACTCCATGGTGAC…
P01G07_1	1	5	2	HV1-81*01	HJ2*01	HD1-1*01	CARGGITTLVATSGFDYW	HV363	ARGGITTLVATSGFDY	AGCTGAGCTGGCGAGGCCTGGGGCTTCAGTGAAGCTGTCCTGCAAGGCTTCTGGCTACACCTTCACAAGCTATGGTATAAGCTGGGTGAAGCAGAGAACTGGACAGGGCCTTGAGTGGATTGGAGAGATTTATCCTAGAAGTGGTAATACTTACTACAATGAGAAGTTCAAGGGCAAAGCCACACTGACTGCAGACAAATCCTCCAGCACAGCGTACATGGAGCTCCGCAGCCTGACATCTGAGGACTCTGCGGTCTATTTCTGTGCAAGAGGAGGGATTACTACGTTAGTAGCTACGTCGGGGTTTGACTACTGGGGCCAAGGCACCACTCTCACAGTCTCCTCAGCCAAAACGACACCCCCATCTGTCTATCCACTGGCCCCTGGATCTGCTGCCCA…
P01G09_1	1	5	2	HV2-9-1*01	HJ4*01	HD4-1*01	CARNYLYYYAMDYW	HV211	ARNYLYYYAMDY	ACCTGGCCTGGTGGCGCCCTCACAGAGCCTGTCCATCACATGCACTGTCTCTGGGTTCTCATTAACCAGCTATGCTATAAGCTGGGTTCGCCAGCCACCAGGAAAGGGTCTGGAGTGGCTTGGAGTAATATGGACTGGTGGAGGCACAAATTATAATTCAGCTCTCAAATCCAGACTGAGCATCAGCAAAGACAACTCCAAGAGTCAAGTTTTCTTAAAAATGAACAGTCTGCAAACTGATGACACAGCCAGGTACTACTGTGCCAGAAATTATCTGTATTACTATGCTATGGACTACTGGGGTCAAGGAACCTCAGTCACCGTCTCCTCAGAGAGTCAGTCCTTCCCAAATGTCTTCCCCC
P01G11_1	1	5	2	HV5-17*01	HJ2*01	HD3-3*01	CARRDYFDYW	HV219	ARRDYFDY	GGGAGGCTTAGTGAAGCCTGGAGGGTCCCTGAAACTCTCCTGTGCAGCCTCTGGATTCACTTTCAGTGACTATGGAATGCACTGGGTTCGTCAGGCTCCAGAGAAGGGGCTGGAGTGGGTTGCATACATTAGCAGTGGCAGTAGTACCATCTACTATGCAGACACAGTGAAGGGCCGATTCACCATCTCCAGAGACAATGCCAAGAACACCCTGTTCCTGCAAATGACCAGTCTGAGGTCTGAGGACACGGCCATGTATTACTGTGCAAGGAGGGACTATTTTGACTACTGGGGCCAAGGCACCACTCTCACAGTCTCCTCAGCCAAAACGACACCCCCATCTGTCTATCCACTGGCCCCTGGATCTGCTGCCCAAACTAACTCCATGGTGACCCTGGG…
P01G12_1	1	5	2	HV5-4*02	HJ2*01	HD1-2*01	CARETTATWGFDYW	HV181	ARETTATWGFDY	GGGAGGCTTAGTGAAGCCTGGAGGGTCCCTGAAACTCTCCTGTGCAGCCTCTGGATTCACTTTCAGTGACTATTACATGTATTGGGTTCGCCAGACTCCGGAAAAGAGGCTGGAGTGGGTCGCAAGCATTAGTGATGGTGGTAGTTACACCTACTATCCAGACAGTGTGAAGGGGCGATTCACCATCTCCAGAGACAATGCCAAGAACAACCTGTACCTGCAAATGAGCAGTCTGAAGTCTGAGGACACAGCCATGTATTACTGTGCAAGAGAGACTACGGCTACGTGGGGCTTTGACTACTGGGGCCAAGGCACCACTCTCACAGTCTCCTCAGAGAGTCAGTCCTTCCCAAATGTCTTCCCCC
P01H01_1	1	5	2	HV1-63*01	HJ3*01	HD2-2*01	CARMGGYDVWFAYW	HV345	ARMGGYDVWFAY	AGCTGAGCTGGTAAGGCCTGGGACTTCAGTGAAGATGTCCTGCAAGGCTTCTGGATACACCTTCACTAACTACTGGATAGGTTGGGCAAAGCAGAGGCCTGGACATGGCCTTGAGTGGATTGGAGATATTTACCCTGGAGGTGGTTATACTAACTACAATGAGAAGTTCAAGGGCAAGGCCACACTGACTGCAGACAAATCCTCCAACACAGCCTACATGCAGTTCAGCAGCCTGACATCTGAGGACTCTGCCATCTATTACTGTGCAAGAATGGGGGGTTACGACGTCTGGTTTGCTTACTGGGGCCAAGGAACTCTAATCACTGTCTCTGCAGAGAGTCAGTCCTTCCCAAATGTCTTCCCCC
P01H03_1	1	5	2	HV3-2*02	HJ2*01	HD1-1*01	CARGLLRSPFDYW	HV126	ARGLLRSPFDY	ACCTGGCCTGGTGAAACCTTCTCAGTCTCTGTCCCTCACCTGCACTGTCACTGGCTACTCAGTCACCAGTGATTATGCCTGGAACTGGATCCGGCAGTTTCCAGGAAACAAACTGGAGTGGATGGGCTACATAAGCTACAGTGGTAGCACTAGCTACAACCCATCTCTCAAAAGTCGAATCTCTATCACTCGAGACACATCCAAGAACCAGTTCTTCCTGCAGTTGAATTCTGTGACTACTGAGGACACAGCCACATATTACTGTGCAAGAGGATTACTACGGTCCCCCTTTGACTACTGGGGCCAAGGCACCACTCTCACAGTCTCCTCAGAGAGTCAGTCCTTCCCAAATGTCTTCCCCC
P01H05_1	1	5	2	HV2-9-1*01	HJ4*01	HD4-1*01	CARNYLYYYAMDYW	HV211	ARNYLYYYAMDY	ACCTGGCCTGGTGGCGCCCTCACAGAGCCTGTCCATCACATGCACTGTCTCTGGGTTCTCATTAACCAGCTATACTATAAGCTGGGTTCGCCAGCCACCAGGAAAGGGTCTGGAGTGGCTTGGAGTAATATGGACTGGTGGAGGCACAAATTATAATTCAGCTCTCAAATCCAGACTGAGCATCAGCAAAGACAACTCCAAGAGTCAAGTTTTCTTAAAAATGAACAGTCTGCAAACTGATGACACAGCCAGGTACTACTGTGCCAGAAATTATCTGTATTACTATGCTATGGACTACTGGGGTCAAGGAACCTCAGTCACCGTCTCCTCAGCCAAAACGACACCCCCATCTGTCTATCCACTGGCCCCTGGATCTGCTGCCCAAACTAACTCCATGGT…
P01H06_1	1	5	2	HV1-63*01	HJ3*01	HD2-2*01	CARMGGYDVWFAYW	HV345	ARMGGYDVWFAY	AGCTGAGCTGGTAAGGCCTGGGACTTCAGTGAAGATGTCCTGCAAGGCTTCTGGATACACCTTCACTAACTACTGGATAGGTTGGGCAAAGCAGAGGCCTGGACATGGCCTTGAGTGGATTGGAGATATTTACCCTGGAGGTGGTTATACTAACTACAATGAGAAGTTCAAGGGCAAGGCCACACTGACTACAGACAAATCCTCCAGCACAGCCTACATGCAGTTCAGCAGCCTGACATCTGAGGACTCTGCCATCTATTACTGTGCAAGAATGGGGGGTTACGACGTCTGGTTTGCTTACTGGGGCCAAGGGACTCTGGTCACTGTCTCTGCAGCCAAAACGACACCCCCATCTGTCTATCCACTGGCCCCTGGATCTGCTGCCCAAACTAACTCCAT…
P01H08_1	1	5	2	HV1-26*01	HJ4*01	HD2-3*01	CTRDGIYAMDYW	HV398	TRDGIYAMDY	ACCTGAGCTGGTGAAGCCTGGAGCTTCAATGAAGATATCCTGCAAGGCTTCTGGTTACTCATTCACTGGCTACACCATGAACTGGGTGAAGCAGAGCCATGGAAAGAACCTTGAGTGGATTGGACTTATTAATCCTTACAATGGTGGTACTAGCTACAACCAGAAGTTCAAGGGCAAGGCCACATTAACTGTAGACAAGTCACCCAGCACAGCCTACATGGAGCTCCTCAGTCTGACATCTGAGGACTCTGCAGTCTATTACTGTACAAGAGATGGGATTTATGCTATGGACTACTGGGGTCAAGGAACCTCAGTCACCGTCTCCTCAGAGAGTCAGTCCTTCCCAAATGTCTTCCCCC
P01H09_1	1	5	2	HV3-2*02	HJ4*01	HD5-1*01	CARRDSRYAMDYW	HV126	ARRDSRYAMDY	ACCTGGCCTGGTGAAACCTTCTCAGTCTCTGTCCCTCACCTGCTCTGTCACTGGCTACTCAATCACCAGTGATTATGCCTGGAACTGGATCCGGCAGTTTCCAGGAAACAAACTGGAGTGGATGGGCTACATAAGCTACAGTGGTAGCACTAGCTACAACCCATCTCTCAAAAGTCGAATCTCTATCACTCGAGACACATCCAAGAACCAGTTCTTCCTGCAGTTGAATTCTGTGACTACTGAGGACACAGCCACATATTACTGTGCAAGAAGGGATTCCCGCTATGCTATGGACTACTGGGGTCAAGGAACCTCAGTCACCGTCTCCTCAGAGAGTCAGTCCTTCCCAAATGTCTTCCCCC
P01H11_1	1	5	2	HV1-26*01	HJ3*01	HD2-1*01	CAREYGNPPFAYW	HV398	AREYGNPPFAY	ACCTGAGCTGGTGAAGCCTGGAGCTTCAATGAAGATATCCTGCAAGGCTTCTGGTTACTCATTCACTGGCTACACCATGAACTGGGTGAAGCAGAGCCATGGAAAGAACCTTGAGTGCATTGGACTTATTAATCCTTACAATGGTGGTACTAGCTACAACCAGAAGTTCAAGGGCAAGGCCACATTAACTGTAGACAAGTCATCCAGCACAGCCTACATGGAGCTCCTCAGTCTGACATCTGAGGACTCTGCAGTCTATTACTGTGCAAGGGAATATGGTAACCCCCCGTTTGCTTACTGGGGCCAAGGGACTCTGGTCACTGTCTCTGCAGAGAGTCAGTCCTTCCCAAATGTCTTCCCCC
P01H12_1	1	5	2	HV2-9*02	HJ4*01	HD6-2*02	CAREGGHYAMDYW	HV171	AREGGHYAMDY	ACCTGGCCTGGTGGCGCCCTCACAGAGGCTGTCCATCACTTGCACTGTCTCTGGGTTTTCATTAACCAGCTATGGTGTACACTGGGTTCGCCAGCCTCCAGGAAAGGGTCTGGAGTGGCTGGGAGTAATATGGGCTGGTGGAAGCACAAATTATAATTCGGCTCTCATGTCCAGACTGAGCATCAGCAAAGACAACTCCAAGAGCCAAGTTTTCTTAAAAATGAACAGTCTGCAAACTGATGACACAGCCATGTACTACTGTGCCAGAGAGGGCGGCCACTATGCTATGGACTACTGGGGTCAAGGAACCTCAGTCACCGTCTCCTCAGAGAGTCAGTCCTTCCCAAATGTCTTCCCCC
P05A02_1	1	6	1	HV1-9*01	HJ2*01	HD2-3*01	CARWLLPFDYW	HV386	ARWLLPFDY	AGCTGAGCTGATGAAGCCTGGGGCCTCAGTGAAGATATCCTGCAAGGCTACTGGCTACACATTCAGTATCTACTGGATAGAGTGGGTAAAGCAGAGGCCTGGACATGGCCTTGAGTGGATTGGAGAGATTTTACCTGGAAGTGGTAGTACTAACTACAATGAGAAGTTCAAGGGCAAGGCCACATTCACTGCAGATACATCCTCCAACACAGCCTACATGCAACTCAGCAGCCTGACATCTGAGGACTCTGCCGTCTATTACTGTGCAAGATGGTTACTCCCCTTTGACTACTGGGGCCAAGGCACCACTCTCACAGTCTCCTCAGAGAGTCAGTCCTTCCCAAATGTCTTCCCCC
P05A03_1	1	6	1	HV3-2*02	HJ3*01	HD3-1*01	CASREQLGLTWFAYW	HV126	ASREQLGLTWFAY	ACCTGGCCTGGTGAAACCTTCTCAGTCTCTGTCCCTCACCTGCACTGTCACTGGCTACTCAATCACCAGTGATTATGCCTGGAACTGGATCCGGCAGTTTCCAGGAAACAAACTGGAGTGGATGGGCTACATAAGCTACAGTGGTAGCACTAGCTACAACCCATCTCTCAAAAGTCGAATCTCTATCACTCGAGACACATCCAAGAACCAGTTCTTCCTGCAGTTGAATTCTGTGACTACTGAGGACACAGCCACATATTACTGTGCAAGCCGGGAGCAGCTCGGGCTCACGTGGTTTGCTTACTGGGGCCAAGGGACTCTGGTCACTGTCTCTGCAGAGAGTCAGTCCTTCCCAAATGTCTTCCCCC
P05A04_1	1	6	1	HV3-2*02	HJ3*01	HD2-1*01	CAIGNFAYW	HV126	AIGNFAY	ACCTGGCCTGGTGAAACCTTCTCAGTCTCTGTCCCTCACCTGCACTGTCACTGGCTACTCCATCACCAGTGATTATGCCTGGAACTGGATCCGGCAGTTTCCAGGAAACAAACTGGAGTGGATGGGCTACATAAGCTACAGTGGTAGCACTAGCTACAACCCATCTCTCAAAAGTCGAATCTCTATCACTCGAGACACATCCAAGAACCAGTTCTTCCTGCAGTTGAATTCTGTGACTACTGAGGACACAGCCACATATTACTGTGCAATTGGTAACTTCGCTTACTGGGGCCAAGGGACTCTGGTCACTGTCTCTGCAGAGAGTCAGTCCTTCCCAAATGTCTTCCCCC
P05A05_1	1	6	1	HV3-2*02	HJ3*01	HD3-1*01	CASREQLGLTWFAYW	HV126	ASREQLGLTWFAY	ACCTGGCCTGGTGAAACCTTCTCAGTCTCTGTCCCTCACCTGCACTGTCACTGGCTACTCAATCACCAGTGATTATGCCTGGAACTGGATCCGGCAGTTTCCAGGAAACAAACTGGAGTGGATGGGCTACATAAGCTACAGTGGTAGCACTAGCTACAACCCATCTCTCAAAAGTCGAATCTCTATCACTCGAGACACATCCAAGAACCAGTTCTTCCTGCAGTTGAATTCTGTGACTACTGAGGACACAGCCACATATTACTGTGCAAGCCGGGAGCAGCTCGGGCTCACGTGGTTTGCTTACTGGGGCCAAGGGACTCTGGTCCCTGTCTCTGCAGAGAGTCAGTCCTTCCCAAATGTCTTCCCCC
P05A06_1	1	6	1	HV1-42*01	HJ2*01	HD2-1*01	CARDYGNYFDYW	HV315	ARDYGNYFDY	ACCTGAGCTGGTGAAGCCTGGGGCTTCAGTGAACATATCCTGCAAGACTTCTGGTTACTCATTCACTGGCTACTACATGAACTGGGTGAAGCAAAGTCCTGAAAAGAGCCTTGAATGGATTGGAGAGATTAATCCTAGCACTGGTGGTACTACCTACAACCAGAAGTTCAAGGCCAAGGCCACATTGACTGTAGACAAATCCTCCAGCACAGCCTACATGCAGCTCAAGAGCCTGACATCTGAGGACTCTGCAGTCTATTACTGTGCAAGGGACTATGGTAACTACTTTGACTACTGGGGCCAAGGCACCACTCTCACAGTCTCCTCAGAGAGTCAGTCCTTCCCAAATGTCTTCCCCC
P05A07_1	1	6	1	HV5-6-4*01	HJ2*01	HD6-3*01	CTRDQNPFDYW	HV178	TRDQNPFDY	GGGAGGCTTAGTGAAGCCTGGAGGGTCCCTGAAACTCTCCTGTGCAGCCTCTGGATTCACTTTCAGTAGCTATACCATGTCTTGGGTTCGCCAGACTCCGGAGAAGAGGCTGGAGTGGGTCGCAACCCTTAGTAGTGGTGGTAGTTACACCTACTATCCAGACAGTGTGAAGGGCCGATTCACCATCTCCAGAGACAATGCCAAGAACACCCTGTACCTGCAAATGAGCAGTCTGAAGTCTGAGGACACAGCCATGTATTACTGTACAAGAGATCAAAACCCTTTTGACTACTGGGGCCAAGGCACCACTCTCACAGTCTCCTCAGAGAGTCAGTCCTTCCCAAATGTCTTCCCCC
P05A08_1	1	6	1	HV1-26*01	HJ4*01	HD2-10*02	CAREEGNYVRAMDYW	HV398	AREEGNYVRAMDY	ACCTGAGCTGGTGAAGCCTGGAGCTTCAATGAAGATATCCTGCAAGGCTTCTGGTTACTCATTCACTGGCTACACCATGAACTGGGTGAAGCAGAGCCATGGAAAGAACCTTGAGTGGATTGGACTTATTAATCCTTACAATGGTGGTACTAGCTACAACCAGAACTTCAAGGGCAAGGCCACATTAACTGTAGACAAGTCATCCAGCACAGCCTACATGGAGCTCCTCAGTCTGACATGTGAGGACTCTGCAGTCTATTACTGTGCAAGAGAGGAGGGTAACTACGTGAGGGCTATGGACTACTGGGGTCAAGGAACCTCAGTCACCGTCTCCTCAGAGAGTCAGTCCTTCCCAAATGTCTTCCCCC
P05A09_1	1	6	1	HV1-22*01	HJ1*03	HD1-1*01	CARESNYYGSSYRYFDVW	HV297	ARESNYYGSSYRYFDV	ACCTGAGCTGGTGAAGCCTGGGGCTTCAGTGAAGATGTCCTGCAAGGCTTCTGGATACACATTCACTGACTACAACGTACACTGGGTGAAGCAGAGCCATGGAAAGAGCCTGGAGTGGATTGGATATATTAACCCTAACAATGGTGGTACTAGCTACAACCAGAAGTTCAAGGGCAAGGCCACATTGACTGTAAACAAGTCCTCCAGCACAGCCTACATGGAGCTCCGCAGCCTGACATCGGAGGATTCTGCAGTCTATTACTGTGCAAGAGAATCAAATTACTACGGTAGTAGTTACCGGTACTTCGATGTCTGGGGCACAGGGACCACGGTCACCGTCTCCTCAGAGAGTCAGTCCTTCCCAAATGTCTTCCCCC
P05A10_1	1	6	1	HV1-9*01	HJ4*01	HD2-2*01	CASLYYGYDGPYAMDYW	HV386	ASLYYGYDGPYAMDY	AGCTGAGCTGATGAAGCCTGGGGCCTCAGTGAAGATATCCTGCAAGGCTACTGGCTACACATTCAGTAGCTACTGGATAGAGTGGGTAAAGCAGAGGCCTGGACATGGCCTTGAGTGGATTGGAGAGATTTTACCTGGAAGTGGTAGTACTAACTACAATGAGAAGTTCAAGGGCAAGGCCACATTCACTGCAGATACATCCTCCAACACAGCCTACATGCAACTCAGCAGCCTGACATCTGAGGACTCTGCCGTCTATTACTGTGCAAGCCTCTACTATGGTTACGACGGCCCCTATGCTATGGACTACTGGGGTCATGGAACCTCAGTCACCGTCTCCTCAGCCAAAACGACACCCCCATCTGTCTATCCACTGGCCCCTGGATCTGCTGCCCAAAC…
P05A11_1	1	6	1	HV3-2*02	HJ3*01	HD3-1*01	CASREQLGLTWFAYW	HV126	ASREQLGLTWFAY	ACCTGGCCTGGTGAAACCTTCTCAGTCTCTGTCCCTCACCTGCACTGTCACTGGCTACTCAATCACCAGTGATTATGCCTGGAACTGGATCCGGCAGTTTCCAGGAAACAAACTGGAGTGGATGGCCTACATAAGCTACAGTGGTAGCACTAGCTACAACCCATCTCTCAAAAGTCGAATCTCTATCACTCGAGACACATCCAAGAACCAGTTCTTCCTGCAGTTGAATTCTGTGACTACTGAGGACACAGCCACATATTACTGTGCAAGCCGGGAGCAGCTCGGGCTCACGTGGTTTGCTTACTGGGGCCAAGGGACTCTGGTCACTGTCTCTGCAGAGAGTCAGTCCTTCCCAAATGTCTTCCCCC
P05A12_1	1	6	1	HV1-69*01	HJ2*01	HD2-2*01	CARSRNGYYFDYW	HV353	ARSRNGYYFDY	GGCTGAGCTTGTGATGCCTGGGGCTTCAGTGAAGCTGTCCTGCAAGGCTTCTGGCTACACCTTCACCAGCTACTGGATGCACTGGGTGAAGCAGAGGCCTGGACAAGGCCTTGAGTGGATCGGAGAGATTGATCCTTCTGATAGTTATACTAACTACAATCAAAAGTTCAAGGGCAAGGCCACATTGACTGTAGACAAATCCTCCAGCACAGCCTACATGCAGCTCAGCAGCCTGACATCTGAGGACTCTGCGGTCTATTACTGTGCAAGATCCCGTAATGGTTACTACTTTGACTACTGGGGCCAAGGCACCACTCTCACAGTCTCCTCAGCCAAAACGACACCCCCATCTGTCTATCCACTGGCCCCTGGATCTGCTGCCCAAACTAACTCCATGGT…
P05B01_1	1	6	1	HV3-2*02	HJ4*01	HD3-3*01	CARRAGSAMDYW	HV126	ARRAGSAMDY	ACCTGGCCTGGTGAAACCTTCTCAGTCTCTGTCCCTCACCTGCACTGTCACTGGCTACTCAATCACCAGTGATTATGCCTGGAACTGGATCCGGCAGTTTCCAGGAAACAAACTGGAGTGGATGGGCTACATAAGCTACAGTGGTAGCACTAGCTACAACCCATCTCTCAAAAGTCGAATCTCTATCACTCGAGACACATCCAAGAACCAGTTCTTCCTGCAGTTGAATTCTGTGACTACTGAGGACACAGCCACATATTACTGTGCAAGAAGGGCGGGAAGTGCTATGGACTACTGGGGTCAAGGAACCTCAGTCACCGTCTCCTCAGAGAGTCAGTCCTTCCCAAATGTCTTCCCCC
P05B02_1	1	6	1	HV1-80*01	HJ4*01	HD2-3*01	CARGDIRMDYW	HV559	ARGDIRMDY	GGCTGAGCTGGTGAGGCCTGGGTCCTCAGTGAAGATTTCCTGCAAGGCTTCTGGCTATGCATTCAGTAGCTACTGGATGAACTGGGTGAAGCAGAGGCCTGGACAGGGTCTTGAGTGGATTGGACAGATTTATCCTGGAGATGGTGATACTAACTACAATGGAAAGTTCAAGGGAAAAGTCACACTGACTGCAGACAAATCCTCCAGCACAGCCTACATGCAGCTCAGCAGCCTAACATCTGAGGACTCTGCGGTCTATTTCTGTGCAAGAGGGGATATTAGGATGGACTACTGGGGTCAAGGAACCTCAGTCACCGTCTCCTCAGAGAGTCAGTCCTTCCCAAATGTCTTCCCCC
P05B03_1	1	6	1	HV1-80*01	HJ3*01	HD2-4*01	CAREGYDYARFAYW	HV362	AREGYDYARFAY	GGCTGAGTTGGTGAAGCCTGGGGCCTCAGTGAAGATTTCCTGCAAAGCTTCTGGCTACGCATTCAGTAACTACTGGATGAACTGGGTGAAGCAGAGGCCTGGAAAGGGTCTTGAGTGGATTGGACAGATTTATCCTGGAGATGGTGATACTAACTACAACGGCAAGTTCAAGGACAAGGCCACACTGACTGCAGACAAATCCTCCAGCACAGCCTACATGCAGCTCAGCAGCCTGACCTCTGAGGACTCTGCGGTCTATTTCTGTGCAAGAGAGGGGTATGATTACGCGCGGTTTGCTTACTGGGGCCAAGGGACTCTGGTCACTGTCTCTGCAGAGAGTCAGTCCTTCCCAAATGTCTTCCCCC
P05B04_1	1	6	1	HV3-2*02	HJ2*01	HD2-13*01	CASGGLRNYFDYW	HV126	ASGGLRNYFDY	ACCTGGCCTGGTGAAACCTTCTCAGTCTCTGTCCCTCACCTGCACTGTCACTGGCTACTCAATCACCAGTGATTATGCCTGGAACTGGATCCGGCAGTTTCCAGGAAACAAACTGGAGTGGATGGGCTACATAAGCTACAGTGGTAGCACTAGCTACAACCCATCTCTCAAAAGTCGAATCTCTATCACTCGAGACACATCCAAGAACCAGTTCTTCCTGCAGTTGAATTCTGTGACTACTGAGGACACAGCCACATATTACTGTGCAAGTGGGGGACTACGGAACTACTTTGACTACTGGGGCCAAGGCACCACTCTCACAGTCTCCTCAGAGAGTCAGTCCTTCCCAAATGTCTTCCCCC
P05B05_1	1	6	1	HV3-2*02	HJ3*01	HD3-1*01	CASREQLGLTWFAYW	HV126	ASREQLGLTWFAY	ACCTGGCCTGGTGAAACCTTCTCAGTCTCTGTCCCTCACCTGCACTGTCACTGGCTACTCAATCACCAGTGATTATGCCTGGAACTGGATCCGGCAGTTTCCAGGAAACAAACTGGAGTGGATGGGCTACATAAGCTACAGTGGTAGCACTAGCTTCAACCCATCTCTCAAAAGTCGAATCTCTATCACTCGAGACACATCCAAGCACCAGTTCTTCCTGCAGTTGAATTCTGTGACTACTGAGGACACAGCCACATATTACTGTGCAAGCCGGGAGCAGCTCGGGCTCACGTGGTTTGCTTACTGGGGCCAAGGGACTCTGGTCACTGTCTCTGCAGAGAGTCAGTCCTTCCCAAATGTCTTCCCCC
P05B06_1	1	6	1	HV5-17*02	HJ2*01	HD1-1*01	CARDYGYFDYW	HV139	ARDYGYFDY	GGGAGGCTTAGTGCAGCCTGGAGGGTCCCGGAAACTCTCCTGTGCAGCCTCTGGATTCACTTTCAGTAGCTTTGGAATGCACTGGGTTCGTCAGGCTCCAGAGAAGGGGCTGGAGTGGGTCGCATACATTAGTAGTGGCAGTAGTACCATCTACTATGCAGACACAGTGAAGGGCCGATTCACCATCTCCAGAGACAATCCCAAGAACACCCTGTTCCTGCAAATGACCAGTCTAAGGTCTGAGGACACGGCCATGTATTACTGTGCAAGAGACTACGGCTACTTTGACTACTGGGGCCAAGGCACCACTCTCACAGTCTCCTCAGAGAGTCAGTCCTTCCCAAATGTCTTCCCCC
P05B08_1	1	6	1	HV2-2*02	HJ4*01	HD2-14*01	CARSYYRYAMDYW	HV183	ARSYYRYAMDY	ACCTGGCCTAGTGCAGCCCTCACAGAGCCTGTCCATCACCTGCACAGTCTCTGGTTTCTCATTAACTAGCTATGGTGTACACTGGGTTCGCCAGTCTCCAGGAAAGGGTCTGGAGTGGCTGGGAGTGATATGGAGTGGTGGAAGCACAGACTATAATGCAGCTTTCATATCCAGACTGAGCATCAGCAAGGACAATTCCAAGAGCCAAGTTTTCTTTAAAATGAACAGTCTGCAAGCTAATGACACAGCCATATATTACTGTGCCAGATCCTACTATAGGTATGCTATGGACTACTGGGGTCAAGGAACCTCAGTCACCGTCTCCTCAGAGAGTCAGTCCTTCCCAAATGTCTTCCCCC
P05B10_1	1	6	1	HV3-2*02	HJ2*01	HD2-13*01	CASGGLRNYFDYW	HV126	ASGGLRNYFDY	ACCTGGCCTGGTGAAACCTTCTCAGTCTCTGTCCCTCACCTGCACTGTCACTGGCTACTCAATCACCAGTGATTATGCCTGGAACTGGATCCGGCAGTTTCCAGGAAACAAACTGGAGTGGATGGGCTACATAAGCTACAGTGGTAGCACTAGCTACAACCCATCTCTCAAAAGTCGAATCTCTATCACTCGAGACACATCCAAGAACCAGATCTTCCTGCAGTTGAATTCTGTGACTACTGAGGACACAGCCACACATTACTGTGCAAGTGGGGGACTACGGAACTACTTTGACTACTGGGGCCAAGGCACCACTCTCACAGTCTCCTCAGAGAGTCAGTCCTTCCCAAATGTCTTCCCCC
P05B11_1	1	6	1	HV3-2*02	HJ3*01	HD1-2*01	CARGELRLLFAYW	HV126	ARGELRLLFAY	ACCTGGCCTGGTGAAACCTTCTCAGTCTCTGTCCCTCACCTGCACTGTCACTGGCTACTCAATCACCAGTGATTATGCCTGGAACTGGATCCGGCAGTTTCCAGGAAACAAACTGGAGTGGATGGGCTACATAAGCTACAGTGGTAGCACTAGCTACAACCCATCTCTCAAAAGTCGAATCTCTATCACTCGAGACACATCCAAGAACCAGTTCTTCCTGCAGTTGAATTCTGTGACTACTGAGGACACAGCCACATATTACTGTGCAAGAGGGGAACTACGGCTTCTGTTTGCTTACTGGGGCCAAGGGACTCTGGTCACTGTCTCTGCAGCCAAAACGACACCCCCATCTGTCTATCCACTGGCCCCTGGATCTGCTGCCCAAACTAACTCCATGGT…
P05C01_1	1	6	1	HV1-69*01	HJ2*01	HD2-2*01	CARSRNGYYFDYW	HV353	ARSRNGYYFDY	GGCTGAGCTTGTGATGCCTGGGGCTTCAGTGAAGCTGTCCTGCAAGGCTTCTGGCTACACCTTCACCAGCTACTGGTTGCACTGGGTGAAGCAGAGGCCTGGACAAGGCCTTGATTGGATCGGAGAGATTGATCCTTCTGATACTTATACTAACTACAATCAAAAGTTCAAGGGCAAGGCCACATTGACTGTAGACAAATCCTCCAGCACAGCCTACATGCAGCTCAGCAGCCTGACATCTGAGGACTCTGCGGTCTATTACTGTGCAAGATCCCGGAATGGTTACTACTTTGACTACTGGGGCCAAGGCACCACTCTCACAGTCTCCTCAGCCAAAACGACACCCCCATCTGTCTATCCACTGGCCCCTGGATCTGCTGCCCAAACTAACTCCATGGT…
P05C03_1	1	6	1	HV1-5*01	HJ2*01	HD2-4*01	CTRDYRITPFGYW	HV671	TRDYRITPFGY	GACTGTGCTGGCAAGGCCTGGGGCTTCAGTGAAGATGTCCTGCAAGGCTTCTGGCTACACCTTTTCCAGCTACTGGATGCACTGGGTAAAACAGAGGCCTGGACAGGGTCTGGAATGGATTGGCTCTATTTATCCTGGAAATAGTGATGCTAGCTACAACCAGAAGTTCAAGGGCAAGGCCAGACTGACTGCAGTCACATCCACCATCACTGCCTACATGGAGCTCAGCAGCCTGACAAATGAGGACTCTGCGGTCTATTACTGTACAAGAGACTATAGGATTACGCCCTTTGGCTACTGGGGCCAAGGCACCACTCTCACAGTCTCCTCAGAGAGTCAGTCCTTCCCAAATGTCTTCCCCC
P05C04_1	1	6	1	HV3-2*02	HJ4*01	HD2-1*01	CARNGNYPYYAMDYW	HV126	ARNGNYPYYAMDY	ACCTGGCCTGGTGAAACCTTCTCAGTCTCTGTCCCTCACCTGCACTGTCACTGGCTACTCAATCACCAGTGATTTTGCCTGGAACTGGATCCGGCAGTTTCCAGGAAACAAACTGGAGTGGATGGGCTACATAAACTACAGTGGTAGCACTAGCTACAACCCATCTCTCAAAAGTCGAATCTCTATCACTCGAGACACATCCAAGAACCAGTTCTTCCTGCAGTTGAATTCTGTGACTACTGAGGACACAGCCACATATTACTGTGCAAGGAACGGTAACTACCCATACTATGCTATGGACTACTGGGGTCAAGGAACCTCAGTCACCGTCTCCTCAGAGAGTCAGTCCTTCCCAAATGTCTTCCCCC
P05C05_1	1	6	1	HV3-2*02	HJ3*01	HD3-1*01	CASREQLGLTWFAYW	HV126	ASREQLGLTWFAY	ACCTGGCCTGGTGAAACCTTCTCAGTCTCTGTCCCTCACCTGCACTGTCACTGGCTACTCAATCACCAGTGATTATGCCTGGAACTGGATCCGGCAGTTTCCAGGAAACAAACTGGAGTGGATGGGCTACATAAGCTACAGTGGTAGCACTAGCTACAACCCATCTCTCAAAAGTCGAATCTCTATCACTCGAGACACATCCAAGAACCAGTTCTTCCTGCAGTTGAATTCTGTGACTACTGAGGACACAGCCACATATTACTGTGCAAGCCGGGAGCAGCTCGGGCTCACGTGGTTTGCTTACTGGGGCCAAGGGACTCTGGTCACTGTCTCTGCAGAGAGTCAGTCCTTCCCAAATGTCTTCCCCC
P05C06_1	1	6	1	HV1-22*01	HJ1*03	HD1-1*01	CARESYYYGSTYRYFDVW	HV297	ARESYYYGSTYRYFDV	ACCTGAGCTGGTGAAGCCTGGGGCTTCAGTGAAGATGTCCTGCAAGGCTTCTGGATACACAGTCACTGACTACAACATGCACTGGGTGAAGCAGAGCCATGGAAAGAGCCTTGAGTGGATTGGATATATTAACCCTAACAATGGTGGTACTAGCTACAACCAGAAGTTCAAGGGCAAGGCCACATTGACTGTAAACAAGTCCTCCAGCACAGCCTACATGGAGCTCCGCAGCCTGACATCGGAGGATTCTGCAGTCTATTACTGTGCAAGAGAATCATATTACTACGGTAGTACCTACCGGTACTTCGATGTCTGGGGCACAGGGACCACGGTCACCGTCTCCTCAGAGAGTCAGTCCTTCCCAAATGTCTTCCCCC
P05C07_1	1	6	1	HV5-17*01	HJ4*01	HD2-4*01	CARNYYDAYYALDYW	HV219	ARNYYDAYYALDY	GGGAGGCTTAGTGAAGCCTGGAGGGTCCCTGAAACTCTCCTGTGCAGCCTCTGGATTCACTTTCAGTGACTATGGAATGCACTGGGTTCGTCGGGCTCCAGAGAAGGGGCTGGAGTGGGTTGCATACATTAGTAGTGGCAGTAGTACCATCTACTGTGCAGACACAGTGAAGGGCCGATTCACCATCTCCAGAGACAATGCCAAGAACACCCTGTTCCTGCAAATGACCAGTCTGAGGTCTGAGGACACGGCCATGTATTACTGTGCAAGGAACTACTACGATGCTTACTATGCTTTGGACTACTGGGGTCAAGGAACCTCAGTCACCGTCTCCTCAGAGAGTCAGTCCTTCCCAAATGTCTTCCCCC
P05C08_1	1	6	1	HV1-22*01	HJ1*03	HD1-1*01	CARESYYYGSSYRYFDVW	HV297	ARESYYYGSSYRYFDV	ACCTGAGCTGGTGAAGCCTGGGGCTTCAGTGAAGATGTCCTGCAAGGCTTCTGGATACACATTCACTGACTACAACGTACACTGGGTGAAGCAGAGCCATGGAAAGAGCCTTGAGTGGATTGGATATATTAACCCTAACAATGGTGGTACTAGCTACAACCAGAAGTTCAAGGGCAAGGCCACATTGACTGTAAACAAGTCCTCCAGCACAGCCTACATGGAGCTCCGCAGCCTGACATCGGAGGATTCTGCAGTCTATTACTGTGCAAGAGAATCATATTACTACGGTAGTAGCTACCGGTACTTCGATGTCTGGGGCACAGGGACCACGGTCACCGTCTCCTCAGAGAGTCAGTCCTTCCCAAATGTCTTCCCCC
P05C09_1	1	6	1	HV1-5*01	HJ2*01	HD1-2*01	CTRDFSITPFGYW	HV671	TRDFSITPFGY	GACTGTGCTGGCAAGGCCTGGGGCTTCAGTGAAGATGTCCTGCAAGGCTTCTGGCTACACCTTTACCAGCTACTGGATGCACTGGGTAAAACAGAGGCCTGGACAGGGTCTGGAATGGATTGGCGCTATTTATCCTGGAAATAGTGATACTAGTTACAACCAGAAGTTCAAGGGCAAGGCCAAACTGACTGCAGTCACATCCACCAGCACTGCCTACATGGAGCTCAGCAGCCTGACAAATGAGGACTCTGCGGTCTATTACTGTACAAGAGACTTCAGTATTACGCCCTTTGGCTACTGGGGCCAAGGCACCACTCTCACAGTCTCCTCAGAGAGTCAGTCCTTCCCAAATGTCTTCCCCC
P05C10_1	1	6	1	HV1-42*01	HJ2*01	HD2-1*01	CARDFGNFFDYW	HV315	ARDFGNFFDY	ACCTGAGCTGGTGAAGCCTGGGGCTTCAGTGAAGATATCCTGCAAGGCTTCTGGTTACTCATTCACTGGCTACTACATGAACTGGGTGAAGCAAAGTCCTGAAAAGAGCCTTGAGTGGATTGGAGAGATTAATCCTAGCACTGGTGGTACTACCTACAACCAGAAGTTCAAGGCCAAGGCCACATTGACTGTAGACAAATCCTCCAGCACAGCCTACATGCAGCTCAAGAGCCTGACATCTGAGGACTCTGCAGTCTATTACTGTGCAAGGGACTTTGGTAACTTCTTTGACTACTGGGGCCAAGGCACCACTCTCACAGTCTCCTCAGAGAGTCAGTCCTTCCCAAATGTCTTCCCCC
P05C11_1	1	6	1	HV5-17*02	HJ3*01	HD2-1*01	CARGRDGNYPFAYW	HV139	ARGRDGNYPFAY	GGGAGGCTTAGTGCAGCCTGGAGGGTCCCGGAAACTCTCCTGTGCAGCCTCTGGATTCACTTTCAGTAGCTTTGGAATGCACTGGGTTCGTCAGGCTCCAGAGAAGGGGCTGGAGTGGGTCGCATACATTAGTAGTGGCAGTAGTATCATCTACTATGCAGACACAGTGAAGGGCCGATTCACCATCTCCAGAGACAATCCCAAGAACACCCTGTTCCTGCAAATGACCAGTCTAAGGTCTGAGGACACGGCCATGTATTACTGTGCAAGAGGAAGAGATGGTAACTATCCGTTTGCTTACTGGGGCCAAGGGACTCTGGTCACTGTCTCTGCAGAGAGTCAGTCCTTCCCAAATGTCTTCCCCC
P05C12_1	1	6	1	HV1-58*01	HJ2*01	HD1-1*01	CARSSSYYGSSYDYW	HV337	ARSSSYYGSSYDY	AGCTGAGCTGGTGAGGCCTGGGTCCTCAGTGAAGATGTCCTGCAAGACTTCTGGATATACATTCACAAGCTACGGTATAAACTGGGTGAAGCAGAGGCCTGGACAGGGCCTGGAATGGATTGGATATATTTATATTGGAAATGGTTATACTGAGTACAATGAGAAGTTCAAGGGCAAGGCCACACTGACTTCAGACACATCCTCCAGCACAGCCTACATGCAGCTCAGCAGCCTGACATCTGAGGACTCTGCAATCTATTTCTGTGCAAGATCGTCTTCTTACTACGGTAGTAGCTACGACTACTGGGGCCAAGGCACCACTCTCACAGTCTCCTCAGAGAGTCAGTCCTTCCCAAATGTCTTCCCCC
P05D01_1	1	6	1	HV2-9-1*01	HJ4*01	HD2-5*01	CARKGAYYSNSYAMDYW	HV211	ARKGAYYSNSYAMDY	ACCTGGCCTGGTGGCGCCCTCACAGAGCCTGTCCATCACATGCACTGTCTCTGGGTTCTCATTAACCAGCTATGCTATAAGCTGGGTTCGCCAGCCACCAGGAAAGGGTCTGGAGTGGCTCGGAGTAATATGGACTGGTGGAGGCACAAATTATAATTCAGCTCTCAAATCCAGACTGAGCATCAGCAAAGACAACTCCAAGAGTCAAGTTTTCTTAAAAATGAACAGTCTGCAAACTGATGACACAGCCAGGTACTACTGTGCCAGAAAGGGGGCCTACTATAGTAACTCATATGCTATGGACTACTGGGGTCAAGGAACCTCAGTCACCGTCTCCTCAGAGAGTCAGTCCTTCCCAAATGTCTTCCCCC
P05D02_1	1	6	1	HV1-22*01	HJ1*03	HD1-1*01	CARESYYYGSSYRYFDVW	HV297	ARESYYYGSSYRYFDV	ACCTGAGCTGGTGAAGCCTGGGGCTTCAGTGAAGATGTCCTACAAGGCTTCTGAATACACATTCACTGACTACAACGTACACTGGGTGAAGCAGAGCCATGGAAAGAGCCTTGAGTGGATTGGATATATTAACCCTAACAATGGTGGTACTAGCTACAACCAGAAGTTCAAGGGCAAGGCCACATTGACTGTAAACAAGTCCTCCAGCACAGCCTACATGGAGCTCCGCAGCCTGACATCGGAGGATTCTGCAGTCTATTACTGTGCAAGAGAATCATATTACTACGGTAGTAGTTACCGGTACTTCGATGTCTGGGGCACAGGGACCACGGTCACCGTCTCCTCAGAGAGTCAGTCCTTCCCAAATGTCTTCCCCC
P05D04_1	1	6	1	HV3-2*02	HJ3*01	HD3-1*01	CGSREQLGLTWFAYW	HV126	GSREQLGLTWFAY	ACCTGGCCTGGTGAAACCTTCTCAGTCTCTGTCCCTCACCTGCACTGTCACTGGCTACTCAATCACCAGTGATTATGCCTGGAACTGGATCCGGCAGTTTCCAGGAAACAAACTGGAGTGGATGGGCTACATAAGGTACAGTGGTAGCACTAGCTACAACCCATCTCTCAAAAGTCGAATCTCTATGACTCGAGACACATCCAAGAACCAGTTCTTCCTGCAGTTGAATTCTGTGACTACTGAGGACACAGCCACATATTACTGTGGAAGCCGGGAGCAGCTCGGGCTCACGTGGTTTGCTTACTGGGGCCAAGGGACTCTGGTCACTGTCTCTGCAGAGAGTCAGTCCTTCCCAAATGTCTTCCCCC
P05D05_1	1	6	1	HV1-26*01	HJ4*01	HD4-1*01	CARTAYAMDYW	HV398	ARTAYAMDY	ACCTGAGCTGGTGAAGCCTGGAGCTTCAATGAAGATATCCTGCAAGGCTTCTGGTTACTCATTCACTGGCTACACCATGAACTGGGTGAAGCAGAGCCATGGAAAGAACCTTGAGTGGATTGGACTTATTAATCCTTACAATGGTGGTACTAGCTACAACCAGAAGTTCAAGGGCAAGGCCACATTAACTGTTGACAAGTCATCCAGCTCAGCCTACATGGAGCTCCTCAGTCTGACATCTGAGGACTCTGCAGTCTATTACTGTGCAAGAACTGCCTATGCTATGGACTACTGGGGTCAAGGAACCTCAGTCACCGTCTCCTCAGCCAAAACGACACCCCCATCTGTCTATCCACTGGCCCCTGGATCTGCTGCCCAAACTAACTCCATGGTGACCCT…
P05D06_1	1	6	1	HV1-18*01	HJ2*01	HD1-1*01	CARYPAGYFDYW	HV681	ARYPAGYFDY	ACCTGAGCTGGTGAAGCCTGGGGCTTCAGTGAAGATATCCTGCAAGACTTCTGGATACACATTCACTGAATACACCATGCACTGGGTGAAGCAGAGCCATGGAAAGAGCCTTGAGTGGATTGGAGGTATTAATCCTAACAATGGTGGTACTAGCTACAACCAGAAGTTCAAGGGCAAGGCCACATTGACTGTAGACAAGTCCTCCAGCACAGCCTACATGGAGCTCCGCAGCCTGACATCTGAGGATTCTGCAGTCTATTACTGTGCAAGATACCCTGCGGGATACTTTGACTACTGGGGCCAAGGCACCACTCTCACAGTCTCCTCAGAGAGTCAGTCCTTCCCAAATGTCTTCCCCC
P05D07_1	1	6	1	HV1-26*01	HJ3*01	HD2-3*01	CASGYYLFAYW	HV398	ASGYYLFAY	ACCTGAGCTGGTGAAGCCTGGAGCTTCAATGAAGATATCCTGCAAGGCTTCTGGTTACTCATTCACTGGCTACACCATGAACTGGGTGAAGCAGAGCCATGGAAAGAACCTTGAGTGGATTGGACTTATTAATCCTTACAATGGTGGTACTAGCTACAACCAGAAGTTCAAGGGCAAGGCCACATTAACTGTAGACAAGTCATCCAGCACAGCCTACATGGAGCTCCTCAGTCTGACATCTGAGGACTCTGCAGTCTATTACTGTGCAAGTGGTTACTACTTGTTTGCTTACTGGGGCCAAGGGACTCTGGTCACTGTCTCTGCAGAGAGTCAGTCCTTCCCAAATGTCTTCCCCC
P05D09_1	1	6	1	HV1-19*01	HJ2*01	HD2-4*01	CARGELDFDAFDYW	HV293	ARGELDFDAFDY	ACCTGTGCTGGTGAAGCCTGGGGCTTCAGTGAAGATGTCCTGTAAGGCTTCTGGATACACATTCACTGACTACTATATGAACTGGGTGAAGCAGAGCCATGGAAAGAGCCTTGAGTGGATTGGAGTTATTAATCCTTACAACGGTGGTACTACCTACAACCAGAAGTTCAAGGGCAGGGCCACATTGACTGTTGACAAGTCCTCCAGCACAGCCTACATGGAGCTCAACAGCCTGACATCTGAGGACTCTGCAGTCTATTACTGTGCAAGAGGGGAATTAGATTTCGACGCCTTTGACTACTGGGGCCAAGGCACCACTCTCACAGTCTCCTCAGAGAGTCAGTCCTTCCCAAATGTCTTCCCCC
P05D10_1	1	6	1	HV1-5*01	HJ3*01	HD2-10*02	CTR*PYGNYGGFAYW	HV671	TR*PYGNYGGFAY	GACTGTGCTGGCAAGGCCTGGGGCTTCAGTGAAGATGTCCTGCAAGGCTTCTGGCTACACCTTTACCAGCTACTGGATGCACTGGGTAAAACAGAGGCCTGGACAGGGTCTGGAATGGATTGGCGCTATTTATCCTGGAAATAGTGATACTAGCTACAACCAGAAGTTCAAGGGCAAGGCCAAACTGACTGCAGTCACATCCACCAGCACTGCCTACATGGAGCTCAGCAGCCTGACAAATGAGGACTCTGCGGTCTATTACTGTACAAGATGACCGTATGGTAACTACGGGGGGTTTGCTTACTGGGGCCAAGGGACTCTGGTCACTGTCTCTGCAGAGAGTCAGTCCTTCCCAAATGTCTTCCCCC
P05D11_1	1	6	1	HV1-19*01	HJ2*01	HD2-4*01	CARGGLDYDAFDYW	HV293	ARGGLDYDAFDY	ACCTGTGCTGGTGAAGCCTGGGGCTTCAGTGAAGATGTCCTGTAAGGCTTCTGGATACACATTCACTGACTACTATATGAACTGGGTGAAGCAGAGCCATGGAAAGAGCCTTGAGTGGATTGGAGTTATTAATCCTTACAACGGTGGTACTGACTACAACCAGAAGTTCAAGGGCAAGGCCACATTGACTGTTGACAAGTCCTCCAGCACAGCCTACATGGAGCTCAACAGCCTGACATCTGAGGACTCTGCAGTCTATTACTGTGCAAGAGGGGGATTAGATTACGACGCCTTTGACTACTGGGGCCAAGGCACCACTCTCACAGTCTCCTCAGAGAGTCAGTCCTTCCCAAATGTCTTCCCCC
P05E01_1	1	6	2	HV1-55*01	HJ3*01	HD1-1*02	CAREIYYYGGGFAYW	HV332	AREIYYYGGGFAY	GGCTGAGCTTGTGAAGCCTGGGGCTTCAGTGAAGATGTCTTGCAAGGCTTCTGGCTACACCTTCACCAGTTACTGGATAACCTGGGTGAAGCAGAGGCCTGGACAAGGCCTTGAGTGGATTGGAGATATTTATCCTGGTAGTGGTAGTACTAACTACAATGAGAAATTCAAGAGCAAGGCCACACTGACTGTAGACACTTCCTCCAGCACAGCCTACATGCAGCTCAGCAGCCTGACATCTGAGGACTCTGCGGTCTATTACTGTGCAAGAGAGATTTATTACTACGGTGGGGGGTTTGCTTACTGGGGCCAAGGGACTCTGGTCACTGTCTCTGCAGCCAAAACGACACCCCCATCTGTCTATCCACTGGCCCCTGGATCTGCTGCCCAAACTAACTC…
P05E02_1	1	6	2	HV1-18*01	HJ4*01	HD6-3*01	CARMPWAMDYW	HV291	ARMPWAMDY	ACCTGAGCTGGTGAAGCCTGGGGCTTCAGTGAAGATACCCTGCAAGGCTTCTGGATACACATTCACTGACTACAACATGGACTGGGTGAAGCAGAGCCATGGAAAGAGCCTTGAGTGGATTGGAGATATTAATCCTAACAATGGTGGTACTATCTACAACCAGAAGTTCAAGGGCAAGGCCACATTGACTGTAGACAAGTCCTCCAGCACAGCCTACATGGAGCTCCGCAGCCTGACATCTGAGGACACTGCAGTCTATTACTGTGCAAGAATGCCATGGGCTATGGACTACTGGGGTCAAGGAACCTCAGTCACCGTCTCCTCAGCCAAAACGACACCCCCATCTGTCTATCCACTGGCCCCTGGATCTGCTGCCCAAACTAACTCCATGGTGACCCT…
P05E03_1	1	6	2	HV1-26*01	HJ4*01	HD2-13*01	CARSGINAMDYW	HV480	ARSGINAMDY	ACCTGAGCTGGTGAAGCCTGGGGCTTCGGTGAAGATATCCTGCAAGGCTTCTGGTTACTCATTCACTGGCTACTACATACACTGGGTGAACCAAAGCCATGTAAAGAGCCTTGAGTGGATTGGACGTATTAATCCTTACAATGGTGCTACTAGCTACAACCAGAATTTCAAGGACAAGGCCAGCTTGACTGTAGATAAGTCCTCCAGCACAGCCTACATGGAGCTCCACAGCCTGACATCTGAGGACTCTGCAGTCTATTACTGTGCAAGATCGGGGATTAATGCTATGGACTACTGGGGTCAAGGAACCTCAGTCACCGTCTCCTCAGAGAGTCAGTCCTTCCCAAATGTCTTCCCCC
P05E04_1	1	6	2	HV14-3*02	HJ2*01	HD1-1*01	CARDYYGSIFDYW	HV125	ARDYYGSIFDY	GGCAGAGCTTGTGAAGCCAGGGGCCTCAGTCAAGTTGTCCTGCACAGCTTCTGGCTTCAACATTAAAGACACCTTTATGCACTGGGTGAAGCAGAGGCCTGAACAGGGCCTGGAGTGGATTGGAAGGATTGATCCTGCGAATGGTAATACTAAATATGACCCGAAGTTCCAGGGCAAGGCCACTATAACAGCAGACACATCCTCCAACACAGCCTACCTGCAGCTCAGCAGCCTGACATCTGAGGACACTGCCGTCTATTACTGTGCTAGAGACTACTACGGTAGTATCTTTGACTACTGGGGCCAAGGCACCACTCTTACAGTCTCCTCAGAGAGTCAGTCCTTCCCAAATGTCTTCCCCC
P05E05_1	1	6	2	HV1-55*01	HJ3*01	HD1-1*02	CAREIYYYGGGFAYW	HV332	AREIYYYGGGFAY	GGCTGAGCTTGTGAAGCCTGGGGCTTCAGTGAAGATGTCCTGCAAGGCTTCTGGCTACACCTTCACCAGCTACTGGATAACCTGGGTGAAGCAGAGGCCTGGACAAGGCCTTGAGTGGATTGGAGATATTTATCCTGGTAGTGGTAGTACTAACTACAATGAGAAGTTCAAGAGCAAGGCCACACTGACTGTAGACACATCCTCCAGCACAGCCTACATGCAGCTCAGCAGCCTGACATCTGAGGACTCTGCGGTCTATTACTGTGCAAGAGAGATTTATTACTACGGTGGGGGGTTTGCTTACTGGGGCCAAGGGACTCTGGTCACTGTCTCTGCAGCCAAAACGACACCCCCATCTGTCTATCCACTGGCCCCTGGATCTGCTGCCCAAACTAACTC…
P05E07_1	1	6	2	HV14-3*02	HJ3*01	HD1-1*01	YAPLLLLR**RGFAYW	HV125	APLLLLR**RGFAY	GGCAGAGCTTGTGAAGCCAGGGGCCTCAGTCAAGTTGTCCTGCACAGCTTCTGGCTTCAACATTTAAGACACCTATATGCTCTGGGTGAAGCAGAGGCCTGAACAGGGCCTGGAGTGGATTGGAAGGATTGATCCTGCGAATGGTAATACTAAATATGACCCGAAGTTCCAGGGCAAGGCCACTATAACAGCAGACACATCCTCCAACACAGCCTACCTGCAGCTCAGCAGCCTGACATCTGAGGACACTGCCGTCTGTTACTATGCTCCCCTCTTATTACTACGGTAGTAGCGGGGGTTTGCTTACTGGGGCCAAGGGACTCTGGTCACTGTCTCTGCAGCCAAAACGACACCCCCATCTGTCTATCCACTGGCCCCTGGATCTGCTGCCCAAACTAA…
P05E08_1	1	6	2	HV1-26*01	HJ3*01	HD2-4*01	CARDDYDDGAWFAYW	HV398	ARDDYDDGAWFAY	ACCTGAGCTGGTGAAGCCTGGAGCTTCAATGAAGATATCCTGCAAGGCTTCTGGTTACTCATTCACTGGCTACACCATGAACTGGGTGAAGCAGAGCCATGGAAAGAACCTTGAGTGGATTGGACTTATTAATCCTTACAATGGTGGTACTAGCTACAACCAGAAGTTCAAGGGCAAGGCCACATTAACTGTAGACAAGTCATCCAGCACAGCCTACATGGAGCTCCTCAGTCTGACATCTGAGGACTCTGCAGTCTATTACTGTGCAAGGGATGATTACGACGACGGCGCCTGGTTTGCTTACTGGGGCCAAGGGACTCTGGTCACTGTCTCTGCAGAGAGTCAGTCCTTCCCAAATGTCTTCCCCC
P05E09_1	1	6	2	HV5-17*02	HJ3*01	HD2-4*01	CALGYYDYDPFAYW	HV139	ALGYYDYDPFAY	GGGAGCCTTAGTGCAGCCTGGAGGGTCCCGGAAACTCTCCTGTGCAGCCTCTGGATTCACTTTCAGTACCTTTGGAATGCACTGGGTTCGTCAGGCTCCAGAGAAGGGGCTGGAGTGGGTCGCATACATTAGTAGTGGCAGTAGTACCATCTACTATACAGACACAGTGAAGGGCCGATTCACCATCTCCAGAGACAATCCCAAGAACACCCTGTTCCTGCAAATGACCAGTCTAAGGTCTGAGGACACGGCCATGTATTACTGTGCCCTCGGATACTATGATTACGACCCGTTTGCTTACTGGGGCCAAGGGACTCTGGTCACTGTCTCTGCAGAGAGTCAGTCCTTCCCAAATGTCTTCCCCC
P05E10_1	1	6	2	HV1-18*01	HJ1*01	HD1-1*01	CAREGYGSRLSYWYFDVW	HV398	AREGYGSRLSYWYFDV	ACCTGAGCTGGTGAAGCCTGGAGCTTCAATGAAGATATCCTGCAAGGCTTCTGGTTACTCATTCACTGGCTACACCATGAACTGGGTGAAGCAGAGCCATGGAAAGAACCTTGAGTGGATTGGACTTATTAATCCTTACAATGGTGGTACTACCTACAACCAGAAGTTCAAGGGCAAGGCCACATTAACTGTAGACAAGTCATCCAGCACAGCCTACATGGAGCTCCTCAGTCTGACATCTGAGGACTCTGCAGTCTATTACTGTGCAAGGGAGGGGTACGGTAGTAGACTCAGCTACTGGTACTTCGATGTCTGGGGCGCAGGGACCACGGTCACCGTCTCCTCAGCCAAAACGACACCCCCATCTGTCTATCCACTGGCCCCTGGATCTGCTGCCCA…
P05E12_1	1	6	2	HV1-5*01	HJ4*01	HD2-10*02	CTRGYGNYPYAMDYW	HV671	TRGYGNYPYAMDY	GACTGTGCTGGCAAGGCCTGGGGCTTCAGTGAAGATGTCCTGCAAGGCTTCTGGCTACACCTTTACCAGCTACTGGATGCACTGGGTAAAACAGAGGCCTGGACAGGGTCTGGAATGGATTGGCGCTATTTATCCTGGAAATAGTGATACTAGCTACAACCAGAAGTTCAAGGGCAAGGCCAAACTGACTGCAGTCACATCCACCAGCACTGCCTACATGGAGCTCAGCAGCCTGACAAATGAGGACTCTGCGGTCTATTACTGTACAAGAGGGTATGGTAACTACCCCTATGCTATGGACTACTGGGGTCAAGGAACCTCAGTCACCGTCTCCTCAGAGAGTCAGTCCTTCCCAAATGTCTTCCCCC
P05F01_1	1	6	2	HV3-8*01	HJ1*03		CARANYWYFDVW	HV257	ARANYWYFDV	ACCTGGCCTGGCAAAACCTTCTCAGACTCTGTCCCTCACCTGTTCTGTCACTGGCTACTCCATCACCAGTGATTACTGGAACTGGATCCGGAAATTCCCAGGGAATAAACTTGAGTACATGGGGTACATAAGCTACAGTGGTAGCACTTACTACAATCCATCTCTCAAAAGTCGAATCTCCATAACTCGAGACACATCCAAGAACCAGTATTACCTGCAGTTGAATTCTGTGACTACTGAGGACACAGCCACATATTACTGTGCAAGAGCAAACTACTGGTACTTCGATGTCTGGGGCACAGGGACCACGGTCACCGTCTCCTCAGAGAGTCAGTCCTTCCCAAATGTCTTCCCCC
P05F02_1	1	6	2	HV1-81*01	HJ2*01	HD3-2*02	CARTAQATDYW	HV363	ARTAQATDY	AGCTGAGCTGGCGAGGCCTGGGGCTGCAGTGAAGCTGTCCTGCAAGGCTTCTGGCTACACCTTCACTAGCTATGGTATAAGCTGGGTGAGGCAGAGAACTGGACAGGGCCTTGAGTGGATTGGAGAGATTTATCCTAGAAGTGGTAATACTTACTACAATGAGAAGTTCAAGGGCAAGGCCACACTGACTGCAGACAAATCCTCCAGCACAGCGTACATGGAGCTCCGCAGCCTGACATCTGAGGACTCTGCGGTCTATTTCTGTGCAAGAACAGCTCAGGCTACGGACTACTGGGGCCAAGGCACCACTCTCACAGTCTCCTCAGAGAGTCAGTCCTTCCCAAATGTCTTCCCCC
P05F03_1	1	6	2	HV1-81*01	HJ1*03	HD1-1*01	CARSLYYYGSSPYWYFDVW	HV363	ARSLYYYGSSPYWYFDV	AGCTGAGCTGGCGAGGCCTGGGGCTTCAGTGAAGCTGTCCTGCAAGGCTTCTGGCTACACCTTCACAAGCTATGGTATAAGCTGGGTGAAGCAGAGAACTGGACAGGGCCTTGAGTGGATTGGAGAGATTTATCCTAGAAGTGGTAATACTTACTACAATGAGAAGTTCAAGGGCAAGGCCACACTGACTGCAGACAAATCCTCCAGTACAGCGTACATGGAGCTCCGCAGCCTGACATCTGAGGACTCTGCGGTCTATTTCTGTGCAAGATCCCTCTATTACTACGGTAGTAGCCCATACTGGTACTTCGATGTCTGGGGCACAGGGACCACGGTCACCGTCTCCTCAGCCAAAACGACACCCCCATCTGTCTATCCACTGGCCCCTGGATCTGCTGC…
P05F04_1	1	6	2	HV1-18*01	HJ4*01	HD2-13*01	CARDFYAMDYW	HV398	ARDFYAMDY	ACCTGAGCTGGTGAAGGCTGGAGCTTCAATGAAGATATCCTGCAAGGCTTCTGGTTACTCATTCACTGGCTACACCATGAACTGGGTGAAGCAGAGCCATGGAAAGAACCTTGAGTGGATTGGACTTATTAATCCTTACAATGGTGGTCCTAACTACAACCAGAAGTTCAAGGGCAAGGCCACATTAACTGTAGACAAGTCATCCAGCACAGCCTACATGGAGCTCCTCAGTCTGACATCTGAAGACTCTGCAGTCTATTACTGTGCAAGAGACTTTTATGCTATGGACTACTGGGGTCAAGGAACCTCAGTCACCGTCTCCTCAGAGAGTCAGTCCTTCCCAAATGTCTTCCCCC
P05F05_1	1	6	2	HV1-26*01	HJ2*01	HD1-1*01	CARLDNYGSTYFDYW	HV398	ARLDNYGSTYFDY	ACCTGAGCTGGTGAAGCCTGGAGCTTCAATGAAGATATCCTGCAAGGCTTCTGGTTACTCATTCACTGGCTACACCATGAACTGGGTGAAGCAGAGCCATGGAAAGAACCTTGAGTGGATTGGACTTATTAATCCTTACAATGGTGGTACTAGCTACAACCAGAAGTTCAAGGGCAAGGCCACATTAACTGTAGATAAGTCATCCACCACAGCCTACATGGAGCTCCTCAGTCTGACATCTGAGGACTCTGCAGTCTATTACTGTGCAAGATTGGATAACTACGGTAGTACCTACTTTGACTACTGGGGCCAAGGCACCACTCTCACAGTCTCCTCAGCCAAAACGACACCCCCATCTGTCTATCCACTGGCCCCTGGATCTGCTGCCCAAACTAACTC…
P05F07_1	1	6	2	HV1-55*01	HJ2*01	HD2-3*01	CARGYDGYYHYW	HV332	ARGYDGYYHY	GGCTGAGCTTGTGAAGCCTGGGGCTTCAGTGAAGATGTCCTGCAAGGCTTCTGGCTACACCTTCACCAGCTACTGGATAACCTGGGTGAAGCAGAGGCCTGGACAAGGCCTTGAGTGGATTGGAGATATTTATCCTGGTAGTGGTAGTACTAACTACAATGAGAAGTTCAAGAGGAAGGCCACACTGACTGTAGACACATCCTCCAGCACAGCCTACATGCAGCTCAGCAGCCTGACATCTGAGGACTCTGCGGTCTATTACTGTGCAAGGGGGTATGATGGTTACTACCACTACTGGGGCCAAGGCACCACTCTCACAGTCTCCTCAGCCAAAACGACACCCCCATCTGTCTATCCACTGGCCCCTGGATCTGCTGCCCAAACTAACTCCATGGTGAC…
P05F08_1	1	6	2	HV2-3*01	HJ4*01	HD1-1*01	CAKESPLTTGAMDYW	HV190	AKESPLTTGAMDY	ACCTGGCCTGGTGGCGCCCTCACAGAGCCTGTCCATCACATGCACTGTCTCAGGGTTCTCATTAACCAGCTATGGTGTAAGCTGGGTTCGCCAGCCTCCAGGAAAGGGTCTGGAGTGGCTGGGAGTAATATGGGGTGACGGGAGCACAAATTATCATTCAGCTCTCATATCCAGACTGAGCATCAGCAAGGATAACTCCAAGAGCCAAGTTTTCTTAAAACTGAACAGTCTGCAAAGTGATGACACAGCCACGTACTACTGTGCCAAAGAAAGTCCCCTTACTACGGGGGCTATGGACTACTGGGGTCAAGGAACCTCAGTCACCGTCTCCTCAGAGAGTCAGTCCTTCCCAAATGTCTTCCCCC
P05F10_1	1	6	2	HV1-82*01	HJ4*01	HD2-5*01	CASGYTNYLLAMDYW	HV364	ASGYTNYLLAMDY	ACCTGAGCTGGTGAAGCCTGGGGCCTCAGTGAAGATTTCCTGCAAGGCTTCTGGCTACGCATTCAGTAGCTCCTGGATGAACTGGGTGAAGCAGAGGCCTGGAAAGGGTCTTGAGTGGATTGGACGGATTTATCCTGGAGATGGAGATACTAACTACAATGGGAAGTTCAAGGGCAAGGCCACACTGACTGCAGACAAATCCTCCAGCACAGCCTACATGCAACTCAGCAGCCTGACATCTGAGGACTCTGCGGTCTACTTCTGTGCAAGTGGCTATACTAACTACCTTCTAGCTATGGACTACTGGGGTCAAGGAACCTCAGTCACCGTCTCCTCAGAGAGTCAGTCCTTCCCAAATGTCTTCCCCC
P05F11_1	1	6	2	HV1-81*01	HJ2*01	HD2-2*01	CVRNEGYYFDDW	HV363	VRNEGYYFDD	AGCTGAGCTGGCGAGGCCTGGGGCTTCAGTGAGGCTGTCCTGCAAGGCTTCTGGCTACACCTTCACAAACTATGGTATAACCTGGGTGAAGCAGAGAACTGGACAGGGCCTTGAGTGGATTGGAGAGATGTATCCTAGAAGTGTTAATACTTACTACAATGAGAAGTTCAAGGGCAAGGCCACACTGACTGCAGACAAATCCTCCAGCACAGCGTACATGGAGCTCCGCAGCCTGACATCTGAGGACTCTGCGGTCTATTTCTGTGTAAGAAACGAGGGTTACTACTTTGACGACTGGGGCCAAGGCACCACTCTCACAGTCTCCTCAGCCAAAACGACACCCCCATCTGTCTATCCACTGGCCCCTGGATCTGCTGCCCAAACTAACTCCATGGTGAC…
P05F12_1	1	6	2	HV3-2*02	HJ3*01	HD1-1*01	CARSYYYGFYW	HV126	ARSYYYGFY	ACCTGGCCTGGTGAAACCTTCTCAGTCTCTGTCCCTCACCTGCACTGTCACTGGCTACTCAATCACCAGTGATTATGCCTGGAACTGGATCCGGCAGTTTCCAGGAAACAAACTGGAGTGGATGGGCTACATAAGCTCCAGTGGTAGCACTAGCTACAACCCATCTCTCAAAAGTCGAATCTCTATCACTCGAGACACATCCAAGAACCAGTTCTTCCTGCAGTTGAATTCTGTGACTACTGAGGACACAGCCACATATTACTGTGCAAGATCCTACTACTACGGTTTTTACTGGGGCCAAGGGACTCTGGTCACTGTCTCTGCAGAGAGTCAGTCCTTCCCAAATGTCTTCCCCC
P05G01_1	1	6	2	HV2-2*01	HJ1*03	HD1-1*01	CARN*LR*##SWYFDVW	HV186	ARN*LR*WLLVLRCLGHRDHGHRLL	ACCTGACCTAGTGCAGCCCTCACAGAGCCTGTCCATCACCTGCACAGTCTCTGGTTTCTCATTAACTAGCTATGGTGTACACTGGGTTCGCCAGTCTCCAGGAAAGGGTCTGGAGTGGCTGGGAGTGATATGGAGTGGTGGAAGCACAGACTATAATGCAGCTTTCATATCCAGACTGAGCATCAGCAAGGACATTTCCAAGAGCCAAGTTTTCTTTAAATTGAACAGTCTGCAAGCTGATGACACAGCCATATATTACTGTGCCAGAAATTGACTACGGTAGTGGCTCCTGGTACTTCGATGTCTGGGGCACAGGGACCACGGTCACCGTCTCCTCAGAGAGTCAGTCCTTCCCAAATGTCTTCCCCC
P05G02_1	1	6	2	HV3-2*02	HJ2*01	HD1-1*01	CARGLRRREFDYW	HV126	ARGLRRREFDY	ACCTGGCCTGGTGAAACCTTCTCAGTCTCTGTCCCTCACCTGCACTGTCACTGGCTACTCAATCACCAGTGATTATGCCTGGAACTGGATCCGGCAGTTTCCAGGAAACAAACTGGAGTGGATGGGCTACATAAGCTACAGTGGTAGCACTAGTTACAACCCATCTCTCAAAAGTCGAATCTCTATCACTCGAGACACATCCAAGAACCAGTTCTTCCTGCAGTTGAATTCTGTGACTACTGAGGACACAGCCACATATTACTGTGCAAGGGGATTACGACGACGGGAGTTTGACTACTGGGGCCAAGGCACCACTCTCACAGTCTCCTCAGAGAGTCAGTCCTTCCCAAATGTCTTCCCCC
P05G03_1	1	6	2	HV3-3*01	HJ2*01	HD1-1*01	CARDGGSS*SYW	HV248	ARDGGSS*SY	ACCTAGCCTGGTGAGACCTTCTCAGACACTCTCCCTTACCTGCACTGTTACTGGCTTCTCCATCAACAGTGATTGTTACTGGATCTGGCTCCGGCAGTTTCCAGGAAACAAACTGGAGTACATCGGGTACACATTCTACAGTGGTATCACTTACTACAACCCATCTCTTGAAAGTCGAACGTACATAACGCGTGACACATCTAAGAACCAGTTCTCACTGAAGTTGAGTTCTGTGACTACTGAGGACACAGCCACTTACTACTGTGCGAGAGATGGGGGTAGTAGCTAGAGCTACTGGGGCCAAGGCACCACTCTCACAGTCTCCTCAGAGAGTCAGTCCTTCCCAAATGTCTTCCCCC
P05G04_1	1	6	2	HV1-26*01	HJ4*01	HD2-13*01	CARDFYAMDYW	HV398	ARDFYAMDY	ACCTGAGCTGGTGAAGCCTGGAGCTTCAATGAAGATATCCTGCAAGGCTTCTGGTTACTCATTCACTGGCTACACCATGAACTGGGTGAAGCAGAGCCATGGAAAGAACCTTGAGTGGATTGGACTTATTAATCCTTACAATGGTGGTACTAGTTACAACCAGAAGTTCAAGGGCAAGGCCACAATAACTGTAGACAAGTCATCCAGGACAGCCTACATGGAGCTCCTCAGTCTGACATCTGAGGACTCTGCAGTCTATTACTGTGCAAGAGACTTTTATGCTATGGACTACTGGGGTCAAGGAACCTCAGTCACCGTCTCCTCAGAGAGTCAGTCCTTCCCAAATGTCTTCCCCC
P05G07_1	1	6	2	HV1-75*01	HJ2*01	HD2-1*01	CARGNHLYYFDYW	HV094	ARGNHLYYFDY	ACCTGAGCTGGTGAAGCCTGGGGCTTCAGTGAAGATATCCTGCAAGGCTTCTGGCTACACCTTCACTGACTACTATATAAACTGGGTGAAGCAGAGGCCTGGACAGGGACTTGAGTGGATTGGATGGATTTTTCCTGGAAGTGGTAGTACTTACTACAATGAGAAGTTCAAGGGCAAGGCCACACTTACTGTAGACAAATCCTCCAGCACAGCCTACATGTTGCTCAGCAGCCTGACCTCTGAGGACTCTGCGGTCTATTTCTGTGCAAGAGGTAACCACCTCTACTACTTTGACTACTGGGGCCAAGGCACCACTCTCACAGTCTCCTCAGCCAAAACGACACCCCCATCTGTCTATCCACTGGCCCCTGGATCTGCTGCCCAAACTAACTCCATGGT…
P05G08_1	1	6	2	HV3-2*02	HJ1*01	HD1-2*01	CALRPSYWYFDVW	HV126	ALRPSYWYFDV	ACCTGGCCTGGTGAAGCCTTCTCAGTCTCTGTCCCTCACCTGCACTGTCACTGGCTACTCAATCACCAGTGATTATGCCTGGAACTGGATCCGGCAGTTTCCAGGAAACAAACTGGAGTGGATGGGCTACATAAGCTACAGTGGTAGCACTAGCTTCAACCCATCTCTCAAAAGTCGAATCTCTATCACTCGAGACACATCCAAGAACCAGTTCTTCCTGCAGTTGAATTCTGTGACTACTGAGGACACAGCCACATATTACTGTGCCCTACGGCCCAGCTACTGGTACTTCGATGTCTGGGGCGCAGGGACCACGGTCACCGTCTCCTCAGAGAGTCAGTCCTTCCCAAATGTCTTCCCCC
P05G09_1	1	6	2	HV3-3*01	HJ2*01	HD1-1*01	CARDGGSS*SYW	HV248	ARDGGSS*SY	ACCTAGCCTGGTGAGACCTTCTCAGACACTCTCCCTTACCTGCACTGTTACTGGCTTCTCCATCAACAGTGATTGTTACTGGATCTGGATCCGGCAGTTTCCAGGAAACAAACTGGAGTACATCGGGTACACATTCTACAGTGGTATCACTTACTACAACCCATCTCTTGAAAGTCGAACGTACATAACGCGTGACACATCTAAGAACCCGTTCTCACTGAAGTTGAGTTCTGTGACTACTGAGGACACAGCCACTTACTACTGTGCGAGAGATGGGGGTAGTAGCTAGAGCTACTGGGGCCAAGGCACCACTCTCACAGTCTCCTCAGCCAAAACGACACCCCCATCTGTCTATCCACTGGCCCCTGGATCTGCTGCCCAAACTAACTCCATGGTGAC…
P05G10_1	1	6	2	HV1-5*01	HJ4*01	HD2-1*01	CTRGCGNCPYAMDYW	HV671	TRGCGNCPYAMDY	GACTGTGCTGGCAAGGCCTGGGGCTTCAGTGAAGATGTCCTGCAAGGCTTCTGGCTACACCTTTACCAGCTACTGGATGCACTGGGTAAAACAGAGGCCTGGACAGGGTCTGGAATGGATTGGCGCTATTTATCCTGGAAATATTAATACTAGCTACAACCAGGAGTTCAAGGGCAAGGCCAAACTGACTGCAGTCACATCCACCAGCACTGCCTATATGGAGCTCAGCAGCCTGACAAATGAGGACTCTGCGGTCTATTACTGTACAAGAGGATGTGGTAACTGCCCCTATGCTATGGACTACTGGGGTCAAGGAACCTCAGTCACCGTCTCCTCAGCCAAAACGACACCCCCATCTGTCTATCCACTGGCCCCTGGATCTGCTGCCCAAACTAACTC…
P05G11_1	1	6	2	HV1-26*01	HJ1*01	HD3-1*01	CARSAQGYFDVW	HV398	ARSAQGYFDV	ACCTGAGCTGGTGAAGCCTGGAGCTGCAATGAAGATATCCTGCAAGGCTTCTGGTCACTCATTCACTGGCTACACCATGAACTGGGTGAAGCAGAGCCATGGAAAGAACCTTGAGTGGATTGGACTTATTAATCCTTACAATGGTGGTACTAGGAACAACCAGAAGTTCAAGGGCAAGGCCACATTAACTGTAGACAAGTCATCCAGCACAGCCTACATGGAGCTCCTCAGTCTGACATCTGAGGACTCTGCAGTCTATTACTGTGCAAGATCGGCCCAGGGGTACTTCGATGTCTGGGGCGCAGGGACCACGGTCACCGTCTCCTCAGAGAGTCAGTCCTTCCCAAATGTCTTCCCCC
P05G12_1	1	6	2	HV1-61*01	HJ4*01	HD2-4*01	CARYYDYDVYAMDYW	HV588	ARYYDYDVYAMDY	GGCTGAGCTGGTGAGGCCTGGGGCTTCAGTGAAGCTGTCCTGCAAGGCTTCTGGCTACACCTTCACCAGCTACTGGATGAACTGGGTGAAGCAGAGGCCTGGACAAGGCCTTGAATGGATTGGTATGATTGATCCTTCAGACAGTGAAACTCACTACAATCAAATGTTCAAGGACAAGGCCACATTGACTGTAGACAAATCCTCCAGCACAGCCTACATGCAGCTCAGCAGCCTGACATCTGAGGACTCTGCGGTCTATTACTGTGCAAGATACTATGATTACGACGTTTATGCTATGGACTACTGGGGTCAAGGAACCTCAGTCACCGTCTCCTCAGAGAGTCAGTCCTTCCCAAATGTCTTCCCCC
P05H01_1	1	6	2	HV1-37*01	HJ4*01	HD2-4*01	CGRSVYYDYDGYTMDYW	HV311	GRSVYYDYDGYTMDY	ACCTGAGCTGGTGAAGCCTGGGGCTTCAGTGAAGATATCCTGCAAGGCTTCTGGTTACTCATTTACTGGCTACTTTATGAACTGGGTGAAGCAGAGCCATGGAAAGAGCCTTGAGTGGATTGGACGTATTAATCCTTACAATGGTGATTCTTTCTACAACCAGAAGTTCAAGGGCAAGGCCACATTGACTGTAGACAAATCCTCTAGCGCAGCCCACATGGAGCTCCTGAGCCTGACATCTGAGGACTCTGCAGTCTATTATTGTGGAAGATCGGTCTACTATGATTACGACGGTTATACTATGGACTACTGGGGTCAAGGAACCTCAGTCACCGTCTCCTCAGAGAGTCAGTCCTTCCCAAATGTCTTCCCCC
P05H02_1	1	6	2	HV1S28*01	HJ2*01	HD1-1*01	CSRPPNYYGSR#YW	HV075	SRPPNYYGSRTTGAKAPLSQSPQ	AGCTGAGCTGGTAAGGCCTGGGACTTCAGTGAAGAAGTCCTGCAAGGTTTCTGGATACACCTTCGCTAACTACTGGATAGGTTGGGTAAAGCAGAGGCCTGGACATGGCCTTGAGTGGATTGGAGATATTTATCCTGGAGACGGTGTTACTAACTACAGTGAGAAGTTCAAGGGCAAGGCCACACTGACTGCAGACAAATCCTCCAGCACAGCCTACATGTAGCTCAGCAGCCTGACATCTGAGGACTCTGCGGTCTATTACTGTTCGAGACCCCCTAATTACTACGGTAGTAGAACTACTGGGGCCAAGGCACCACTCTCACAGTCTCCTCAGCCAAAACGACACCCCCATCTGTCTATCCACTGGCCCCTGGATCTGCTGCCCAAACTAACTCCATG…
P05H03_1	1	6	2	HV1-26*01	HJ4*01	HD5-5*01	CARDYLYAMDYW	HV398	ARDYLYAMDY	ACCTGAGCTGGTGAAGCCTGGAGCTTCAATGAAGATATCCTGCAAGGCTTCTGGTTACTCATTCACTGGCTACACCATGAACTGGGTGAAGCAGAGCCATGGAAAGAACCTTGAGTGGATTGGACTTATTAATCCTTACAATGGTGGTACTAGTTACAACCAGAAGTTCAAGGGCAAGGCCACATTAACTGTAGACAAGTCATCCAGCACAGCCTACATGGAGCTCCTCAGTCTGACATCTGAGGACTCTGCAGTCTATTACTGTGCAAGAGACTACCTCTATGCTATGGACTACTGGGGTCAAGGAACCTCAGTCACCGTCTCCTCAGAGAGTCAGTCCTTCCCAAATGTCTTCCCCC
P05H05_1	1	6	2	HV5-17*01	HJ2*01	HD4-1*01	CGRLTGTVFFDYW	HV219	GRLTGTVFFDY	GGGAGGCTTAGTGAAGCCTGGAGGGTCCCTGAAACTCTCCTGTGCAGCCTCTGGATTCACTTTCAGTGACTATGGAATGCACTGGGTTCGTCAGGCTCCAGAGAAGGGGCTGGAGTGGGTTGCATACATTAGAAGTGGCAGTAGCACCATCTACTATGCAGACACAGTGAAGGGCCGATTCACCATCTCCAGAGACAACGCCAAGAACATCCTGTTCCTGCAAATGACCAGTCTGAGGTCTGAGGACACGGCCATGTATTACTGTGGAAGGCTAACTGGGACGGTCTTTTTTGACTACTGGGGCCAAGGCACCACTCTCACAGTCTCCTCAGAGAGTCAGTCCTTCCCAAATGTCTTCCCCC
P05H06_1	1	6	2	HV1-55*01	HJ3*01	HD1-1*02	CAREIYYYGGGFAYW	HV332	AREIYYYGGGFAY	GGCTGAGCTTGTGAAGCCTGGGGCTTCAGTGAAGATGTCCTGCAAGGCTTCTGGCTACACCTTCACCAGCTACTGGATAACCTGGGTGAAGCAGAGGCCTGGACAAGGCCTTGAGTGGATTGGAGATATTTATCCTGGTAGTGGTAGTACTAACTACAATGAGAAGTTCAAGAGCAAGGCCACACTGACTGTAGACACATCCTCCAGCACAGCCTACATGCAGCTCAGCAGCCTGACATCTGAGGACTCTGCGGTCTTTTACTGTGCAAGAGAGATTTATTACTACGGTGGGGGGTTTGCTTACTGGGGCCAAGGGACTCTGGTCACTGTCTCTGCAGCCAAAACGACACCCCCATCTGTCTATCCACTGGCCCCTGGATCTGCTGCCCAAACTAACTC…
P05H07_1	1	6	2	HV1-39*01	HJ4*01	HD6-3*01	CARRRDSGSGTMDYW	HV313	ARRRDSGSGTMDY	ACCTGAGCTGGTGAAGCCTGGCGCTTCAGTGAAGATATCCTGCAAGGCTTCTGGTTACTCATTCACTGACTACAACATGAACTGGGTGAAGCAGAGCAATGGAAAGAGCCTTGAGTGGATTGGAGTAATTAATCCTAACTATGGTACTACTACCTACAATCAGAAGTTCAAGGGCAAGGCCACATTGACTGTAGACCAATCTTCCAGCACAGCCTACATGCAGCTCAACAGCCTGACATCTGAGGACTCTGCAGTCTATTACTGTGCAAGAAGGCGAGACTCTGGGTCGGGAACTATGGACTACTGGGGTCAAGGAACCTCAGTCACCGTCTCCTCAGAGAGTCAGTCCTTCCCAAATGTCTTCCCCC
P05H09_1	1	6	2	HV3-2*02	HJ1*01	HD2-14*01	CARHYRYWYFDVW	HV126	ARHYRYWYFDV	ACCTGGCCTGGTGAAACCTTCTCAGTCTCTGTCCCTCACCTGCACTGTCACTGGCTACTCAATCACCAGTGATTATGCCTGGAACTGGATCCGGCAGTTTCCAGGAAACAAACTGGAGTGGATGGACTACATAAGCTACAGTGGTAGCACTAACTACAACCCATCTCTCAAAAGTCGAATCTCTATCACTCGAGACACATCCAAGAACCAGTTCTTCCTGCAGTTGAATTCTGTGACTACTGAGGACACAGCCACATATTACTGTGCAAGACACTATAGGTACTGGTACTTCGATGTCTGGGGCGCAGGGACCACGGTCACCGTCTCCTCAGAGAGTCAGTCCTTCCCAAATGTCTTCCCCC
P05H10_1	1	6	2	HV1-14*01	HJ1*01	HD2-3*01	CARGDGHFWYFDVW	HV286	ARGDGHFWYFDV	ACCTGAGCTGGTAAAGCCTGGGGCTTCAGTGAAGATGTCCTGCAAGGCTTCTGGATACACATTCACTAGCTATGTTATGCACTGGGTGAAGCAGAAGCCTGGGCAGGGCCTTGAGTGGATTGGATATATTAATCCTTACAATGATGGTACTAAATACAATGAGAAGTTCAAAGGCAAGGCCACACTGACTTCAGACAAATCCTCCAGCACAGCCTACATGGAGCTCAGCAGCCTGACCTCTGAGGACTCTGCGGTCTATTACTGTGCAAGAGGGGATGGTCACTTCTGGTACTTCGATGTCTGGGGCGCAGGGACCACGGTCACCGTCTCCTCAGAGAGTCAGTCCTTCCCAAATGTCTTCCCCC
P05H12_1	1	6	2	HV1-19*01	HJ1*03	HD2-4*01	CARSGIYYDYDRGYWYFDVW	HV293	ARSGIYYDYDRGYWYFDV	ACCTGTGCTGGTGAAGCCTGGGGCTTCAGTGAAGATGTCCTGTAAGGCTTCTGGATACACATTCACTGACTACTCTATGAACTGGGTGAAGCAGAGCCATGGAAAGAGCCTTGAGTGGATTGGAATTATTAATCCTTACAACGGTGGTACTAGCTACAACCAGAAGTTCAAGGGCAAGGCCACATTGACTGTTGACAAGTCCTCCAGCACAGCCTACATGGAGCTCAACAGCCTGACATCTGAGGACTCTGCAGTCTATTACTGTGCAAGATCGGGGATCTACTATGATTACGACAGGGGGTACTGGTACTTCGATGTCTGGGGCACAGGGACCACGGTCACCGTCTCCTCAGCCAAAACGACACCCCCATCTGTCTATCCACTGGCCCCTGGATCTGC…
P06A01_1	1	7	1	HV1-63*02	HJ3*01	HD2-4*01	CARGYDYDGIEFAYW	HV014	ARGYDYDGIEFAY	AGCTGAGCTGATAAGGCCTGGGACTTCAGTGAAGATATCCTGCAAGGCTTCTGGCTACACCTTCACTAACTCCTGGCTAGGTTGGTTAAAGCAGAGGCCTGGACATGGACTTGAGTGGATTGGAGATATTTACCCTGGAGGTGGTTATACTAACTACAATGAGAAGTTCAAGGGCAAGGCCACACTGACTGCAGACACATCCTCCAGCACTGCCTACATGCAGCTCAGTAGCCTGACATCTGAGGACTCTGCTGTCTATTTCTGTGCAAGAGGCTATGATTACGACGGAATTGAGTTTGCTTACTGGGGCCAAGGGACTCTGGTCACTGTCTCTGCAGCCAAAACGACACCCCCATCTGTCTATCCACTGGCCCCTGGATCTGCTGCCCAAACTAACTC…
P06A03_1	1	7	1	HV1-26*01	HJ3*01	HD1-1*01	CAREVYGSSPFAYW	HV301	AREVYGSSPFAY	ACCTGAGCTGGTGAAGCCTGGGGCTTCAGTGAAGATATCCTGTAAGGCTTCTGGATACACGTTCACTGACTACTACATGAACTGGGTAAGGCAGAGCCATGGAAAGAGCCTTGAGTGGATTGGAGATATTAATCCTAACAATGGTGGTACTAGCTACAACCAGAAGTTCAAGGGCAAGGCCACATTGACTGTAGACAAGTCCTCCAGCACAGCCTACATGGAGCTCCGCAGCCTGACATCTGAAGACTCTGCAGTCTATTACTGTGCAAGAGAGGTCTACGGTAGTAGCCCCTTTGCTTACTGGGGCCAAGGGACTCTGGTCACTGTCTCTGCAGCCAAAACGACACCCCCATCTGTCTATCCACTGGCCCCTGGATCTGCTGCCCAAACTAACTCCAT…
P06A04_1	1	7	1	HV1-15*01	HJ2*01	HD1-1*01	CTRRSYYYGSSWLFDYW	HV287	TRRSYYYGSSWLFDY	GGCTGAACTGGTGAGGCCTGGGGCTTCAGTGACGCTGTCCTGCAAGGCTTCGGGCTACACATTTACTGACTATGAAATGCACTGGGTGAAGCAGACACCTGTGCATGGCCTGGAATGGATTGGAGCTATTGATCCTGAAACTGGTGGTACTGCCTACAATCAGAAGTTCAAGGGCAAGGCCATACTGACTGCAGACAAATCCTCCAGCACAGCCTACATGGAGCTCCGCAGCCTGACATCTGAGGACTCTGCCGTCTATTACTGTACAAGACGGTCCTATTACTACGGTAGTAGCTGGCTTTTTGACTACTGGGGCCAAGGCACCACTCTCACAGTCTCCTCAGCCAAAACGACACCCCCATCTGTCTATCCACTGGCCCCTGGATCTGCTGCCCAAAC…
P06A05_1	1	7	1	HV3-2*02	HJ1*01	HD1-1*02	CARGGYWYFDVW	HV126	ARGGYWYFDV	ACCTGGCCTGGTGAAACCTTCTCAGTCTCTGTCCCTCACCTGCACTGTCACTGGCTACTCAATCACCAGTGATTATGCCTGGATCTGGATCCGGCAGTTTCCAGGAAACAAACTGGAGTGGATGGCCTACATAAGCTACAGTGGTACCACTGGCTACAACCCATCTCTCAAAAGTCGAATCTCTATCACTCGAGACACATCCAAGAACCAGTTCTTCCTGCAGTTGAATTCTGTGACTACTGAGGACACAGCCACATATTACTGTGCAAGGGGGGGTTACTGGTACTTCGATGTCTGGGGCGCAGGGACCACGGTCACCGTCTCCTCAGCCAAAACGACACCCCCATCTGTCTATCCACTGGCCCCTGGATCTGCTGCCCAAACTAACTCCATGGTGAC…
P06A07_1	1	7	1	HV3-2*02	HJ4*01	HD1-1*02	CARSLLRWAMDYW	HV126	ARSLLRWAMDY	ACCTGGCCTGGTGAAACCTTCTCAGTCTCTGTCCCTCACCTGCACTGTCACTGGCTACTCAATCACCAGTGATTATGCCTGGAACTGGATCCGGCAGTTTCCAGGAAACAAACTGGAGTGGATGGGCTACATAAGCTACAGTGGTAGCACTAGCTACAACCCATCTCTCAAAAGTCGAATCTCTATCACTCGAGACACATCCAAGAACCAGTTCTTCCTGCAGTTGAATTCTGTGACTACTGAGGACACAGCCACATATTACTGTGCAAGAAGTTTACTACGTTGGGCTATGGACTATTGGGGTCAAGGAACCTCAGTCACCGTCTCCTCAGCCAAAACGACACCCCCATCTGTCTATCCACTGGCCCCTGGATCTGCTGCCCAAACTAACTCCATGGT…
P06A08_1	1	7	1	HV1-5*01	HJ4*01	HD4-1*01	CTRSNWVYAMDYW	HV671	TRSNWVYAMDY	GACTGTGCTGGCAAGGCCTGGGGCTTCCGTGAAGATGTCCTGCAAGGCTTCTGGCTACAGCTTTACCAGCTACTGGATGCACTGGGTAAAACAGAGGCCTGGACAGGGTCTAGAATGGATTGGTGCTATTTATCCTGGAAATAATGATACTAGCTACAACCAGAAGTTCAAGGGCAAGGCCAAACTGACTGCAGTCACATCCGCCAGCACTGCCTACATAGAGCTCAGCAGCCTGACAAATGAGGACTCTGCGGTCTATTACTGTACAAGATCTAACTGGGTCTATGCTATGGACTACTGGGGTCAAGGAACCTCAGTCACCGTCTCCTCAGCCAAAACGACACCCCCATCTGTCTATCCACTGGCCCCTGGATCTGCTGCCCAAACTAACTCCATGGT…
P06A09_1	1	7	1	HV3-2*02	HJ4*01	HD3-1*01	CARRVYAMDYW	HV126	ARRVYAMDY	ACCTGGCCTGGTGAAACCTTCTCAGTCTCTGTCCCTCACCTGCACTGTCACTGGCTACTCAATCACCAGTGATTATGCCTGGAACTGGATCCGGCAGTTTCCAGGAAACAAACTGGAGTGCATGGGCTACATAAGCTACAGTGGTAGCACTAGCTGCAACCCATCTCTCAAAAGTCGAATCTCTATCACTCGAGACACATCCAAGAACCAGTTCTTCCTGCAGTTGAATTCTGTGACTACTGAGGACACAGCCACATATTACTGTGCAAGGCGGGTCTATGCTATGGACTACTGGGGTCAAGGAACGTCAGTCACCGTCTCCTCAGAGAGTCAGTCCTTCCCAAATGTCTTCCCCC
P06A10_1	1	7	1	HV1-26*01	HJ2*01	HD2-2*01	CARGGYDEWGFW	HV398	ARGGYDEWGF	ACCTGAGCTGGTGAAGCCTGGAGCTTCAATGAAGATATCCTGCAAGGCTTCTGGTTACTCATTCACTGGCTACACCATGAACTGGGTGAAGCAGAGCCATGGAAAGAACCTTGAGTGGATTGGACTTATTAATCCTTACAATGGTGGTACTAGCTACAACCAGAAGTTCAAGGGCAAGGCCACATTAACTGTAGACAAGTCATCCAGCACAGCCTACATGGAGCTCCTCAGTCTGACATCTGAGGACTCTGCAGTCTATTACTGTGCAAGGGGAGGTTACGACGAGTGGGGCTTCTGGGGCCAAGGCACCACTCTCACAGTCTCCTCAGCCAAAACGACACCCCCATCTGTCTATCCACTGGCCCCTGGATCTGCTGCCCAAACTAACTCCATGGTGAC…
P06A11_1	1	7	1	HV2-6-5*01	HJ2*01	HD1-1*01	CAKLPNYYVYFDYW	HV174	AKLPNYYVYFDY	ACCTGGCCTGGTGGCGCCCTCACAGAGGCTGTCCATCACATGCACTGTCTCAGGATTCTCATTAAGCGACTATGGTGTAAGCTGGATTCGCCAGCCTCCAGGAAAGGGTCTGGAGTGGCTGGGAGTAATATGGGGTGGTGGAAGCACATACTATAATTCAGCTCTCAAATCCAGACTGAGCATCAGCAAGGACAACTCCAAGAGCCAAGTTTTCTTAAAAATGAACAGTCTGCAAACTGATGACACAGCCATGTACTACTGTGCCAAACTTCCAAATTACTACGTCTACTTTGACTACTGGGGCCAAGGCACCACTCTCACAGTCTCCTCAGAGAGTCAGTCCTTCCCAAATGTCTTCCCCC
P06A12_1	1	7	1	HV1-14*01	HJ4*01	HD1-1*01	CAREDNYGYYYAMDYW	HV286	AREDNYGYYYAMDY	ACCTGAGCTGGTAAAGCCTGGGGCTCCAGTGAAGATGTCCTGCAAGGCTTCTGGAAACACATTCACTAGCAATGTTATGCACTGGGTGAAGCAGAAGCCTGGGCAGGGCCTTGAGTGGATTGGAAAAATTAATCCTTACAATGATGGTACTAAGTACAATGAGAAGTTCAAAGGCAAGGCCATACTGACTTCAGACAAATCCTCCAGCACAGCCTACATGGAGCTCAGCAGCCTGACCTCTGAGGACTCTGCGGTCTATTACTGTGCAAGAGAAGATAACTACGGTTATTACTATGCTATGGACTACTGGGGTCAAGGAACCTCAGTCACCGTCTCCTCAGAGAGTCAGTCCTTCCCAAATGTCTTCCCCC
P06B01_1	1	7	1	HV1S81*02	HJ2*01		CARGDYGNYPDYW	HV585	ARGDYGNYPDY	GGCTGAACTGGTGAAGCCTGGGGCTTCAGTGAAGCTGTCCTGCAAGGCTTCTGGCTACACCTTCACCAGCTACTGGATGCACTGGGTGAGGCAGAGGCCTGGACAAGGCCTTGAATGGATTGGAGAGATTAATCCTAGCAACGGTCGTACTAACTACAATGAGAAGTTCAAGAGCAAGGCCACACTGACTGTAGACAAATCCTCCAGCACAGCCTACATGCAACTCAGCAGCCTGACATCTGAGGACTCTACGGTCTATTACTGTGCAAGGGGAGACTATGGTAACTACCCTGACTACTGGGGCCAAGGCACCACTCTCACAGTCTCCTCAGAGAGTCAGTCCTTCCCAAATGTCTTCCCCC
P06B02_1	1	7	1	HV1-63*01	HJ3*01	HD2-4*01	CARGYDYDGIEFAYW	HV014	ARGYDYDGIEFAY	AGCTGAGCTGGTAAGGCCTGGGACTTCAGTGAAGATATCCTGCAAGGCTTCTGGCTACACCTTCACTAACTACTGGCTAGGTTGGGTAAAGCAGAGGCCTGGACATGGACTTGAGTGGATTGGAGATATTTACCCTGGAGTTGGTTATACTAACTACAATGAGAAGTTCAAGGGCAAGGCCACACTGACTGCAGACACATCCTCCAGCACTGCCTACATGCAGTTCAGTAGCCTGACATCTGAGGACTCTGCTGTCTATTTCTGTGCAAGAGGCTATGATTACGACGGAATTGAGTTTGCTTACTGGGGCCAAGGGACTCTGGTCACTGTCTCTGCAGAGAGTCAGTCCTTCCCAAATGTCTTCCCCC
P06B03_1	1	7	1	HV3-2*02	HJ2*01	HD1-1*01	CARRRPYYGSSYIDYW	HV126	ARRRPYYGSSYIDY	ACCTGGCCTGGTGAAACCTTCTCAGTCTCTGTCCCTCACCTGCACTGTCACTGGCTACTCAATCACCAGTGATTATGCCTGGAACTGGATCCGGCAGTTTCCAGGAAACAAACTGGAGTGGATGGGCTTCATAAGCTACAGTGGTAGCACTAGCTACAACCCATCTCTCAAAAGTCGAATCTCTATCACTCGAGACACATCCAAGAACCAGTTCTTCCTGCAGTTGAATTCTGTGACTACTGAGGACACAGCCACATATTTCTGTGCAAGAAGGAGGCCTTACTACGGTAGTAGCTACATTGACTACTGGGGCCAAGGCACCACTCTCACAGTCTCCTCAGAGAGTCAGTCCTTCCCAAATGTCTTCCCCC
P06B04_1	1	7	1	HV1-55*01	HJ2*01	HD4-1*01	CARSKELGLRYW	HV332	ARSKELGLRY	GGCTGAGCTTGTGAAGCCTGGGGCTTCAGTGAAGATGTCCTGCAAGGCTTCTGGCTACACCTTCACCAACTACTGGATAACCTGGGTGAAGCAGAGGCCTGGACAAGGCCTTGAGTGGATTGGAGATATTTATCCTGGTAGTGGTAGTACTAACTACAATGAGAAGTTCAAGAGCAAGGCCACACTGACTGTAGACACATCCTCCAGCACAGCCTACATGCAGCTCAGCAGCCTGACATCTGAGGACTCTGCGGTCTATTACTGTGCAAGATCGAAGGAACTGGGTCTTCGCTACTGGGGCCAAGGCACCACTCTCACAGTCTCCTCAGAGAGTCAGTCCTTCCCAAATGTCTTCCCCC
P06B05_1	1	7	1	HV1-9*01	HJ4*01	HD2-4*01	CARYYEEMDYW	HV386	ARYYEEMDY	AGCTGTACTGATGAAGCCTGGGGCCTCAGTGAAGATATCCTGCAAGGCTACTGGCTACACATTCAGTACCTACTGGATAGAGTGGGTAAACCAGAGGCCTGGACATGGCCTTGAGTGGATTGGAGAGATTTTACCTGGAAGTGGTATTACTAACTACAATGAGAAGTTCAAGGGCAAGGCCACATTCACTGCAGATACATCCTCCAACACAGCCTACATGCAACTCAGCAGCCTGACATCTGAGGACTCTGCCGTCTATTACTGTGCAAGATACTATGAGGAAATGGACTACTGGGGTCAAGGAACCTCAGTCACCGTCTCCTCAGCCAAAACGACACCCCCATCTGTCTATCCACTGGCCCCTGGATCTGCTGCCCAAACTAACTCCATGGTGACCCT…
P06B06_1	1	7	1	HV2-3*01	HJ1*03	HD2-5*01	CAKPYYSNYVGYFDVW	HV190	AKPYYSNYVGYFDV	ACCTGGCCTGGTGGCGCCCTCACAGAGCCTGTCCATCACATGCACTGTCTCAGGGTTCTCATTAACCAGCTATGGTGTAAGCTGGGTTCGCCAGCCTCCAGGAAAGGGTCTGGAGTGGCTGGGAGTAATATGGGGTGACGGGAGCACAAATTATCATTCAGCTCTCATATCCAGACTGAGCATCAGCAAGGATAACTCCAAGAGCCAAGTTTTCTTAAAACTGAACAGTCTGCAAACTGATGACACAGCCACGTACTACTGTGCCAAACCCTACTATAGTAACTACGTAGGGTACTTCGATGTCTGGGGCACAGGGACCACGGTCACCGTCTCCTCAGAGAGTCAGTCCTTCCCAAATGTCTTCCCCC
P06B07_1	1	7	1	HV3-5*02	HJ2*01		CARDLYYW	HV437	ARDLYY	ACCTGGTCTGGTGAAACCTTCTCAGACAGTGTCCCTCACCTGCACTGTCACTGGCATCTCCATCACCACTGGAAATTACAGATGGAGCTGGATCCGGCAGTTTCCAGGAAACAAACTGGAGTGGATAGGGTACATATACTACAGTGGTACCATTACCTACAATCCATCTCTCACAAGTCGAACCACCATCACTAGAGACACTTCCAAGAACCAATTCTTCCTGGAAATGAACTCTTTGACTGCTGAAGACACAGCCACATACTACTGTGCACGAGACCTTTACTACTGGGGCCAAGGCACCACTCTCACAGTCTCCTCAGAGAGTCAGTCCTTCCCAAATGTCTTCCCCC
P06B08_1	1	7	1	HV1-74*04	HJ2*01	HD2-14*01	CARSESNYRYD*#YFDYW	HV563	ARSESNYRYD*VTLTTGAKAPLSQSPQ	GGCTGAGCTGGTGAGGCCTGGGGCTTCAGTGAAGCTGTCCTGCAAGGCTTCTGGCTACACGTTCACCAGCTACTGGATGAACTGGGTTAAGCAGAGGCCTGAGCAAGGCCTTGAGTGGATTGGAAGGATTGATCCTTACGATAGTGAAACTCACTACAATCAAAAGTTCACGGACAAGGCCCTATTGACTGTAGACAAATCCTCCAGCACAGCCTACATGCAACTCAGCAGCCTGACATCTGAGGACTCTGCGGTCTATTACTGTGCAAGATCAGAGTCTAACTATAGGTACGACTGAGTTACTTTGACTACTGGGGCCAAGGCACCACTCTCACAGTCTCCTCAGCCAAAACGACACCCCCATCTGTCTATCCACTGGCCCCTGGATCTGCTGCCCAA…
P06B09_1	1	7	1	HV3-2*02	HJ1*01	HD2-4*01	CARMITWYLDVW	HV126	ARMITWYLDV	ACCTGGCCTGGTGAAACCTTCTCAGTCTCTGTCCCTCACCTGCACTGTCACTGGCTACTCAATCACCAGTGATTATGCCTGGAACTGGATCCGGCAGTTTCCAGGAAACAAACTGGAGTGGATGGGCCACATAAACTACAGTGGTAGCACTAGCTACAACCCATCTCTCAAAAGTCGAATCTCTATCACTCGAGACACATTCAAGAACCAGTTCTTCCTGCAGTTGAATTCTGTGACTACTGAGGACACAGCCACATATTACTGTGCAAGGATGATTACCTGGTACTTGGATGTCTGGGGCGCAGGGACCACGGTCACCGTCTCCTCAGAGAGTCAGTCCTTCCCAAATGTCTTCCCCC
P06B10_1	1	7	1	HV1-26*01	HJ2*01	HD2-13*01	CARYGDFYFDYW	HV480	ARYGDFYFDY	ACCTGACCTGGTGAAGCCTGGGGCTTCAGTGAAGATATCCTGCAAGGCTTCTGGTTACTCATTCACTGGCTACTACATGCACTGGGTGAAGCAAAGCCATGTAAAGAGCCTTGAGTGGATTGGACGTATTAATCCTTACAATGGTTCTACTAGCTACAACCAGAATTTCAAGGACAAGGCCACCTTGACTGTAGATAAGTCCTCCAGCACAGCCTACATGGAGCTCCACAGCCTGACATCTGAGGACTCTGCATTCTATTACTGTGCCCGTTATGGTGACTTTTACTTTGACTACTGGGGCCAAGGCACCACTCTCACAGTCTCCTCAGAGAGTCAGTCCTTCCCAAATGTCTTCCCCC
P06B12_1	1	7	1	HV1-14*01	HJ4*01	HD1-1*01	CAREDNYGYYYAMDYW	HV286	AREDNYGYYYAMDY	ACCTGAGCTGGTAAAGCCTGGGGCTCCAGTGAAGATGTCCTGCAAGGCTTCTGGAAACACATTCACTAGCAATGTTATGCACTGGGTGAAGCAGAAGCCTGGGCAGGGCCTTGAGTGGATTGGAAAAATTAATCCTTACAATGATGGTACTAAGTACAATGAGAAGTTCAAAGGCAAGGCCATACTGACTTCAGACAAATCCTCCAGCACAGCCTACATGGAGCTCAGCAGCCTGACCTCTGAGGACTCTGCGGTCTATTACTGTGCAAGAGAAGATAACTACGGTTATTACTATGCTATGGACTACTGGGGTCAAGGAACCTCAGTCACCGTCTCCTCAGAGAGTCAGTCCTTCCCAAATGTCTTCCCCC
P06C01_1	1	7	1	HV5-17*01	HJ1*03	HD1-3*01	CARSGYYWYFDVW	HV219	ARSGYYWYFDV	GGGAGGCTTAGTGAAGCCTGGAGGGTCCCTGAAACTCTCCTGTGCAGCCTCTGGATTCACTTTCAGTGACTATGGAATGCACTGGGTTCGTCAGGCTCCAGAGAAGGGGCTGGAGTGGGTTGCATACATTAGTAGTGGCAGTAGTACCATCTACTATACAGACACAGTGAAGGGCCGATTCACCATCTCCAGAGACAATGCCAAGAACACCCTGTTCCTGCAAATGACCAGTCTGAGGTCTGAGGACACGGCCATGTATTACTGTGCAAGGAGTGGTTACTACTGGTACTTCGATGTCTGGGGCACAGGGACCACGGTCACCGTCTCCTCAGAGAGTCAGTCCTTCCCAAATGTCTTCCCCC
P06C04_1	1	7	1	HV1-26*01	HJ2*01	HD2-3*01	CAREGAYDGYFYYFDYW	HV398	AREGAYDGYFYYFDY	ACCTGAGCTGGTGAAGCCTGGAGCTTCAGTGAAGATTTCCTGCAAGGCTTCTGGTTACTCATTCACTGGCTACACCATGAACTGGGTGAGGCAGAGCCATGGAAAGAACCTTGAGTGGATTGGACTTATTAATCCTTACAATGGTGGTACTAGCTACAACCAGAAGTTCAAGGGCAAGGCCACATTAACTGTAGACAAGTCATCCAGCACAGCCTACATGGAGCTCCTCAGTCTGACATCTGAGGACTCTGCAGTCTATTACTGTGCAAGAGAAGGGGCCTATGATGGTTACTTTTACTACTTTGACTACTGGGGCCAAGGCACCACTCTCACAGTCTCCTCAGCCAAAACGACACCCCCATCTGTCTATCCACTGGCCCCTGGATCTGCTGCCCAAAC…
P06C06_1	1	7	1	HV3-2*02	HJ1*01	HD1-1*02	CARGGTLWYFDVW	HV126	ARGGTLWYFDV	ACCTGGCCTGGTGAAACCTTCTCAGTCTCTGTCCCTCACCTGCACTGTCACTGGCTACTCAATCACCAGTGATTATGCCTGGAACTGGATCCGGCAGTTTCCAGGAAACAAACTGGAGTGGATGGGCTACATAAGCTACAGTGGTAGCACTAGCTACAACCCATCTCTCAAAAGTCGAATCTCTATCACTCGAGACACATCCAAGAACCAGTTCTTCCTGCAGTTGAATTCTGTGACTACTGAGGACACAGCCACATATTACTGTGCAAGAGGGGGTACCTTATGGTACTTCGATGTCTGGGGCGCAGGGACCACGGTCACCGTCTCCTCAGAGAGTCAGTCCTTCCCAAATGTCTTCCCCC
P06C07_1	1	7	1	HV1-64*01	HJ4*01	HD6-3*01	CARGNYPLAMDYW	HV346	ARGNYPLAMDY	GGCTGAGCTGGTAAAGCCTGGGGCTTCAGTGAAGTTGTCCTGCAAGGCTTCTGGCTACACTTTCACCAGCTACTGGATGCACTGGGTGAAGCAGAGGCCTGGACAAGGCCTTGAGTGGATTGGAATGATTCATCCTAATAGTGGTAGTACTAACTACAATGAGAAGTTCAGGAGCAAGGCCACACTGACTGTAGACAGATCCTCCAGCACAGCCTACATGCAACTCAGCAGCCTGACATCTGAGGACTCTGCGGTCTATTACTGTGCAAGAGGTAACTACCCCCTTGCTATGGACTACTGGGGTCAAGGAACCTCAGTCACCGTCTCCTCAGAGAGTCAGTCCTTCCCAAATGTCTTCCCCC
P06C08_1	1	7	1	HV5-6*01	HJ4*01	HD1-1*01	CILVYYAMDYW	HV192	ILVYYAMDY	GGGAGACTTAGTGAAGCCTGGAGGGTCCCTGAAACTCTCCTGTGCAGCCTCTGGATTCACTTTCAGTAGCTATGGCATGTCTTGGGTTCGCCAGACTCCAGACAAGAGGCTGGAGTGGGTCGCAACCATTAGTAGTGGTGGTAGTTACACCTACTATCCAGACAGTGTGAAGGGGCGATTCACCATCTCCAGAGACAATGCCAAGAACACCCTGTACCTGCAAATGAGCAGTCTGAAGTCTGAGGACACAGCCATGTATTACTGTATACTCGTTTACTATGCTATGGACTACTGGGGTCAAGGAACCTCAGTCACCGTCTCCTCAGCCAAAACGACACCCCCATCTGTCTATCCACTGGCCCCTGGATCTGCTGCCCAAACTAACTCCATGGTGACCCT…
P06C09_1	1	7	1	HV1-58*01	HJ2*01	HD1-1*01	CARDDYYGSSLDYW	HV337	ARDDYYGSSLDY	AGCTGAGCTGGTGAGGCCTGGGTCCTCAGTGAAGATGTCCTGCAAGACTTCTGGATATACATTCACAAGCTACGGTATAAACTGGGTGAAGCAGAGGCCTGGACAGGGCCTGGAATGGATTGGATATATTTATATTGGAAATGGTTATACTGAGTACAATGAGAAGTTCAAGGGCAAGGCCACACTGACTTCAGACACATCCTCCAGCACAGCCTACATGCAGCTCAGCAGCCTGACATCTGAGGACTCTGCAATCTATTTCTGTGCAAGAGACGATTACTACGGTAGTAGCCTTGACTACTGGGGCCAAGGCACCACTCTCACAGTCTCCTCAGCCAAAACGACACCCCCATCTGTCTATCCACTGGCCCCTGGATCTGCTGCCCAAACTAACTCCAT…
P06C10_1	1	7	1	HV1-26*01	HJ2*01	HD2-3*01	CAREGAYDGYFYYFDYW	HV398	AREGAYDGYFYYFDY	ACCTGAGCTGGTGAAGCCTGGAGCTTCAATGAAGATATCCTGCAAGGCTTCTGGTTACTCATTCACTGGCTACACCATGAACTGGGTGAAGCAGAGCCATGGAAAGAACCTTGAGTGGATTGGACTTATTAATCCTTACAATGGTGGTACTAGAAACAACCAGAAGGTCAAGGGCAAGGCCACATTAACTGTAGACACGTCATCCAGGACAGCCTACATGGAGCTCCTCAGTCTGACATCTGAGGACTCTGCAGTCTATTACTGTGCAAGAGAAGGGGCCTATGATGGTTACTTTTACTACTTTGACTACTGGGGCCAAGGCACCACTCTCACAGTCTCCTCAGAGAGTCAGTCCTTCCCAAATGTCTTCCCCC
P06C11_1	1	7	1	HV14-3*02	HJ2*01	HD1-1*01	CANPLPYYYGRGYFDYW	HV125	ANPLPYYYGRGYFDY	GGCAGAGCTTGTGAAGCCAGGGGCCTCAGTCAAGTTGTCCTGCACAGCTTCTGGCTTCAACATTAAAGACACCTATATGCACTGGGTGAAGCAGAGGCCTGAACAGGGCCTGGAGTGGATTGGAAGGATTGATCCTGCGAATGGTAATACTAAATATGACCCGAAGTTCCAGGGCAAGGCCACTATAACAGCAGACACATCCTCCAACACAGCCTACCTGCAGCTCAGCAGCCTGACATCTGAGGACACTGCCGTCTATTACTGTGCTAATCCCCTTCCTTATTACTACGGTAGAGGCTACTTTGACTACTGGGGCCAAGGCACCACTCTCACAGTCTCCTCAGCCAAAACGACACCCCCATCTGTCTATCCACTGGCCCCTGGATCTGCTGCCCAAAC…
P06C12_1	1	7	1	HV1-9*01	HJ3*01	HD1-1*01	CARRGNYDSIFPWFAYW	HV281	ARRGNYDSIFPWFAY	AGCTGAGCTGATGAAGCCTGGGGCCTCAGTGAAGCTTTCCTGCAAGGCTACTGGCTACACATTCACTGGCTACAGGATAGAGTGGGTAAAGCAGAGGCCTGGACATGGCCTTGGGTGGATTGGAGAGATTTTACCTGGAAGTGGTAGTACTAACTACAATGAGAAGTTCAAGGGCAAGGCCACATTCACTGCAGATACATCCTCCAACACAGCCTACATGCAACTCAGCAGCCTGACAAGTGAGGACTCTGCCATCTATTACTGTGCAAGAAGGGGGAACTACGATAGTATCTTTCCCTGGTTTGCTTACTGGGGCCAAGGGACTCTGGTCACTGTCTCTGCAGAGAGTCAGTCCTTCCCAAATGTCTTCCCCC
P06D02_1	1	7	1	HV1-26*01	HJ2*01	HD2-1*01	CARYGNFYFDYW	HV480	ARYGNFYFDY	ACCTGAGCTGGTGAAGCCTGGGGCTTCAGTGAAGATATCCTGCAAGGCTTCTGGTTACTCATTCACTGGCTACTACATGCACTGGGTGAAGCAAAGCCATGTAAAGAGCCTTGAGTGGATTGGACGTATTAATCCTTACAATGGTGCTACTAGCTACAACCAGAATTTCAAGGACAAGGCCAGCTTGACTGTAGATAAGTCCTCCAGCACAGCCTACATGGAGCTCCACAGCCTGACATCTGAGGACTCTGCAGTCTATTACTGTGCCCGTTATGGTAACTTTTACTTTGACTACTGGGGCCAAGGCACCACTCTCACAGTCTCCTCAGAGAGTCAGTCCTTCCCAAATGTCTTCCCCC
P06D03_1	1	7	1	HV1-55*01	HJ2*01	HD4-1*01	CARSKELGLRYW	HV332	ARSKELGLRY	GGCTGAGCTTGTGAAGCCTGGGGCTTCAGTGAAGATGTCCTGCAAGGCTTCTGGCTACACCCTCACCAGCTACTGGATAACCTGGGTGAAGCAGAGGCCTGGACAAGGCCTTGAGTGGATTGGAGATATTTATCCTGGTAGTGGTAGTACTAACTACAATGAGAAGTTCAAGAACAAGGCCACACTGACTGTAGACACATCCTCCAGCACAGCCTACATGCAGCTCAGTAGCCTGACATCTGAGGACTCTGCGGTCTATTACTGTGCAAGATCGAAGGAACTGGGTCTTCGCTACTGGGGCCAAGGCACCACTCTCACAGTCTCCTCAGAGAGTCAGTCCTTCCCAAATGTCTTCCCCC
P06D04_1	1	7	1	HV1-19*01	HJ4*01	HD2-4*01	CARTYDYAYYAMDYW	HV293	ARTYDYAYYAMDY	ACCTGTGCTGGTGAAGCCTGGGGCTTCAGTGAAGATGTCCTGTAAGGCTTCTGGATACACATTCACTGACTACTATATGAACTGGGTGAAGCAGAGCCATGGAAAGAGCCTTGAGTGGATTGGAGTTATTAATCCTTACAACGGTGGTACTAGGTACAACCAGAAGTTCAAGGGCAAGGCCACATTGACTGTTGACAAGTCCTCCAGCACAGCCTACATGGAGCTCAACAGCCTGACATCTGAGGACTCTACAGTCTATTACTGTGCAAGAACCTATGATTACGCTTACTATGCTATGGACTACTGGGGTCAAGGAACCTCAGTCACCGTCTCCTCAGAGAGTCAGTCCTTCCCAAATGTCTTCCCCC
P06D05_1	1	7	1	HV2-6-7*01	HJ1*01	HD1-1*01	CARVPHYGYWYFDVW	HV134	ARVPHYGYWYFDV	ACCTGGCCTGGTGGCGCCCTCACAGAGCCTGTCCATCACATGCACCGTCTCAGGGTTCTCATTAACCGGCTATGGTGTAAACTGGGTTCGCCAGCCTCCAGGAAAGGGTCTGGAGTGGCTGGGAATGATATGGGGTGATGGAAGCACAGACTATAATTCAGCTCTCAAATCCAGACTGAGCATCAGCAAGGACAACTCCAAGAGCCAAGTTTTCTTAAAAATGAACAGTCTGCAAACTGATGACACAGCCAGGTACTACTGTGCCAGAGTCCCTCACTACGGCTACTGGTACTTCGATGTCTGGGGCGCAGGGACCACGGTCACCGTCTCCTCAGAGAGTCAGTCCTTCCCAAATGTCTTCCCCC
P06D06_1	1	7	1	HV5-17*01	HJ1*03	HD1-3*01	CARSGYYWYFDVW	HV219	ARSGYYWYFDV	GGGAGGCTTAGTGAAGCCTGGAGGGTCCCTGAAACTCTCCTGTGCAGCCTCTGGATTCACTTTCAGTGACTATGGAATGCACTGGGTTCGTCAGGCTCCACAGAAGGGGCTGGAGTGGGTTGCATACATTAGTAGTGGCAGTAGTACCATCTACTATGCAGACACAGTGAAGGGCCGATTCACCATCTCCAGAGACAATGCCAAGAACACCCTGTTCCTGCAAATGACCAGTCTGAGGTCTGAGGACACGGCCATGTATTACTGTGCAAGGAGTGGTTACTACTGGTACTTCGATGTCTGGGGCACAGGGACCACGGTCACCGTCTCCTCAGAGAGTCAGTCCTTCCCAAATGTCTTCCCCC
P06D07_1	1	7	1	HV1-26*01	HJ4*01	HD3-3*01	CARGDNWGYAMDYW	HV480	ARGDNWGYAMDY	ACCTGAGCTGGTGAAGCCTGGGGCTTCAGTGAAGATATCCTGCAAGGCTTCTGGTTACTCATTCACTGGCTACTACATGCACTGGGTGAAGCAAAGTCATGTAAAGAGCCTTGAGTGGATTGGACGTATTAATCCTTACAATGGTGCTACTAGCTACAACCAGAATTTCAAGGACAAGGCCAGCTTGACTGTAGATAAGTCCTCCAGCACAGCCTACATGGAGCTCCACAGCCTGACATCTGAGGACTCTGCAGTCTATTACTGTGCAAGAGGGGATAACTGGGGCTATGCTATGGACTACTGGGGTCAAGGAACCTCAGTCACCGTCTCCTCAGCCAAAACGACACCCCCATCTGTCTATCCACTGGCCCCTGGATCTGCTGCCCAAACTAACTCCAT…
P06D08_1	1	7	1	HV1-15*01	HJ2*01	HD1-1*01	CTRRSYYYGSSWLFDYW	HV287	TRRSYYYGSSWLFDY	GGCTGAGCTGGTGAGGCCTGGGGCTTCAGTGACGCTGTCCTGCAAGGCTTCGGGCTACACATTTACTGACTATGAAATGCACTGGGTGAAGCAGACACCTGTGCATGGCCTGGAATGGATTGGAGCTATTGATCCTGAAACTGGTGGTACTGCCTACAATCAGAAGTTCAAGGGCAAGGCCATACTGACTGCAGACAAATCCTCCAGCACAGCCTACATGGAGCTCCGCAGCCTGACATCTGAGGACTCTGCCGTCTATTACTGTACAAGACGGTCCTATTATTACGGTAGTAGCTGGCTTTTTGACTACTGGGGCCAAGGCACCACTCTCACAGTCTCCTCAGAGAGTCAGTCCTTCCCAAATGTCTTCCCCC
P06D11_1	1	7	1	HV2-9*02	HJ1*01	HD2-14*01	CARGSYRYDGYFDVW	HV171	ARGSYRYDGYFDV	ACCTGGCCTGGTGGCGCCCTCACAGAGCCTGTCCATCACTTGCACTGTCTCTGGGTTTTCATTAACCAGCTATGGTGTACACTGGGTTCGCCAGCCTCCAGGAAAGGGTCTGGAGTGGCTGGGAGTAATATGGGCTGGTGGAAGCACAAATTATAATTCGGCTCTCATGTCCAGACTGAGCATCAGCAAAGACAACTCCAAGAGCCAAGTTTTCTTAAAAATGAACAGTCTGCAAACTGATGACACAGCCATGTACTACTGTGCCAGAGGCTCATATAGGTACGACGGGTACTTCGATGTCTGGGGCGCAGGGACCACGGTCACCGTCTCCTCAGAGAGTCAGTCCTTCCCAAATGTCTTCCCCC
P06D12_1	1	7	1	HV1S30*02	HJ2*01	HD2-1*01	CARYGNFYFDYW	HV480	ARYGNFYFDY	ACCTGAGCTGGTGAAGCCTGGGACTTCAGTGAAGATATCCTGCAAGGCTTCTGGTTACTCATTCACTGGCTACTACATGCACTGGGTGAAGCAAAGCCATGTAAAGAGCCTTGAGTGGATTGGACGTATTAATCCTTACAATGGTGCTACTAGCTACAACCAGAATTTCAAGGACAAGGCCAGCTTGACTGTAGATAAGTCCTCCAGCACAGCCTACATGGAGCTCCACAGCCTGACATCTGAGGACTCTGCAGTCTATTACTGTGCCCGTTATGGTAACTTTTACTTTGACTACTGGGGCCAAGGCACCACTCTCACAGTCTCCTCAGAGAGTCAGTCCTTCCCAAATGTCTTCCCCC
P06E01_1	1	7	2	HV1-15*01	HJ4*01	HD2-3*01	CTRLSYDGYYAYAMDYW	HV287	TRLSYDGYYAYAMDY	GGCTGAACTGGTGAGGCCTGGGGCTTCAGTGACGCTGTCCTGCAAGGCTTCGGGCTACACATTTACTGACTATGAAATGCACTGGGTGAAGCAGACACCTGTGCATGGCCTGGAATGGATTGGAGCTATTGATCCTGAAACTGGTGGTACTGCCTACAATCAGAAGTTCAAGGGCAAGGCCATACTGACTGCAGACAAATCCTCCAGCACAGCCTACATGGAGCTCCGCAGCCTGACATCTGAGGACTCTGCCGTCTATTACTGTACAAGACTCTCCTATGATGGTTACTACGCCTATGCTATGGACTACTGGGGTCAAGGAACCTCAGTCACCGTCTCCTCAGCCAAAACGACACCCCCATCTGTCTATCCACTGGCCCCTGGATCTGCTGCCCAAAC…
P06E02_1	1	7	2	HV7-3*02	HJ4*01		CARDRGYAMDYW	HV158	ARDRGYAMDY	AGGAGGCTTGGTACAGCCTGGGGGTTCTCTGAGACTCTCCTGTGCAACTTCTGGGTTCACCTTCACTGATTACTACATGAGCTGGGTCCGCCAGCCTCCAGGAAAGGCACTTGAGTGGTTGGGTTTTATTAGAAACAAAGCTAATGGTTACACAACAGAGTACAGTGCATCTGTGAAGGGTCGGTTCACCTTCTCCAGAGATAATTCCCAAAGCATAGTCTATCTTCAAATGAACACCCTGAGAGCTGAGGACAGTGCCACTTATTACTGTGCAAGAGATAGAGGCTATGCTATGGACTACTGGGGTCAAGGAACCTCAGTCACCGTCTCCTCAGAGAGTCAGTCCTTCCCAAATGTCTTCCCCC
P06E03_1	1	7	2	HV5-17*02	HJ3*01	HD1-1*01	CARDDGAWLAYW	HV139	ARDDGAWLAY	GGGAGGCTTAGTGCAGCCTGGAGGGTCCCGGAAACTCTCCTGTGCAGCCTCTGGATTCACTTTCAGTAGCTTTGGAATGCACTGGGTTCGTCAGGCTCCAGAGAAGGGGCTGAAGTGGGTCGCATACATTAGTAGTGGCAGTAGTACCATCTACTATGCAGACACAGTGAAGGGCCGATTCACCATGTCCAGAGACAATCCCAAGAACATCCTGTTCCTGCAAATGGCCAGTCTAAGGTCTGAGGACACGGCCATGTATTACTGTGCAAGGGACGACGGGGCCTGGTTAGCTTACTGGGGCCAAGGGACTCTGGTCACTGTCTCTGCAGAGAGTCAGTCCTTCCCAAATGTCTTCCCCC
P06E04_1	1	7	2	HV1-18*01	HJ2*01	HD2-10*02	CARVVGYYFDYW	HV291	ARVVGYYFDY	ACCTGAGCTGGTGAAGCCTGGGGCTTCAGTGAAGATACCCTGCAAGGCTTCTGGATACACATTCACTGACTACAACATGGACTGGGTGAAGCAGAGCCATGGAAAGAGCCTTGAGTGGATTGGAGATATTAATCCTAACAATGGTGGTACTATCTACAACCAGAAGTTCAAGGGCAAGGCCACATTGACTGTAGACAAGTCCTCCAGCACAGCCTACATGGAGCTCCGCAGCCTGACATCTGAGGACACTGCAGTCTATTACTGTGCAAGAGTAGTAGGGTACTACTTTGACTACTGGGGCCAAGGCGCCACTCTCACAGTCTCCTCAGAGAGTCAGTCCTTCCCAAATGTCTTCCCCC
P06E05_1	1	7	2	HV1-50*01	HJ3*01	HD1-1*01	CASYYYGSRFAYW	HV326	ASYYYGSRFAY	GGCTGAGCTTGTGAAGCCTGGGGCTTCAGTGAAGCTGTCCTGCAAGGCTTCTGGCTACACCTTCACCAGCTACTGGATGCAGTGGGTAAAACAGAGGCCTGGACAGGGCCTTGAGTGGATCGGAGAGATTGATCCTTCTGATAGCTATACTAATTACAGTCAAAAGTTCAAGGGCAAGGCCACATTGACTGTAGACACATCCTCCAGCACAGCCTACATGCAGCTCAGCAGCCTGACATCTGAGGACTCTGCGGTCTATTACTGTGCCAGTTATTACTACGGTAGTAGATTTGCTTACTGGGGCCAAGGGACTCTGGTCACTGTCTCTGCAGAGAGTCAGTCCTTCCCAAATGTCTTCCCCC
P06E06_1	1	7	2	HV2-9-1*01	HJ2*01	HD4-1*01	CARTGTDYFDYW	HV211	ARTGTDYFDY	ACCTGGCCTGGTGGCGCCCTCACAGAGCCTGTCCATCACATGCACTGTCTCTGGGTTCTCGTTAACCAGCTATGCTATAAACTGGGTTCGCCAGCCACCAGGAAAGGGTCTGGAGTGGCTTGGAGTAATATGGACTGGTGGAGGCACAAATTATAATTCAGCTCTCAAATCCAGACTGAGCATCAGCAAAGACAACTCCAAGAGTCAAGTTTTCTTAAAAATGAACAGTCTGCAAACTGATGACACAGCCAGGTACTACTGTGCCAGAACTGGGACGGACTACTTTGACTATTGGGGCCAAGGCACCACTCTCACAGTCTCCTCAGAGAGTCAGTCCTTCCCAAATGTCTTCCCCC
P06E07_1	1	7	2	HV1-64*01	HJ4*01	HD3-1*01	CARHRGNFHAMDYW	HV346	ARHRGNFHAMDY	GGCTGAGCTGGTAAAGCCTGGGGCTTCAGTGAAGTTGTCCTGCAAGGCTTCTGGGAACAGTTTCACCAGTTACTGGATGCACTGGGTGAAGCAGAGGCCTGGACAAGGCCTTGAGTGGATTGGAATGATTCATCCTAATAGTGGTAGTACTAACTACAATGAGAAGTTCAAGAACAAGGCCACACTGACTGTAGACAAATCCTCCAGCACAGCCTACATGCAACTCAGCAGCCTGACATCTGAGGACTCTGCGGTCTATTACTGTGCAAGACACCGGGGTAATTTCCATGCTATGGACTACTGGGGTCAAGGAACCTCAGTCACCGTCTCCTCAGAGAGTCAGTCCTTCCCAAATGTCTTCCCCC
P06E08_1	1	7	2	HV1-59*01	HJ2*01	HD2-3*01	CARSRCDYW	HV338	ARSRCDY	GGCTGAGCTGGTGAGGCCTGGGACTTCAGTGAAGTTGTCCTGCAAGGCTTCTGGCTACACCTTCACCAGCTACTGGATGCACTGGGTAAAGCAGAGGCCTGGACAAGGCCTTGAGTGGATCGGAGTGATTGATCCTTCTGATAGTTATACTAACTACAATCAAAAGTTCAAGGGCAAGGCCACATTGACTGTAGACACATCCTCCAGCACAGCCTACATGCACCTCAGCAGCCTGACATCTGAGGACTCTGCGGTCTATTACTGTGCAAGATCGAGATGTGACTACTGGGGCCAAGGCACCACTCTCACAGTCTCCTCAGAGAGTCAGTCCTTCCCAAATGTCTTCCCCC
P06E09_1	1	7	2	HV1-7*01	HJ4*01	HD6-3*01	CACLQYYAMDYW	HV532	ACLQYYAMDY	GGCTGAACTGGCAAAACCTGGGGCCTCAGTGAAGATGTCCTGCAAGGCTTCTGGCTACACCTTTACTAGCTACTGGATGCACTGGGTAAAACAGAGGCCTGGACAGGGTCTGGAATGGATTGGATACATTAATCCTAGCACTGGTTATACTGAGTACAATCAGAAGTTCAAGGACAAGGCCACATTGACTGCAGACAAATCCTCCAGCACAGCCTACATGCAACTGAGCAGCCTGACATCTGAGGACTCTGCAGTCTATTACTGTGCATGCCTGCAATACTATGCTATGGACTACTGGGGTCAAGGAACCTCAGTCACCGTCTCCTCAGAGAGTCAGTCCTTCCCAAATGTCTTCCCCC
P06E10_1	1	7	2	HV5-17*01	HJ3*01	HD4-1*01	CATGSWFAYW	HV219	ATGSWFAY	GGGAGGCTTAGTGAAGCCTGGAGGGTCCCTGAAACTCTCCTGTGCAGCCTCTGGATTCACTTTCAGTGACTATGGAATGCACTGGGTTCGTCAGGCTCCAGAGAAGGGGCTGGAGTGGGTTGCATACATTAGTAGTGGCAGTAGTACCATCTACTATGCAGACACAGTGAAGGGCCGATTCACCATCTCCAGAGACAATGCCAAGAACACCCTGTTCCTGCAAATGACCAGTCTGAGGTCTGAGGACACGGCCATGTATTACTGTGCAACTGGATCCTGGTTTGCTTACTGGGGCCAAGGGACTCTGGTCACTGTCTCTGCAGAGAGTCAGTCCTTCCCAAATGTCTTCCCCC
P06E11_1	1	7	2	HV7-3*01	HJ2*01	HD1-1*02	CARYMNYGGYYFDYW	HV245	ARYMNYGGYYFDY	AGGAGGCTTGGTACAGCCTGGGGGTTCTCTGAGTCTCTCCTGTGCAGCTTCTGGATTCACCTTCACTGATTACTACATGAGCTGGGTCCGCCAGCCTCCAGGGAAGGCACTTGAGTGGTTGGGTTTTATTAGAAACAAACCTAATGGTTACACAACAGAGTACAGTGCATCTGTGAGGGGTCGGTTCACCATCTCCAGAGATAACTCCCAAAGCATCCTCTATCTTCAAATGAATGCCCTGAGATCTGAGGACAGTGCCACTTATTACTGTGCAAGATATATGAACTACGGTGGGTACTACTTTGACTACTGGGGCCAAGGCACCACTCTCACAGTCTCCTCAGAGAGTCAGTCCTTCCCAAATGTCTTCCCCC
P06E12_1	1	7	2	HV1-53*01	HJ1*03	HD2-5*01	CARDYSNWYFDVW	HV329	ARDYSNWYFDV	GACTGAACTGGTGAAGCCTGGGGCTTCAGTGAAGCTGTCCTGCAAGGCTTCTGGCTACACCTTCACCAGCTATTGGATGCACTGGGTGAAGCAGAGGCCTGGACAAGGCCTTGAGTGGATTGGAAATATTAATCCTAGCAATGGTGGTACTAACTACAATGAGAAGTTCAAGAGCAAGGCCACACTGACTGTAGACAAATCCTCCAGCACAGCCTACATGCAGCTCAGCAGCCTGACATCTGAGGACTCTGCGGTCTATTATTGTGCAAGAGACTATAGTAACTGGTACTTCGATGTCTGGGGCACAGGGACCACGGTCACCGTCTCCTCAGAGAGTCAGTCCTTCCCAAATGTCTTCCCCC
P06F01_1	1	7	2	HV3-2*02	HJ2*01	HD1-1*01	CARRLTTLVANFDYW	HV126	ARRLTTLVANFDY	ACCTGGCCTGGTGAAACCTTCTCAGTCTCTGTCCCTCACCTGCACTGTCACTGGCTACTCAATCACCAGTGATTATGCCTGGAACTGGATCCGGCAGTTTCCAGGAAACAAACTGGAGTGGATGGGCTACATAAGCTACAGTGGTAGTACTAGCTACAACCCATCTCTCAAAAGTCGAATCTCTATCACTCGAGACACATCCAAGAACCAGTTCTTCCTGCAGTTGAATTCTGTGACTCCTGAGGACACAGCCACAAATTACTGTGCAAGACGCCTTACTACGTTAGTAGCTAACTTTGACTACTGGGGCCAAGGCACCACTCTCACAGTCTCCTCAGAGAGTCAGTCCTTCCCAAATGTCTTCCCCC
P06F02_1	1	7	2	HV1-15*01	HJ4*01	HD5-1*01	CTRYPYYAMDYW	HV287	TRYPYYAMDY	GGCTGAGCTGGTGAGGCCTGGGACTTCAGTGACGCTGTCCTGCAAGGCTTCGGACTACACATTTACTGACTTTGAAATGCACTGGGTGAAACAGACACCTGTGCATGGCCTGGAATGGATTGGAGCTATTGATCCTGAAACTGGTGGTACTGCCTACAATCAGAAGTTCAAGGGCAAGGCCACACTGACTGCAGACAAGTCCTCCAGCACAGTCTACATGGAGCTCCGCAGCCTGACATCTGAGGACTCTGCCGTCTATTACTGTACAAGATACCCTTACTATGCTATGGACTACTGGGGTCAAGGAACCTCAGTCACCGTCTCCTCAGAGAGTCAGTCCTTCCCAAATGTCTTCCCCC
P06F03_1	1	7	2	HV3-6*01	HJ2*01	HD1-1*01	CAREGYYYGSSYLYYFDYW	HV253	AREGYYYGSSYLYYFDY	ACCTGGCCTCGTGAAACCTTCTCAGTCTCTGTCTCTCACCTGCTCTGTCACTGGCTACTCCATCACCAGTGGTTATTACTGGAACTGGATCCGGCAGTTTCCAGGAAACAAACTGGAATGGATGGGCTACATAAGCTACGATGGTAGCAATAACTACAACCCATCTCTCAAAAATCGAATCTCCATCACTCGTGACACATCTAAGAACCAGTTTTTCCTGAAGTTGAATTCTGTGACTACTGAGGACACAGCCACATATTACTGTGCAAGAGAGGGTTATTACTACGGTAGTAGCTACCTGTACTACTTTGACTACTGGGGCCAAGGCACCACTCTCACAGTCTCCTCAGAGAGTCAGTCCTTCCCAAATGTCTTCCCCC
P06F04_1	1	7	2	HV5-6*01	HJ3*01	HD1-1*02	CARHQGGYFAYW	HV192	ARHQGGYFAY	GGGAGACTTAGTGAAGCCTGGAGGGTCCCTGAAACTCTCCTGTGCAGCCTCTGGATTCACTTTCAGTAGCTATGGCATGTCTTGGGTTCGCCAGACTCCAGACAAGAGGCTGGAGTGGGTCGCAACCATTAGTAGTGGTGGTAGTTACACCTACTATCCAGACAGTGTGAAGGGGCGATTCACCATCTCCAGAGACAATGCCAAGAACACCCTGTACCTGCAAATGAGCAGTCTGAAGTCTGAGGACACAGCCATGTATTACTGTGCAAGACATCAGGGGGGGTACTTTGCTTACTGGGGCCAAGGGACTCTGGTCACTGTCTCTGCAGAGAGTCAGTCCTTCCCAAATGTCTTCCCCC
P06F06_1	1	7	2	HV1-5*01	HJ3*01	HD1-1*02	CPRKGGGFTYW	HV274	PRKGGGFTY	GACTGTGCTGGCAAGGCCTGGGGCTTCAGTGAAGATGTCCTGCAAGACTTCTGGCTACACATTTACCAGCTACTGGATGCACTGGATAAAACAGAGGCCTGGACAGGGTCTGGAATGGATAGGGGCTATTTATCCTGGAAATAGTGATACTACCTACAACCAGAAGTTCAAGGGCAAGGCCAAACTGACTGCAGTCACATCCGCCAGCACTGCCTACATGGAGCTCAGCAGCCTGACAAATGAGGACTCTGCGGTCTATTACTGTCCAAGAAAGGGTGGTGGGTTTACTTACTGGGGCCAAGGGACTCTGGTCACTGTCTCTGCAGAGAGTCAGTCCTTCCCAAATGTCTTCCCCC
P06F07_1	1	7	2	HV1-19*01	HJ2*01	HD1-1*01	CARRGITTVAYFDYW	HV293	ARRGITTVAYFDY	ACCTGAGCTGGTGAAGCCTGGGGCTTCAGTGAAGATGTCCTGTAAGGCTTCTGGATACACATTCACTGACTACTACATGGACTGGGTGAAGCAGAGCCATGGAGAAAGCTTTGAGTGGATTGGACGTGTTAATCCTTACAATGGTGGTACTAGCTACAACCAGAAGTTCAAGGGCAAGGCCACATTGACTGTTGACAAGTCCTCCAGCACAGCCTACATGGAGCTCAACAGCCTGACATCTGAGGACTCTGCGGTCTATTACTGTGCAAGAAGGGGCATTACTACGGTAGCTTACTTTGACTACTGGGGCCAAGGCACCACTCTCACAGTCTCCTCAGCCAAAACGACACCCCCATCTGTCTATCCACTGGCCCCTGGATCTGCTGCCCAAACTAACTC…
P06F08_1	1	7	2	HV5-2*01	HJ2*01		GK*AFTLLGYMGRWVFVHPLKGSMIV*LL*LL	HV185	---	GGGAGGCTTAGTGCAGCCTGGAGAGTCCCTGAAACTCTCCTGTGAATCCAATGAATACGAATTCCCTTCCCATGACATGTCTTGGGTCCGCAAGACTCCGGAGAAGAGGCTGGACTTGGTCGCAGCCATTAATAGTGCTGGTGGTACACAGGCCATCTGCCCCACTCTGCATGATGCAGAAGCTTTTCTGTAAGGATAGGGTCTTCACTCCCAGGAAAAGAGGCAGTCAGAGGCTAGCTGCCTGTGGAACAGTGACAATCATGGAAAATAGGCATTTACATTGTTAGGCTACATGGGTAGATGGGTTTTTGTACACCCACTAAAGGGGTCTATGATAGTGTGACTACTTTGACTACTGGGGCCAAGGCACCACTCTCACAGTCTCCTCAGAGAGTCAGT…
P06F09_1	1	7	2	HV1-5*01	HJ3*01	HD4-1*01	CTANWEGGLFAYW	HV671	TANWEGGLFAY	GACTGTGCTGGCAAGGCCTGGGGCTTCCGTGAAGATGTCCTGCAAGGCTTCTGGCTACAGCTTTACCAGCTACTGGATGCACTGGGTAAAACAGAGGCCTGGACAGGGTCTAGAATGGATTGGTGTTATTTATCCTGGAAATAGTGATACTAGCTACAACCAGAACTTCAAGGGCAAGGCCAAACTGACTGCAGTCACATCCGCCAGCACTGCCTACATGGAGCTCAGCAGCCTGACAAATGAGGACTCTGCGGTCTATTATTGTACGGCTAACTGGGAAGGGGGATTGTTTGCTTACTGGGGCCAAGGGACTCTGGTCACTGTCTCTGCAGAGAGTCAGTCCTTCCCAAATGTCTTCCCCC
P06F10_1	1	7	2	HV1-9*01	HJ2*01	HD1-1*01	CARGIFFEGFPYYFDFW	HV281	ARGIFFEGFPYYFDF	AGCTGAGCTGATGAAGCCTGGGGCCTCAGTGAAGCTTTCCTGCAAGGCTACTGGCTACACATTCACTGGCTACTGGATAGAGTGGGTAAAGCAGAGGCCTGGACATGGCCTTGAGTGGATTGGAGAGATTTTACCTGGAAGTGGTTGTACTAACTACAATGAGAAGTTCAAGGGCAAGGCCACATTCACTGCAGATACATCCTCCAACACAGCCTACATGCAACTCAGCAGCCTGACAACTGAGGACTCTGCCATCTATTACTGTGCAAGAGGAATTTTTTTCGAGGGTTTCCCGTACTACTTTGACTTCTGGGGCCAAGGCACCACTCTCACAGTCTCCTCAGCCAAAACGACACCCCCATCTGTCTATCCACTGGCCCCTGGATCTGCTGCCCAAAC…
P06F11_1	1	7	2	HV1-15*01	HJ4*01	HD4-1*01	CTRYSLTGTGNYAMDYW	HV287	TRYSLTGTGNYAMDY	GGCTGAGCTGGTGAGGCCTGGGGCTTCAGTGACGCTGTCCTGCAAGGCTTCGGGCTACACATTTACTGACTATGAAATGCACTGGGTGAAGCAGACACCTGTGCATGGCCTGGAATGGATTGGAGCTATTGATCCTGAAACTGGTGGTACTGCCTACAATCAGAAGTTCAAGGGCAAGGCCATACTGACTGCAGACAAATCCTCCAGCACAGCCTACATGGAGCTCCGCAGCCTGACATCTGAGGACTCTGCCGTCTATTACTGTACAAGATATTCGCTAACTGGGACGGGGAACTATGCTATGGACTACTGGGGTCAAGGAACCTCAGTCACCGTCTCCTCAGCCAAAACGACACCCCCATCTGTCTATCCACTGGCCCCTGGATCTGCTGCCCAAAC…
P06F12_1	1	7	2	HV14-3*02	HJ4*01	HD1-2*01	CVHYGDYW	HV125	VHYGDY	GGCAGAGCTTGTGAAGCCAGGGGCCTCAGTCAAGTTGTCCTGCACAGCTTCTGGCTTCAACATTAAAGACACCTATATGCACTGGGTGAAGCAGAGGCCTGAACAGGGCCTGGAGTGGATTGGAAGGATTGATCCTGCGAATGGTAATACTGAATATGACCCGAAGTTCCAGGGCAAGGCCACTATAACAGCAGACACATCCTCCAACACAGCCTACCTGCAGCTCAGCAGCCTGACATCTGAGGACACTGCCGTCTATTACTGTGTTCATTACGGGGACTACTGGGGTCAAGGAACCTCAGTCACCGTCTCCTCAGAGAGTCAGTCCTTCCCAAATGTCTTCCCCC
P06G02_1	1	7	2	HV1-76*01	HJ2*01	HD2-4*01	CAREVPSLYYDYYFDYW	HV435	AREVPSLYYDYYFDY	GGCTGAGCTGGTGAGGCCTGGGGCTTCAGTGAAGCTGTCCTGCAAGGCTTCTGGCTACACTTTCACTGACTACTATATAAACTGGGTGAAACAGAGGCCTGGACAGGGACTTGAGTGGATTGCAAGGATTTATCCTGGAAGTGGTAATACTTACTACAATGAGAAGTTCAAGGGCAAGGCCACACTGACTGCAGAAAAATCCTCCAGCACTGCCTACATGCAGCTCAGCAGCCTGACATCTGAGGACTCTGCTGTCTATTTCTGTGCAAGAGAAGTCCCCTCTCTCTACTATGATTACTACTTTGACTACTGGGGCCAAGGCACCACTCTCACAGTCTCCTCAGCCAAAACGACACCCCCATCTGTCTATCCACTGGCCCCTGGATCTGCTGCCCAAAC…
P06G05_1	1	7	2	HV5-17*02	HJ2*01	HD3-1*01	CARDWGYYFDYW	HV139	ARDWGYYFDY	GGGAGGCTTAGTGCAGCCTGGAGGGTCCCGGAAACTCTCCTGTGCAGCCTCTGGATTCACTTTCAGTAGCTTTGGAATGCACTGGGTTCGTCAGGCTCCAGAGAAGGGGCTGGAGTGGGTCGCATACATTGGTAGTGGCAGTAGTACCATCTACTATGCAGACACAGTGAAGGGCCGATTCACCATCTCCAGAGACAATCCCAAGAACACCCTGTTCCTGCAAATGACCAGTCTAAGGTCTGAGGACACGGCCATGTATTACTGTGCAAGAGACTGGGGCTACTACTTTGACTACTGGGGCCAAGGCACCACTCTCACAGTCTCCTCAGAGAGTCAGTCCTTCCCAAATGTCTTCCCCC
P06G06_1	1	7	2	HV1-20*01	HJ3*01	HD3-2*02	CARSDLST#AYW	HV520	ARSDLSTGLTGAKGLWSLSLQ	ACCTGAGCTGGTGAAGCCTGGGCTTCAGTGAAGATGTCCTGCAAGCCTTCTGGTTACTCATTTACTGACTTCTTTATGAACTGGGTGAAGCAGAGCCATGGAAAGAGCCTTGACTGGATTGGACGTATTAATCCTTACAATGGTGATACTTTCTACAACCAGAAGTTCAAGGGCAAGGCCACATTGACTGTAGACAAATCCTCTAGCGCAGCCCACATGGAGCTCCGGAGCCTGACATCTGAGGACTCTGCAGTCTGTTATTGTGCAAGATCAGACCTCTCAACGGGGCTTACTGGGGCCAAGGGACTCTGGTCACTGTCTCTGCAGCCAAAACGACACCCCCATCTGTCTATCCACTGGCCCCTGGATCTGCTGCCCAAACTAACTCCATGGTGACCC…
P06G07_1	1	7	2	HV7-3*02	HJ4*01		CARDRGYAMDYW	HV158	ARDRGYAMDY	AGGAGGCTTGGTACAGCCTGGGAGTTCTCTGAGACTCTCCTGTGCAACTTCTGGGTTCACCTTCACTGATTACTACATGAGCTGGGTCCGCCAGCCTCCAGGAAAGGCACTTGAGTGGTTGGATTTTATTAGAAACAAAGCTAATGGTTACACAACAGAGTACAGTGCATCTGTGAAGGGTCGGTTCACCTTCTCCAGAGATAATTCCCAAAGCATAGTCTATCTTCAAATGAACACCCTGAGAGCTGAGGACAGTGCCACTTATTACTGTGCAAGAGATAGAGGCTATGCTATGGACTACTGGGGTCAAGGAACCTCAGTCACCGTCTCCTCAGAGAGTCAGTCCTTCCCAAATGTCTTCCCCC
P06G10_1	1	7	2	HV1-47*01	HJ4*01	HD2-1*01	CARGSTFYYYAMDYW	HV320	ARGSTFYYYAMDY	GGCTGAGCTAGTGAAGCCTGGAGCCTCAGTGAAGATGTCCTGCAAGGCTTCTGGCTACACCTTCACTACCTATCCTATAGAGTGGATGAAGCAGAATCATGGAAAGAGCCTAGAGTGGATTGGAAATTTTCATCCTTACAATGATGATACTAAGTACAATGAAAAGTTCAAGGGCAAGGCCACATTGACTGTAGAAAAATCCTCTAGCACAGTCTACTTGGAGCTCAGCCGATTAACATCTGATGACTCTGCTGTTTATTACTGTGCAAGGGGGTCTACTTTTTATTACTATGCTATGGACTACTGGGGTCAAGGAACCTCAGTCACCGTCTCCTCAGAGAGTCAGTCCTTCCCAAATGTCTTCCCCC
P06G11_1	1	7	2	HV1-19*01	HJ2*01	HD1-1*01	CARRGFTTVAYFDYW	HV293	ARRGFTTVAYFDY	ACCTGAGCTGGTGAAGCCTGGGGCTTCAGTGAAGATGTCCTGTAAGGCTTCTGGATACACATTCACTGACTACTACATGGACTGGGTGAGGCAGAGCCATGGAGAAAGCTTTGAGTGGATTGGACGTGTTAATCCTTACAATGGTGGTACTAGCTACAACCAGAACTTCAAGGGCAAGGCCACATTGACTGTTGACAAGTCCTCCAGCACAGCCTACATGGAGCTCAACAGCCTGACATCTGAGGACTCTGCGGTCTATTACTGTGCAAGAAGGGGCTTTACTACGGTAGCTTACTTTGACTACTGGGGCCAAGGCACCACTCTCACAGTCTCCTCAGCCAAAACGACACCCCCATCTGTCTATCCACTGGCCCCTGGATCTGCTGCCCAAACTAACTC…
P06G12_1	1	7	2	HV14-3*02	HJ4*01	HD1-2*01	CVHYGDYW	HV125	VHYGDY	GGCAGAGCTTGTGAAGCCAGGGGCCTCAGTCAAGTTGTCCTGCACAGCTTCTGGCTTCAACATTAAAGACACCTATATGCACTGGGTGAAGCAGAGGCCTGAACAGGGCCTGGAGTGGATTGGAAGGATTGATCCTGCGAATGGTAATACTGAATATGACCCGAAGTTCCAGGGCAAGGCCACTATAACAGCAGACACATCCTCCAACACAGCCTACCTGCAGCTCAGCAGCCTGACATCTGAGGACACTGCCGTCTATTACTGTGTTCATTACGGGGACTACTGGGGTCAAGGAACCTCAGTCACCGTCTCCTCAGAGAGTCAGTCCTTCCCAAATGTCTTCCCCC
P06H02_1	1	7	2	HV2-9*01	HJ2*01	HD3-1*01	CAKPFFDYW	HV222	AKPFFDY	ACCTGGCCTGGTGGCGCCCTCACAGAGCCTGTCCATCACTTGCACTGTCTCTGGGTTTTCATTAACCAGCTATGGTGTAGACTGGGTTCGCCAGCCTCCAGGAAAGGGTCTGGAGTGGCTGGGAGTAATATGGGGTGGTGGAAGCACAAATTATAATTCAGCTCTCATGTCCAGACTGAGCATCAGCAAAGACAAGTCCAAGAGCCAAGTTTTCTTAAAAATGAACAGTATGCAAACTGATGACACAGCCATGTACTACTGTGCCAAACCTTTTTTTGACTACTGGGGCCAAGGCACCACTCTCACAGTCTCCTCAGCCAAAACGACACCCCCATCTGTCTATCCACTGGCCCCTGGATCTGCTGCCCAAACTAACTCCATGGTGACCCTGGGATGCCT…
P06H04_1	1	7	2	HV5-17*01	HJ2*01	HD5-5*01	CARDPLFDYW	HV219	ARDPLFDY	GGGAGGCTTAGTGAAGCCTGGAGGGTCCCTGAAACTCTCCTGTGCAGCCTCTGGATTCACTTTCAGTGACTATGGAATGCACTGGGTTCGTCAGGCTCCAGAGAAGGGGCTGGAGTGGGTTGCATACATTAGTAGTGGCAGTAGTACCATCTACTATGCAGACACAGTGAAGGGCCGATTCACCATCTCCAGAGACAATGCCAAGAACACCCTGTTCCTGCAAATGACCAGTCTGAGGTCTGAGGACACGGCCATGTATTACTGTGCAAGGGACCCCCTCTTTGACTACTGGGGCCAAGGCACCACTCTCACAGTCTCCTCAGAGAGTCAGTCCTTCCCAAATGTCTTCCCCC
P06H05_1	1	7	2	HV1-5*01	HJ1*03	HD1-1*01	CTSSNYYGNAFDVW	HV274	TSSNYYGNAFDV	GACTGTGCTGGCAAGGCCTGGGGCTTCAGTGAAGATGTCCTGCAAGACTTCTGGCTACACATTTACCAGCTACTGGATGCACTGGGTAAAACAGAGGCCTGGACAGGGTCTGGAATGGATAGGGGCTATTTATCCTGGAAATAGTGATACTAGCTACAACCAGAAGTTCAAGGGCAAGGCCAAACTGACTGCAGTCACATCCGCCAGCACTGCCTACATGGAGCTCAGCAGCCTGACAAATGAGGACTCTGCGGTCTATTTCTGTACAAGTTCCAATTACTACGGTAATGCCTTCGATGTCTGGGGCACAGGGACCACGGTCACCGTCTCCTCAGCCAAAACGACACCCCCATCTGTCTATCCACTGGCCCCTGGATCTGCTGCCCAAACTAACTCCAT…
P06H06_1	1	7	2	HV3-2*02	HJ3*01	HD1-1*01	CAREIRITTVVAP#FAYW	HV138	AREIRITTVVAPVCLLGPRDSGHCLC	ACCTGGCCTGGTGAAACCTTCTCAGTCACTTTCCCTCACCTGCACTGTCACTGGCTACTCCATCACCAGTGGTTATGACTGGAACTGGATCCGGCAGTTTCCAGGAAACAAACTGGAGTGGATGGGCTACATAAGCTACAGTGTAGCAAGTACTACAACCCATCTCTCAAAAGTCGAATCTCTATCACTCGAGACACTTCCAAGAACCAGTTCTCCCTGGAATTGAATTCTATCACTACTGAGGACACAGCCACTTTTTGCTGTGCAAGGGAAATCCGTATTACTACGGTAGTAGCTCCCGTTTGCTTACTGGGGCCAAGGGACTCTGGTCACTGTCTCTGCAGAGAGTCAGTCCTTCCCAAATGTCTTCCCCC
P06H07_1	1	7	2	HV7-3*02	HJ4*01		CARDRGYAMDYW	HV158	ARDRGYAMDY	AGGAGGCTTGGTACAGCCTGGGAGTTCTCTGAGACTCTCCTGTGCAACTTCTGGGTTCACCTTCACTGATTACTACATGAGCTGGGTCCGCCAGCCTCCAGGAAAGGCACTTGAGTGGTTGGATTTTATTAGAAACAAAGCTAATGGTTACACAACAGAGTACAGTGCATCTGTGAAGGGTCGGTTCACCTTCTCCAGAGATAATTCCCAAAGCATAGTCTATCTTCAAATGAACACCCTGAGAGCTGAGGACAGTGCCACTTATTACTGTGCAAGAGATAGAGGCTATGCTATGGACTACTGGGGTCAAGGAACCTCAGTCACCGTCTCCTCAGAGAGTCAGTCCTTCCCAAATGTCTTCCCCC
P06H08_1	1	7	2	HV14-3*02	HJ4*01	HD1-1*02	CARWGGNFYAMDYW	HV125	ARWGGNFYAMDY	GGCAGAGCTTGTGAAGCCAGGGGCCTCAGTCAAGTTGTCCTGCACAGCTTCTGGCTTCAACATTAAAGACACCTATATGCACTGGGTGAAGCAGAGGCCTGAACAGGGCCTGGAGTGGATTGGAAGGATTGATCCTGCGAATGGTAATACTAAATATGACCCGAAGTTCCAGGGCAAGGCCACTATAACAGCAGACACATCCTCCAACACAGCCTACCTGCAGCTCAGCAGCCTGACATCTGAGGACACTGCCGTCTATTACTGTGCTAGATGGGGGGGTAACTTCTATGCTATGGACTACTGGGGTCAAGGAACCTCAGTCACCGTCTCCTCAGAGAGTCAGTCCTTCCCAAATGTCTTCCCCC
P06H09_1	1	7	2	HV1-84*02	HJ1*01	HD1-1*01	CASGSRDWYFDVW	HV034	GSRDWYFDV	ACCTGAGCTGGTGAAGCCTGGGGCTTCAGTGAAGATATCCTGCAAGGCTTCTGGCTACACCTTCACTGACTACTATATAAACTGGGTGAAGCAGAAGCCTGGACAGGGACTTGAGTGGATTGGATGGATTTATCCTGGAAGCGGTAATACTAAGTACAATGAGAAGTTCAAGGGCAAGGCCACATTGACTGTAGACACATCCTCCAGCTACATGGAGGTCAGCAGCCTGACATCTGAGGACACTGCTGTCTATTTCTGTGCAAGCGGTAGTAGAGACTGGTACTTCGATGTCTGGGGCGCAGGGACCACGGTCACCGTCTCCTCAGAGAGTCAGTCCTTCCCAAATGTCTTCCCCC
P06H10_1	1	7	2	HV1-69*02	HJ2*01	HD3-2*02	CAKPFDYW	HV045	AKPFDY	GGCTGAGCTTGTGAAGCCTGGGGCTTCAGTGAAGCTGTCCTGCAAGGCTTCTGGCTACACCTTCACCAGCTACTGGATGCACTGGGTGAAGCAGAGGCCTGGACAAGGCCTTGAGTGGATCGGAGAGATTGATCCTTCTGATAATTATACTAACTACAATCAAAAGTTCAAGGGCAAGGCCACATTGACTGTAGACAAATCCTCCAGCACAGCCTACATGCAGCTCAGCAGCCTGACATCTGAGGACTCTGCGGTCTATTACTGTGCAAAGCCTTTTGACTACTGGGGCCAAGGCACCACTCTCACAGTCTCCTCAGAGAGTCAGTCCTTCCCAAATGTCTTCCCCC
P06H11_1	1	7	2	HV1-26*01	HJ1*01	HD2-3*01	CARDGYLYFDVW	HV398	ARDGYLYFDV	ACCTGAGCTGGTGAAGCCTGGAGCTTCAATGAAGATATCCTGCAAGGCTTCTGGTTACTCATTCACTGGCTACACCATGAACTGGGTGAAGCAGAGCCATGGAAAGAACCTTGAGTGGATTGGACTTATTAATCCTTACAATGGTGGTACTAGCTACAACCAGAAGTTCAAGGGCAAGGCCACATTAACTGTAGACAAGTCATCCAGCACAGCCTACATGGAGCTCCTCAGTCTGACATCTGAGGACTCTGCAGTCTATTACTGTGCAAGAGATGGTTACCTGTACTTCGATGTCTGGGGCGCAGGGACCACGGTCACCGTCTCCTCAGCCAAAACGACACCCCCATCTGTCTATCCACTGGCCCCTGGATCTGCTACCCAAACTAACTCCATGGTGAC…
P06H12_1	1	7	2	HV14-3*02	HJ4*01	HD1-2*01	CVHYGDYW	HV125	VHYGDY	GGCAGAGCTTGTGAAGCCAGGGGCCTCAGTCAAGTTGTCCTGCACAGCTTCTGGCTTCAACATTAAAGACACCTATATGCACTGGGTGAAGCAGAGGCCTGAACAGGGCCTGGAGTGGATTGGAAGGATTGATCCTGCGAATGGTAATACTGAATATGACCCGAAGTTCCAGGGCAAGGCCACTATAACAGCAGACACATCCTCCAACACAGCCTACCTGCAGCTCAGCAGCCTGACATCTGAGGACACTGCCGTCTATTACTGTGTTCATTACGGGGACTACTGGGGTCAAGGAACCTCAGTCACCGTCTCCTCAGAGAGTCAGTCCTTCCCAAATGTCTTCCCCC
P08A01_1	1	8	1	HV2-2*01	HJ3*01	HD1-1*01	CAREREPYYGSMFAYW	HV186	AREREPYYGSMFAY	ACCTGGCCTAGTGCAGCCCTCACAGAGCCTGTCCATCACCTGCACAGTCTCTGGTTTCTCATTAACTAGCTATGGTGTACACTGGGTTCGCCAGTCTCCAGGAAAGGGTCTGGAGTGGCTGGGAGTGATATGGAGTGGTGGAAGCACAGACTATAATGCAGCTTTCATATCCAGACTGAGCATCAGCAAGGACAATTCCAAGAGCCAAGTTTTCTTTAAAATGAACAGTCTGCAAGCTGATGACACAGCCATATATTACTGTGCCAGAGAGAGAGAACCTTACTACGGTAGTATGTTTGCTTACTGGGGCCAAGGGACTCTGGTCACTGTCTCTGCAGCCAAAACGACACCCCCATCTGTCTATCCACTGGCCCCTGGATCTGCTGCCCAAACTAACTC…
P08A03_1	1	8	1	HV1-9*01	HJ2*02	HD2-2*01	CARSGGLLWLRRNFDYW	HV281	ARSGGLLWLRRNFDY	AGCTGAGCTGATGAAGCCTGGGGCCTCAGTGAAGCTTTCCTGCAAGGCTACTGGCTACACATTCACTGGCTACTGGATAGAGTGGGTAAAGCAGAGGCCTGGACATGGCCTTGAGTGGATTGGAGAGATTTTACCTGGAAGTGGTAGTACTAACTACAATGAGAAGTTCAAGGGCAAGGCCACATTCACTGCAGATACATCCTCCAACACAGCCTACATGCAACTCAGCAGCCTGACAACTGAGGACTCTGCCATCTATTACTGTGCAAGATCCGGAGGTCTACTTTGGTTACGACGGAACTTTGACTACTGGGGCCAAGGCACCTCTCTCACAGTCTCCTCAGAGAGTCAGTCCTTCCCAAATGTCTTCCCCC
P08A04_1	1	8	1	HV5-4*02	HJ4*01	HD2-4*01	CARAGIYYDYDGVSYYAMDYW	HV181	ARAGIYYDYDGVSYYAMDY	GGGAGGCTTAGTGAAGCCTGGAGGGTCCCTGAAACTCTCCTGTGCAGCCTCTGGATTCACTTTCAGTGACTATTACATGTATTGGGTTCGCCAGACTCCGGAAAAGAGGCTGGAGTGGGTCGCAACCATTAGTGATGGTGGTAGTTACACCTACTATCCAGACAGTGTGAAGGGGCGATTCACCATCTCCAGAGACAATGCCAAGAACAACCTGTACCTGCAAATGAGCAGTCTGAAGTCTGAGGACACAGCCATGTATTACTGTGCAAGAGCGGGGATCTACTATGATTACGACGGGGTTTCTTATTATGCTATGGACTACTGGGGTCAAGGAACCTCAGTCACCGTCTCCTCAGAGAGTCAGTCCTTCCCAAATGTCTTCCCCC
P08A05_1	1	8	1	HV1-69*01	HJ2*01	HD2-2*01	CARSGLRRYFDYW	HV353	ARSGLRRYFDY	GGCTGAGCTTGTGATGCCTGGGGCTTCAGTGAAGCTGTCCTGCAAGCCTTCTGGCTACACCTTCACCAGCTACTGGATGCACTGGGTGAAGCAGAGGCCTGGACAAGGCCTTGAGTGGATCGGAGAGATTGATCCTTCTGATAGTTATACTAACTACAATCAAAACTTCAAGGGCAAGGCCTCATTGACTGTAGACAAATCCTCCAGCACAGCCTACATGCAGCTCAGCAGCCTGACATCTGAGGACTCTGCGGTCTATTACTGTGCAAGATCTGGGTTACGACGGTACTTTGACTACTGGGGCCAAGGCACCACTCTCACAGTCTCCTCAGAGAGTCAGTCCTTCCCAAATGTCTTCCCCC
P08A08_1	1	8	1	HV1-55*01	HJ3*01	HD2-3*01	CARADAYYDAYW	HV332	ARADAYYDAY	GGCTGAGCTTGTGAAGCCTGGGGCTTCAGTGAAGATGTCCTGCAAGGCTTCTGGCTACACCTTCACCAGCTACTGGATAACCTGGGTGAAGCAGAGGCCTGGACAAGGCCTTGAGTGGATTGGAGATATTTATCCTGGTAGTGGTAGTACTAACTACAATGAGAAGTTCAAGAGCAAGGCCACACTGACTGTAGACACATCCTCCAGCACAGCCTACATGCAGCTCAGCAGCCTGACATCTGAGGACTCTGCGGTCTATTACTGTGCAAGGGCGGATGCTTACTACGATGCTTACTGGGGCCAAGGGACTCTGGTCACTGTCTCTGCAGCCAAAACGACACCCCCATCTGTCTATCCACTGGCCCCTGGATCTGCTGCCCAAACTAACTCCATGGTGAC…
P08A09_1	1	8	1	HV5-6*01	HJ2*01	HD2-3*01	CARQEGNFYFDYW	HV192	ARQEGNFYFDY	GGGAGACTTAGTGAAGCCTGGAGGGTCCCTGAAACTCTCCTGTGCAGCCTCTGGATTCACTTTCAGTTGCTATGGCATGTCTTGGGTTCGCCAGACTCCAGACAAGAGGCTGGAGTGGGTCGCAACCATTAGTAGTGGTGGTAGTTACACCTACTATCCAGACAGTGTGAAGGGGCGATTCACCATCTCCAGAGACAATGCCAAGAACACCCTGTACCTGCAAATGAGCAGTCTGAAGTCTGAGGACACAGCCATGTATTACTGTGCAAGACAGGAGGGTAACTTCTACTTTGACTACTGGGGCCAAGGCACCACTCTCACAGTCTCCTCAGCCAAAACGACACCCCCATCTGTCTATCCACTGGCCCCTGGATCTGCTGCCCAAACTAACTCCATGGT…
P08A10_1	1	8	1	HV1-18*01	HJ4*01	HD1-1*01	CARVIITTAVAHYYTMDYW	HV291	ARVIITTAVAHYYTMDY	ACCTGAGCTGGTGAAGCCTGGGGCTTCAGTGAAGATACCCTGCAAGGCTTCTGGATACACATTCACTGACTACAACATGGACTGGGTGAAGCAGAGCCATGGAAAGAGCCTTGAGTGGATTGGAGATATTAATCCTAACAATGGTGGTCCTATCTACAACCAGAAGTTCAAGGGCAAGGCCACATTGACTGTAGACAAGTCCTCCAGCACAGCCTACATGGAGCTCCGCAGCCTGACATCTGAGGACACTGCAGTCTATTAGTGTGCAAGAGTTATTATTACTACGGCAGTAGCCCATTACTATACTATGGACTACTGGGGTCAAGGAACCTCAGTCACCGTCTCCTCAGCCAAAACGACACCCCCATCTGTCTATCCACTGGCCCCTGGATCTGCTGC…
P08A11_1	1	8	1	HV5-17*02	HJ2*01	HD1-2*01	CARGPATYYFDYW	HV139	ARGPATYYFDY	GGGAGGCTTAGTGCAGCCTGGAGGGTCCCGGAAACTCTCCTGTGCAGCCTCTGGATTCACTTTCAGTAGCTTTGGAATGCACTGGGTTCGTCAGGCTCCAGAGAAGGGGCTGGAGTGGGTCACATACATTAGTAGTGGCAGTAGTACCATCTACTATGCAGACACAGTGAAGGGCCGATTCACCATCTCCAGAGACAATCCCAAGAACACCCTGTTCCTGCAAATGACCAGTCTAAGGTCTGAGGACACGGCCATGTATTACTGTGCAAGGGGGCCGGCCACGTACTACTTTGACTACTGGGGCCAAGGCACCACTCTCACAGTCTCCTCAGAGAGTCAGTCCTTCCCAAATGTCTTCCCCC
P08A12_1	1	8	1	HV5-6-4*01	HJ4*01		CTNLYYAMDYW	HV178	TNLYYAMDY	GGGAGGCTTAGTGAAGCCTGGAGGGTCCCTGAAACTCTCCTGTGCAGCCTCTGGATTCACTTTCAGTAACGATACCATGTCTTGGGTTCGCCAGACTCCGGAGAAGAGGCTGGAGTGGGTCGCAACCATTAGTAGTGGTGGTAGTTACACCTACTATCCAGACAGTGTGAAGGGCCGATTCACCATCTCCAGAGACAATGCCAAGAACACCCTGTACCTGCAAATGAGCAGTCTGAAGTCTGAGGACACAGCCATGTATTACTGTACAAACTTGTACTATGCTATGGACTACTGGGGTCAAGGAACCTCAGTCACCGTCTCCTCAGCCAAAACGACACCCCCATCTGTCTATCCACTGGCCCCTGGATCTGCTGCCCAAACTAACTCCATGGTGACCCT…
P08B02_1	1	8	1	HV1-31*01	HJ4*01	HD3-1*01	CARWGDEEDYYAMDYW	HV305	ARWGDEEDYYAMDY	ACCTGAGCTGGTGAAGCCTGGGGCTTCAGTGAAGATATCCTGCAAGGCTTCTGGTTACTCATTCACTGGCTACTACATGCACTGGGTGAAGCAGAGCCATGGAAATATCCTCGATTGGATTGGATATATTTATCCTTACAATGGTGTTTCTAGCTACAACCAGAAATTCAAGGGCAAGGCCACATTGACTGTAGACAAGTCCTCTAGCACAGCCTACATGGAGCTCCGCAGCCTGACATCTGAGGACTCTGCAGTCTATTACTGTGCAAGATGGGGCGACGAGGAGGATTACTATGCTATGGACTACTGGGGTCAAGGAACCTCAGTCACCGTCTCCTCAGAGAGTCAGTCCTTCCCAAATGTCTTCCCCC
P08B03_1	1	8	1	HV1-55*01	HJ3*01	HD2-3*01	CARADAYYDAYW	HV332	ARADAYYDAY	GGGAGGCTTAGTGAAGCCTGGAGGGTCCCTGAAACTCTCCTGTGCAGCCTCTGGATTCACTTTCAGTGACTATGGAATGCACTGGGTTCGTCAGGCTCCAGAGAAGGGGCTGGAGTGGGTTGCATACATTAGTAGTGGCAGTAGTACCATCTACTATGCAGACACAGTGAAGGGCCGATTCACCATCTCCAGAGACAATGCCAAGAACACCCTGTTCCTGCAAATGACCAGTCTGAGGTCTGAGGACACGGCCATGTATTACTGTGCAAGGGGGGGACGTTAACTTTGACTACTGGGGCCAAGGCACCACTCTCACAGTCTCCTCAGCCAAAACGACACCCCCATCTGTCTATCCACTGGCCCCTGGATCTGCTGCCCAAACTAACTCCATGGTGACCC…
P08B04_1	1	8	1	HV2-6*03	HJ2*01		CARREIT	HV205	ARREITTRKAPLSQSPQ	ACCTGGCCTGGTGGCGCCCTCACAGAGCCTGTCCATCACATGCACCGTCTCAGGGTTCTCATTAACCAGCTATGGTGTACACTGGGTTCGCCAGCCTCCAGGAAAGGGTCTGGAGTGGCTGGTAGTGATATGGAGTGATGGAAGCACAACCTATAATTCAGCTCTCAAATCCAGACTGAGCATCAGCAAGGACAACTCCAAGAGCCAAGTTTTCTTAAAAATGAACAGTCTCCAAACTGATGACACAGCCATGTACTACTGTGCCAGACGTGAGATTACGACTAGAAAGGCACCACTCTCACAGTCTCCTCAGAGAGTCAGTCCTTCCCAAATGTCTTCCCCC
P08B05_1	1	8	1	HV1-18*01	HJ4*01	HD1-1*01	CARVIITTVVAHYYAMDYW	HV291	ARVIITTVVAHYYAMDY	ACCTGAGCTGGTGAAGCCTGGGGCTTCAGTGAAGATACCCTGCAAGGCTTCTGGATACACATTCACTGACTACAACATGGACTGGGTGAAGCAGAGCCAGGGAAAGAGCCTTGAGTGGATTGGAGATATTAATCCTAACAATGGTGGTACTATCTACAACCAGAAGTTCAAGGGCAAGGCCACATTGACTGTAGACAAGTCCTCCAGCACAGCCTACATGGAGCTCCGCAGCCTGACATCTGAGGACACTGCAGTCTATAACTGTGCAAGAGTTATTATTACTACGGTAGTAGCCCATTACTATGCTATGGACTACTGGGGTCAAGGAACCTCAGTCACCGTCTCCTCAGCCAAAACGACACCCCCATCTGTCTATCCACTGGCCCCTGGATCTGCTGC…
P08B06_1	1	8	1	HV3-2*02	HJ4*01	HD1-1*02	CARWWGNYGAMDYW	HV126	ARWWGNYGAMDY	ACCTGGCCTGGTGAAACCTTCTCAGTCTCTGTCCCTCACCTGCACTGTCACTGGCTACTCAATCACCAGTGATTATGCCTGGAACTGGATCCGGCAGTTTCCAGGAAACAAACTGGAGTGGATGGGCTACATAAGCTACGGTGGTAGCACTAGCTACAACCCATCTCTCAAAAGTCGAATCTCTATCACTCGAGACACATCCAAGAACCAGTTCTTCCTGCAGTTGAATTCTGTGACTACTGAGGACACAGCCACATATTACTGTGCAAGATGGTGGGGTAACTACGGTGCTATGGACTACTGGGGTCAAGGAACCTCAGTCACCGTCTCCTCAGAGAGTCAGTCCTTCCCAAATGTCTTCCCCC
P08B07_1	1	8	1	HV1-55*01	HJ3*01	HD2-3*01	CARADGYYDAYW	HV332	ARADGYYDAY	GGCTGAGCTTGTGAAGCCTGGGGCCTCAGTGAAGATGTCCTGCAAGGCTTCTGGCTACACCTTCACCAGCTACTGGATAACCTGGGTGAAGCAGAGGCCTGGACAAGGCCTTGAGTGGATTGGAGATATTTATCCTGGTAGTGGTAGTACTAACTACAATGAGAAATTCAAGAACAAGGCCACACTGACTGTAGACACATCCTCCAGCACAGCCTACATGCAGCTCAGCAGCCTGACATCTGAGGACTCTGCGGTCTATTACTGTGCAAGGGCGGATGGTTACTACGATGCTTACTGGGGCCAAGGGACTCTGGTCACTGTCTCTGCAGCCAAAACGACACCCCCATCTGTCTATCCACTGGCCCCTGGATCTGCTGCCCAAACTAACTCCATGGTGAC…
P08B08_1	1	8	1	HV1-55*01	HJ3*01	HD2-3*01	CARADAYYDAYW	HV332	ARADAYYDAY	GGCTGAGCTTGTGAAGCCTGGGGCTTCAGTGAAGATGTCCTGCAAGGCTTCTGGCTACACCTTCACCAGCTACTGGATAACCTGGGTGAAGCAGAGGCCTGGACAAGGCCTTGAGTGGATTGGAGATATTTATCCTGGTAGTGGTAGTACTAACTACAATGAGAAGTTCAAGAGCAAGGCCACACTGACTGTAGACACATCCTCCAGCACAGCCTACATGCAGCTCAGCAGCCTGACATCTGAGGACTCTGCGGTCTATTACTGTGCAAGGGCGGATGCTTACTACGATGCTTACTGGGGCCAAGGGACTCTGGTCACTGTCTCTGCAGCCAAAACGACACCCCCATCTGTCTATCCACTGGCCCCTGGATCTGCTGCCCAAACTAACTCCATGGTGAC…
P08B09_1	1	8	1	HV1-26*01	HJ3*01	HD1-1*01	CARPGGLFLLR**PS#WFAYW	HV307	ARPGGLFLLR**PSLVCLLGPRDSGHCLC	ACCTGAGCTGGTGAAGCCTGGGGCTTCAGTGAAGATATCCTGTAAGGCTTCTGGATACACGTTCACTGACTACTACATGAACTGGGTGAAGCAGAGCCATGGAAGAGCCTTGATTGGATTGGAGATATTAATCCTAACAATGGTGGTACTAGCTACAACCAGAAGTTCAAGGGCAAGGCCACATTGACTGTAGACAAGTCCTCCAGCACAGCCTACATGGAGCTCCGCAGCCTGACATCTGAGGACTCTGCAGTCTATTACTGTGCAAGACCGGGGGGACTTTTTTTATTACGGTAGTAGCCCTCCTTGGTTTGCTTACTGGGGCCAAGGGACTCTGGTCACTGTCTCTGCAGAGAGTCAGTCCTTCCCAAATGTCTTCCCCC
P08B10_1	1	8	1	HV1-26*01	HJ3*01	HD1-1*01	CARSTVEAWFAYW	HV398	ARSTVEAWFAY	ACCTGAGCTGGTGAAGCCTGGAGCTTCAATGAAGATATCCTGCAAGGCTTCTGGTTACTCATTCACTGGCTACACCATGAACTGGGTGAAGCAGAGCCATGGAAAGAACCTTGAGTGGATTGGACTTATTAATCCTTACAATGGTGGTACTAGCTACAACCAGAAGTTCAAGGGCAAGGCCACATTAACTGTAGACAAGTCATCCAGCACAGCCTACATGGAGCTCCTCAGTCTGACATCTGAGGACTCTGCAGTCTATTACTGTGCAAGATCGACGGTAGAGGCCTGGTTTGCTTACTGGGGCCAAGGGACTCTGGTCACTGTCTCTGCAGAGAGTCAGTCCTTCCCAAATGTCTTCCCCC
P08C01_1	1	8	1	HV1-18*01	HJ4*01	HD1-1*01	CARVIITTVVAHYYAMDYW	HV291	ARVIITTVVAHYYAMDY	ACCTGAGCTGGTGAAGCCTGGGGCTTCAGTGAAGATACCCTGCAAGGCTTCTGGATACACATTCACTGACTACAACATGGACTGGGTGAAGCAGAGCCATGGAAAGAGCCTTGAGTGGATTGGACATATTAATCCTAACAATGGTGGTACTGTCTACAACCAGAAGTTCAAGGACAAGGCCACATTGACTGTAGACAAGTCCTCCAGCACAGCCTACATGGAGCTCCGCAGCCTGACATCTGAGGACACTGCAGTCTATTACTGTGCAAGAGTTATTATTACTACGGTAGTAGCCCATTACTATGCTATGGACTACTGGGGTCAAGGAACCTCAGTCACCGTCTCCTCAGCCAAAACGACACCCCCATCTGTCTATCCACTGGCCCCTGGATCTGCTGC…
P08C02_1	1	8	1	HV5-4*01	HJ2*01	HD1-3*01	EWN#FDYW	HV097	---	GGGAGGCTTAGTGAAGCCTGGAGGGTCCCTGAAACTCTCCTGTGCAGCCTCTGGATTCACTTTCAGTAGCTATGCCATGTCTTGGGTTCGCCAGACTCCGGAAAAGAGGCTGGAGTGGGTCGCAACCATTAGTGATGGTGGTAGTTAAATTACTATCCAGACAATGTAAAGGGCCGATTCACCATCTCCAGAGACAATGCCAAGAACAACCTGTACCTGCAAATGAGCCATCTGAAGTCTGAGGACACAGCCATATATACAGAGTGGAACTCTTTGACTACTGGGGCCAAGGCACCACTCTCACAGTCTCCTCAGAGAGTCAGTCCTTCCCAAATGTCTTCCCCC
P08C03_1	1	8	1	HV1-9*01	HJ3*01	HD2-3*01	CARGLYFAYW	HV386	ARGLYFAY	AGCTGAGCTGATGAAGCCTGGGGCCTCAGTGAAGATATCCTGCAAGGCTACTGGCTACACATTCAGTAGCTACTGGATAGAGTGGGTAAAGCAGAGGCCTGGACATGGCCTTGAGTGGATTGGAGAGATTTTACCTGGAAGTGGTAGTACTAACTACAATGAGAAGTTCAAGGGCAAGGCCACATTCACTGCAGATACATCCTCCAACACAGCCTACATGCAACTCAGCAGCCTGACATCTGAGGACTCTGCCGTCTATTACTGTGCAAGAGGACTCTATTTTGCTTACTGGGGCCAAGGGACTCTGGTCACTGTCTCTGCAGAGAGTCAGTCCTTCCCAAATGTCTTCCCCC
P08C04_1	1	8	1	HV3-2*02	HJ3*01	HD1-1*01	CARDYPITPFAYW	HV126	ARDYPITPFAY	ACCTGGCCTGGTGAAACCTTCTCAGTCTCTGTCCCTCACCTGCACTGTCACTGGCTACTCAATCACCGGTGATTATGCCTGGAACTGGATCCGGCAGTTTCCAGGAAACAAACTGGAGTGGATGGGCTACATAAACTACAGTGGTAGCACTAACTACAACCCATCTCTCAAAAGTCGAATCTCTATCACTCGAGACACATCCAAGAACCAGTTCTTCCTGCAGTTGAATTCTGTGACTACTGAGGACACAGCCACATATTACTGTGCAAGAGACTACCCTATTACCCCCTTTGCTTACTGGGGCCAAGGGACTCTGGTCACTGTCTCTGCAGAGAGTCAGTCCTTCCCAAATGTCTTCCCCC
P08C05_1	1	8	1	HV1-18*01	HJ4*01	HD1-1*01	CARVIVTTIVAHYYPMDYW	HV291	ARVIVTTIVAHYYPMDY	ACCTGAACTGGTGAAGCCTGGGGCTTCAGTGAAGATACCCTGCAAGGCTTCTGGATACACATTCACTGACTACAACATGGACTGGGTGAAGCAGAGCCATGGAAAGAGCCTTGAGTGGATTGGAGATATTAATCCTAACAATGGTGGTACTATCTACAACCAGAAGTTCAAGGGCAAGGCCACATTGACTGTAGACAAGTCCTCCAGCACAGCCTACATGGAGCTCCGCAGCCTGACATCTGAGGACACTGCAGTCTATTACTGTGCAAGAGTTATTGTTACTACGATAGTAGCCCATTACTATCCTATGGACTACTGGGGTCAAGGAACCTCAGTCACCGTCTCCTCAGCCAAAACGACACCCCCATCTGTCTATCCACTGGCCCCTGGATCTGCTGC…
P08C06_1	1	8	1	HV1S135*01	HJ2*01	HD1-3*01	CGKEVDYW	HV547	GKEVDY	ACCTGAGCTGGTGAAGCCTGGGGCTTCAGTGAAGGTATCCTGCAAGGCTTCTGGTTACTCATTCACTGACTACAACATGTACTGGGTGAAGCAGAGCCATGGAAAGAGCCTTGAGTGGATTGGATATATTGATCCTTACAATGGTGGTACTAGCTACAACCAGAAGTTCAAGGGCAAGGCCACATTGACTGTTGACAAGTCCTCCAGCACAGCCTTCATGCATCTCAACAGCCTGACATCTGAGGACTCTGCAGTCTATTACTGTGGAAAAGAGGTTGACTACTGGGGCCAAGGCACCACTCTCACAGTCTCCTCAGCCAAAACAACAGCCCCATCGGTCTATCCACTGGCCCCTGTGTGTGGAGATACAACTGGCTCCTCGGTGACTCTAGGATGCCT…
P08C07_1	1	8	1	HV14-1*02	HJ3*01	HD2-1*01	CAR*VTK#AYW	HV141	AR*VTKSLLGPRDSGHCLC	GGCTGAGCTTGTGAGGCCAGGGGCCTTAGTCAAGTTGTCCTGCAAAGTTTCTGGCTTCAACATTAAAGACTAATATATGCACTGGGTGAAGCAGAGGCCTGAACAGGGCCTGGAGTGGCTTGGATGGATTGATCCTGAGAATGGTGATACTATATATGACCCGAAGTTCCAGGGCAAGACCAGTATAACAACAGACACATCCTCCAACATAGCCTACCTGCAGCTCAGCAGCCTGACATCTGAGGACACTGCCGTCTATTACTGTGCTAGATAGGTAACTAAGAGCTTACTGGGGCCAAGGGACTCTGGTCACTGTCTCTGCAGAGAGTCAGTCCTTCCCAAATGTCTTCCCCC
P08C08_1	1	8	1	HV3-2*02	HJ3*01	HD2-1*01	CAREAYGNPWFAYW	HV126	AREAYGNPWFAY	ACCTGGCCTGGTGAAACCTTCTCAGTCTCTGTCCCTCACCTGCACTGTCACTGGCTACTCAATCACCAGTGATTATGCCTGGAACTGGATCCGGCAGTTTCCAGGAAACAAACTGGAGTGGATGGGCTACATAAGCTACAGTGGTAGCACTAGCTACAACCCATCTCTCAAAAGTCGAATCTCTATCACTCGAGACACATCCAAGAACCAGTTCTTCCTGCAGTTGAATTCTGTGACTACTGAGGACACAGCCACATATTACTGTGCAAGAGAGGCCTATGGTAACCCCTGGTTTGCTTACTGGGGCCAAGGGACTCTGGTCACTGTCTCTGCAGAGAGTCAGTCCTTCCCAAATGTCTTCCCCC
P08C10_1	1	8	1	HV1-82*01	HJ4*01	HD1-1*01	CARGSYYYGSSSHYYAMDYW	HV364	ARGSYYYGSSSHYYAMDY	ACCTGAGCTGGTGAAGCCTGGGGCCTCAGTGAAGATTTCCTGCAAGGCTTCTGGCTACGCATTCAGTAGCTCCTGGATGAACTGGGTGAAGCAGAGGCCTGGAAAGGGTCTTGAGTGGATTGGACGGATTTATCCTGGAGATGGAGATACTAACTACAATGGGAAGTTCAAGGGCAAGGCCACACTGACTGCAGACAAATCCTCCAGCACAGCCTACATGCAACTCAGCAGCCTGACATCTGAGGACTCTGCGGTCTACTTCTGTGCAAGAGGGTCTTATTACTACGGTAGTAGCTCTCATTACTATGCTATGGACTACTGGGGTCAAGGAACCTCAGTCACCGTCTCCTCAGCCAAAACGACACCCCCATCTGTCTATCCACTGGCCCCTGGATCTGC…
P08C11_1	1	8	1	HV1-18*01	HJ4*01	HD1-1*01	CARVIISTVVAHYYAMDYW	HV291	ARVIISTVVAHYYAMDY	ACCTGAGCTGGTGAAGCCTGGGGCTTCAGTGAAGATACCCTGCAAGGCTTCTGGATACACATTCACTGACTACAACATGGACTGGGTGAAGCAGAGCCATGGAAAGAGCCTTGAGTGGATTGGAGATATTAATCCTAAGAATGGTGGAACTATCTACAACCAGAAGTTCAAGAACAAGGCCACATTGACTGGAGACAAGTCCTCCAGCACAGCCTACATGGAGCTCCGCAGCCTGACATCTGAGGACACTGCAGTCTATTACTGTGCAAGAGTTATTATTAGTACGGTAGTAGCCCATTACTATGCTATGGACTACTGGGGTCAAGGAACCTCAGTCACCGTCTCCTCAGCCAAAACGACACCCCCATCTGTCTATCCACTGGCCCCTGGATCTGCTGC…
P08C12_1	1	8	1	HV1-7*01	HJ4*01	HD2-3*01	CGLLQNAMDYW	HV532	GLLQNAMDY	GGCTGAACTGGCAAAACCTGGGGCCTCAGTGAAGATGTCCTGCAAGGCTTCTGGCTACACCTTTACTAGCTACTGGATGCACTGGGTAAAACAGAGGCCTGGACAGGGTCTGGAATGGATTGGATACATTAATCCTAGTACTGGTTATAATGAGTACAATCAGAAGTTCAAGGACAAGGCCACATTGACTGCAGACAAATCATCCAGCACAGCCTACATGCAACTGAGCAGCCTGACATCTGAGGACTCTGCAGTCTATTACTGTGGGTTACTACAGAATGCTATGGACTACTGGGGTCAAGGAACCTCAGTCACCGTCTCCTCAGAGAGTCAGTCCTTCCCAAATGTCTTCCCCC
P08D01_1	1	8	1	HV5-6-4*01	HJ1*01	HD2-2*01	CTREGYGYDKGYFDVW	HV178	TREGYGYDKGYFDV	GGGAGGCTTAGTGAAGCCTGGAGGGTCCCTGAAACTCTCCTGTGCAGCCTCTGGATTCACTTTCAGTAGCTATACCATGTCTTGGGTTCGCCAGACTCCGGAGAAGAGGCTGGAGTGGGTCGCAACCATTAGTGGTGGTGGTAGTTACACCTACTATCCAGACAGTGTGAAGGGCCGATTCACCATCTCCAGAGACAATGCCAAGAACACCCTGTACCTGCAAATGAGCAGTCTGAAGTCTGAGGACACAGCCATGTATTACTGTACAAGAGAGGGCTATGGTTACGACAAGGGATACTTCGATGTCTGGGGCGCAGGGACCACGGTCACCGTCTCCTCAGAGAGTCAGTCCTTCCCAAATGTCTTCCCCC
P08D02_1	1	8	1	HV1-55*01	HJ3*01	HD1-1*01	CARSYYGSSW	HV332	ARSYYGSS	GGCTGAGATTGTGAAGCCTGGGGCTTCAGTGAAGATGTCCTGCAAGGCTTCTGGCTACACCTTCACCAGCCACTGGATAACCTGGGTGAAGCAGAGGCCTGGACAAGGCCTTGAGTGGATTGGAGATATTTATCCTGGTAGTGGTAGTACTAACTACAATGAGAAGTTCAAGAGCAAGGCCACACTGACTGTAGACACATCCTCCAGCACAGCCTACATGCAGCTCAGCAGCCTGACATCTGAGGACTCTGCGGTCTATTACTGTGCAAGATCTTACTACGGTAGTAGCTGGGGCCAAGGGACTCTGGTCACTGTCTCTGCAGAGAGTCAGTCCTTCCCAAATGTCTTCCCCC
P08D03_1	1	8	1	HV1-55*01	HJ3*01	HD2-3*01	CARADGYYDAYW	HV332	ARADGYYDAY	GGCTGAGCTTGTGAAGCCTGGGGCTTCAGTGAAGATGTCCTGCAAGGCTTCTGGCTACACCTTCACCAGCTACTGGATAACCTGGGTGAAGCAGAGGCCTGGACAAGGCCTTGAGTGGATTGGAGATATTTATCCTGGTAGTGGTAGTACTAACTACAATGAGAAGTTCAAGAGCAAGGCCACACTGACTGTAGACACATCCTCCAGCACAGCCTACATGCAGCTCAGTAGCCTGACATCTGAGGACTCTGCGGTCTATTACTGTGCAAGGGCGGATGGTTACTACGATGCTTACTGGGGCCAAGGGACTCTGGTCACTGTCTCTGCAGCCAAAACGACACCCCCATCTGTCTATCCACTGGCCCCTGGATCTGCTGCCCAAACTAACTCCATGGTGAC…
P08D04_1	1	8	1	HV1S33*01	HJ2*01		CARLGYGLDYW	HV049	ARLGYGLDY	ACCTGAGCTGGTGAAGCCTGGGGCTTTAGTGAAGATATCCTGCAAGGCTTCTGGTTACACCTTCACAAGCTACGATATAAACTGGGTGAAGCAGAGGCCTGGCCAGGGACTTGAGTGGATTGGATGGATTTATCCTGGAGATGGTAGTACTAATTACAATGAGAAATTCAAGGGCAAGGCCACACTGACTGCAGACAAATCCTCCAGCACAGCCTACATGCAGCTCAGCAGCCTGACTTCTGAGAACTCTGCAGTCTATTTCTGTGCAAGATTGGGCTACGGCCTCGACTACTGGGGCCAAGGCACCACTCTCACAGTCTCCTCAGAGAGTCAGTCCTTCCCAAATGTCTTCCCCC
P08D06_1	1	8	1	HV1-18*01	HJ2*01	HD2-4*01	CAKPLL*LRPYYFDYW	HV291	AKPLL*LRPYYFDY	ACCTGAGCTGGTGAAGCCTGGGGCTTCAGTGAAGATACCCTGCAAGGCTTCTGGATACACATTCACTGACTACAACATGGACTGGGTGAAGCAGAGCCATGGAAAGAGCCTTGAGTGGATTGGAGAAATTAATCCTAACAATGGTGGTACTATCTACAACCAGAAGTTCAAGGGCAAGGCCACATTGACTGTAGACAAGTCCTCCAGCACAGCCTACATGGAGCTCCGCAGCCTGACATCTGAGGACACTGCAGTCTATTACTGTGCAAAGCCTCTACTATGATTACGACCGTACTACTTTGACTACTGGGGCCAAGGCACCACTCTCACAGTCTCCTCAGCCAAAACGACACCCCCATCTGTCTATCCACTGGCCCCTGGATCTGCTGCCCAAACTAA…
P08D07_1	1	8	1	HV1-26*01	HJ2*01	HD2-3*01	CARLPYDGYPHYFDYW	HV301	ARLPYDGYPHYFDY	ACCTGAGCTGGTGAAGCCTGGGGCTTCAGTGAAGATATCCTGTAAGGCTTCTGGATACACGTTCACTGACTACTACATGAACTGGGTGAAGCAGAGCCATGGAAAGAGCCTTGAGTGGATTGGAGATATTAATCCTAACAATGGTGTTACTACCTACAACCAGAAGTTCAAGGGCAAGGCCACATTGACTGTAGACAAGTCCTCCAGCACAGCCTACATGGAGCTCCGCAGCCTGACATCTGAGGACTCTGCAGTCTATTACTGTGCAAGATTGCCCTATGATGGTTACCCCCACTACTTTGACTACTGGGGCCAAGGCACCACTCTCACAGTCTCCTCAGAGAGTCAGTCCTTCCCAAATGTCTTCCCCC
P08D08_1	1	8	1	HV1-18*01	HJ4*01	HD2-4*01	CARYGSTMITSMDYW	HV398	ARYGSTMITSMDY	ACCTGAGCTGGTGAAGCCTGGAGCTTCAATGAAGATATCCTGCAAGGCTTCTGGTTACTCATTCACTGGCTACACCATGAACTGGGTGAAGCAGAGCCATGGAAAGAACCTTGAGTGGATTGGACTTATTAATCCTTACAATGGTGGTACTACCTACAACCAGAAGTTCAAGGGCAAGGCCACATTAACTGTAGACAAGTCATCCAGCACAGCCTACATGGAGCTCCTCAGTCTGACATCTGAGGACTCTGCAGTCTATTACTGTGCAAGATACGGATCTACTATGATTACCTCTATGGACTACTGGGGTCAAGGAACCTCAGTCACCGTCTCCTCAGCCAAAACGACACCCCCATCTGTCTATCCACTGGCCCCTGGATCTGCTGCCCAAACTAACTC…
P08D09_1	1	8	1	HV1-55*01	HJ3*01	HD2-3*01	CARADGYYDAYW	HV332	ARADGYYDAY	GGCTGAGCTTGTGAAGCCTGGGGCTTCAGTGAAGATGTCCTGCAAGGCTTCTGGCTACACCTTCACCAGCTACTGGATAACCTGGGTGAAGCAGAGGCCTGGACAAGGCCTTGAGTGGATTGGAGATATTTATCCTGGTAGTGGTAGTACTAACTACAATGAGAAGTTCAAGAGCAAGGCCACACTGACTGTAGACACATCCTCCAGCACAGCCTACATGCAGCTCAGCAGCCTGACATCTGAGGACTCTGCGGTCTATTACTGTGCAAGGGCGGATGGTTACTACGATGCTTACTGGGGCCAAGGGACTCTGGTCACTGTCTCTGCAGCCAAAACGACACCCCCATCTGTCTATCCACTGGCCCCTGGATCTGCTGCCCAAACTAACTCCATGGTGAC…
P08D10_1	1	8	1	HV1-55*01	HJ3*01	HD2-1*01	CARADGNYDVYW	HV332	ARADGNYDVY	GGCTGAGCGTGTGAAGCCTGGGGCTTCAGTGAAGATGTCCTGCAAGGCTTCTGGCTACACCTTCACAAGTTACTGGATAACCTGGGTGAAGCAGAGGCCTGGACAAGGCCTTGAGTGGATTGGAGATATTTATCCTGGTAGTGGTAGTACTAACTACAATGAGAAGTTCAAGAGCAAGGCCACACTGACTGTAGACACATCCTCCAGCACAGCCTACATGCAGCTCAGCAGCCTGACATCTGAGGACTCTGCGGTCTATTACTGTGCAAGGGCGGATGGTAACTACGATGTTTACTGGGGCCAAGGGACTCTGGTCACTGTCTCTGCAGCCAAAACGACACCCCCATCTGTCTATCCACTGGCCCCTGGATCTGCTGCCCAAACTAACTCCATGGTGAC…
P08D11_1	1	8	1	HV1-18*01	HJ4*01	HD1-1*01	CARVIITTVVAHYYAMDYW	HV291	ARVIITTVVAHYYAMDY	ACCTGAGCTGGTGAAGCCTGGGGCTTCAGTGAAGATACCCTGCAAGGCTTCTGGATACACATTCACTGACTACAACATGGACTGGGTGAAGCAGAGCCATGGAAAGAGCCTTGAGTGGATTGGAGATATTAATCCTAACAATGGTGGTACTATCTACAACCAGAAGTTCAAGGGCAAGGCCACATTGACTGTAGACAAGTCCTCCAGCACAGCCTACATGGAGCTCCGCAGCCTGACATCTGAGGACACTGCAGTCTATTACTGTGCAAGAGTTATTATTACTACGGTAGTAGCCCATTACTATGCTATGGACTACTGGGGTCAAGGAACCTCAGTCACCGTCTCCTCAGCCAAAACGACACCCCCATCTGTCTATCCACTGGCCCCTGGATCTGCTGC…
P08D12_1	1	8	1	HV5-4*01	HJ2*01	HD1-1*01	CARPDYYGSSLDYW	HV188	ARPDYYGSSLDY	GGGAGGCTTAGTGAAGCCTGGAGGGTCCCTGAAACTCTCCTGTGCAGCCTCTGGATTCACTTTCAGTAGCCATGCCATGTCTTGGGTTCGCCAGACTCCGGAAAAGAGGCTGGAGTGGGTCGCAACCATTAGTGATGGTGGTAGTTACACCTACTATCCAGACAATGTAAAGGGCCGATTCACCATCTCCAGAGACAATGCCAAGAACAACCTGTACCTGCAAATGAGCCATCTGAAGTCTGAGGACACAGCCATGTATTACTGTGCAAGACCGGATTACTACGGTAGTAGCCTTGACTACTGGGGCCAAGGCACCACTCTCACAGTCTCCTCAGCCAAAACGACACCCCCATCTGTCTATCCACTGGCCCCTGGATCTGCTGCCCAAACTAACTCCAT…
P08E01_1	1	8	2	HV1S81*02	HJ2*01		CTIPLTGKFDYW	HV683	TIPLTGKFDY	GGCTGAACTGGTGAAGCCTGGGGCTTCAGTGAAGTTGTCCTGCAAGGCTTCTGGCTACACCTTTACCAGCTACTATATGTACTGGGTGAAGCAGAGGCCTGGACAAGGCCTTGAGTGGATTGGAGAGATTAATCCTAGCAATGGTGGTACTAATTTCAATGAGAAGTTCAAGAGCAAGGCCACACTGACTGTAGACAAATCCTCCAGCACAGCATACATGCAACTCAGCAGCCTGACATCTGAGGACTCTGCGGTCTATTACTGTACAATCCCCCTAACTGGGAAGTTTGACTACTGGGGCCAAGGCACCACTCTCACAGTCTCCTCAGAGAGTCAGTCCTTCCCAAATGTCTTCCCCC
P08E02_1	1	8	2	HV1-77*01	HJ4*01		CAS#MDYW	HV604	ASYGLLGSRNLSHRLL	AGCTGAGCTGGCGAGGCCCGGGGCTTCAGTGAAGCTGTCCTGCAAGGCTTCTGGCTACACCTTCACTGACTACTATATAAACTGGGTGAAGCAGAGGACTGGACAGGGCCTTGAGTGGATTGGAGAGATTTATCCTGGAAGTGGTAATACTTACTACAATGAGAAGTTCAAGGGCAAGGCCACACTGACTGCAGACAAATCCTCCAGCACAGCCTACATGCAGCTCAGCAGCCTGACATCTGAGGACTCTGCAGTCTATTTCTGTGCGAGTTATGGACTACTGGGGTCAAGGAACCTCAGTCACCGTCTCCTCAGAGAGTCAGTCCTTCCCAAATGTCTTCCCCC
P08E03_1	1	8	2	HV1S29*02	HJ2*01		CPRGWFRGGFDYW	HV054	PRGWFRGGFDY	ACCTGAGCTGGTGAAACCTGGGGCCTCAGTGAAGATATCCTGCAAGGCTTCTGGATACACATTCACTGACTACAACATGCACTGGGTGAAGCAGAGCCATGGAAAGAGCCTTGAGTGGATTGGATATATTTATCCTTACAATGGTGGTACTGGCTACAACCAGAAGTTCAAGAGCAAGGCCACATTGACTGTAGACAATTCCTCCAGCACAGCCTACATGGAGCTCCGCAGCCTGACATCTGAGGACTCTGCAGTCTATTACTGTCCAAGAGGATGGTTTCGGGGAGGGTTTGACTACTGGGGCCAAGGCACCACTCTCACAGTCTCCTCAGAGAGTCAGTCCTTCCCAAATGTCTTCCCCC
P08E04_1	1	8	2	HV1S29*02	HJ2*01		CPRGWFRGGFDYW	HV054	PRGWFRGGFDY	ACCTGAGCTGGTGAAACCTGGGGCCTCAGTGAAGATATCCTGCAAGGCTTCTGGATACACATTCACTGACTACAACATGCACTGGGTGAAGCAGAGCCATGGAAAGAGCCTTGAGTGGATTGGATATATTTATCCTTACAATGGTGGTACTGGCTACAACCAGAAGTTCAAGAGCAAGGCCACATTGACTGTAGACAATTCCTCCAGCACAGCCTACATGGAGCTCCGCAGCCTGACATCTGAGGACTCTGCAGTCTATTACTGTCCAAGAGGATGGTTTCGGGGAGGGTTTGACTACTGGGGCCAAGGCACCACTCTCACAGTCTCCTCAGAGAGTCAGTCCTTCCCAAATGTCTTCCCCC
P08E06_1	1	8	2	HV3-6*01	HJ1*03	HD1-1*01	CARALWEWYFDVW	HV253	ARALWEWYFDV	ACCTGGCCTCGTGAAACCTTCTCAGTCTCTGTCTCTCACCTGCTCTGTCACTGGCTACTCCATCACCAGTGGTTATTACTGGAACTGGATCCGGCAGTTTCCAGGAAACAAACTGGAATGGATGGGCTACATAAGCTACGATGGTAGCAATAACTACAACCCATCTCTCAAAAATCGAATCTCCATCACTCGTGACACATCTAAGAACCAGTTTTTCCTGAAGTTGAATTCTGTGACTACTGAGGACACAGCCACATATTACTGTGCAAGAGCCCTATGGGAGTGGTACTTCGATGTCTGGGGCACAGGGACCACGGTCACCGTCTCCTCAGCCAAAACGACACCCCCATCTGTCTATCCACTGGCCCCTGGATCTGCTGCCCAAACTAACTCCATGGT…
P08E07_1	1	8	2	HV1-81*01	HJ1*03	HD1-1*01	CAREDYYGSSYDWYFDVW	HV363	AREDYYGSSYDWYFDV	AGCTGAGCTGGCGAGGCCTGGGGCTTCAGTGAAGCTGTCCTGCAAGGCTTCTGGCTACACCTTCACAAGCTATGGTATAAGCTGGGTGAAGCAGAGAACTGGACAGGGCCTTGAGTGGATTGGAGAGATTTATCCTAGAAGTGGTAATACTTACTACAATGAGAAGTTCAAGGGCAAGGCCACACTGACTGCAGACAAATCCTCCAGCACAGCGTACATGGAGCTCCGCAGCCTGACATCTGAGGACTCTGCGGTCTATTTCTGTGCAAGAGAGGATTACTACGGTAGTAGCTACGACTGGTACTTCGATGTCTGGGGCACAGGGACCACGGTCACCGTCTCCTCAGAGAGTCAGTCCTTCCCAAATGTCTTCCCCC
P08E08_1	1	8	2	HV1-26*01	HJ4*01	HD1-3*01	CARRGKGFYAMDYW	HV398	ARRGKGFYAMDY	ACCTGAGCTGGTGAAGCCTGGAGCTTCAATGAAGATATCCTGCAAGGCTTCTGGTTACTCATTCACTGGCTACACCATGAACTGGGTGAAGCAGAGCCATGGAAAGAACCTTGAGTGGATTGGACTGATTAATCCCTACAATGGTGGTACTAGCTACAACCAGAAGTTCAAGGGCAAGGCCACATTAACTGTAGACAAGTCATCCAGCACAGCCTACATGGAGCTCCTCAGTCTGACATCTGAGGACTCTGCAGTCTATTACTGTGCAAGAAGGGGTAAAGGGTTCTATGCTATGGACTACTGGGGGCAAGGAACCTCAGTCACCGTCTCTTCAGAGAGTCAGTCCTTCCCAAATGTCTTCCCCC
P08E09_1	1	8	2	HV5-2*01	HJ1*01	HD3-1*01	CASR##YFDVW	HV185	ASREVLRCLGRRDHGHRLL	GGGAGGCTTAGTGCAGCCTGGAGAGTCCCTGAAACTCTCCTGTGAATCCAATGAATACGAATTCCCTTCCCATGACATGTCTTGGGTCCGCAAGACTCCGGAGAAGAGGCTGGAGTTGGTCGCAGCCATTAATAGTGATGGTGGTAGCACCTACTATCCAGACAGCATGGAGAGACGATTCATCATCTCCAGAGACAATACCAAGAAGACCCTGTACCTGCAAATGAGCAGTCTGAGGTCTGACGACACAGCCTTGTATTACTGTGCAAGCCGGGAGGTACTTCGATGTCTGGGGCGCAGGGACCACGGTCACCGTCTCCTCAGCCAAAACGACACCCCCATCTGTCTATCCACTGGCCCCTGGATCTGCTGCCCAAACTAACTCCATGGTGACCCTGG…
P08E10_1	1	8	2	HV1-55*01	HJ2*01	HD1-1*01	CARSTTVVAPDYW	HV332	ARSTTVVAPDY	GGCTGAGCTTGTGAAGCCTGGGGCTTCAGTGAAGATGTCCTGCAAGGCTTCTGGCTACACCTTCACCAGCTACTGGATAACCTGGGTGAAGCAGAGGCCTGGACAAGGCCTTGAGTGGATTGGAGATATTTATCCTGGTAGTGGTAGTACTAACTACAATGAGAAGTTCAAGAGCAAGGCCACACTGACTGTAGACACATCCTCCAGCACAGCCTACATGCAGCTCAGCAGCCTGACATCTGAGGACTCTGCGGTCTATTACTGTGCAAGATCTACTACGGTAGTAGCCCCTGACTACTGGGGCCAAGGCACCACTCTCACAGTCTCCTCAGAGAGTCAGTCCTTCCCAAATGTCTTCCCCC
P08E11_1	1	8	2	HV5-6*01	HJ1*03	HD1-1*01	CARHDYGTSYWYFDVW	HV192	ARHDYGTSYWYFDV	GGGAGACTTAGTGAAGCCTGGAGGGTCCCTGAAACTCTCCTGTGCAGCCTCTGGATTCACTTTCAGTAGCTATGGCATGTCTTGGGTTCGCCAGACTCCAGACAAGAGGCTGGAGTGGGTCGCAACCATTAGTAGTGGTGGTAGTTACACCTACTATCCAGACAGTGTGAAGGGGCGATTCACCATCTCCAGAGACAATGCCAAGAACACCCTGTACCTGCAAATGAGCAGTCTGAAGTCTGAGGACACAGCCATGTATTACTGTGCAAGACATGACTACGGTACTAGCTACTGGTACTTCGATGTCTGGGGCACAGGGACCACGGTCACCGTCTCCTCAGCCAAAACGACACCCCCATCTGTCTATCCACTGGCCCCTGGATCTGCTGCCCAAACTAA…
P08E12_1	1	8	2	HV1S29*02	HJ2*01		CARGWLRGGFDYW	HV054	ARGWLRGGFDY	ACCTGAGCTGGTGAAACCTGGGGCCTCAGTGAAGATATCCTGCAAGGCTTCTGGATACACATTCACTGACTACAACATACACTGGGTGAAGCAGAGCCATGGAAAGAGCCTTGAGTGGATTGGATATATTTATCCTTACAATGGTGGTACTGGCTACAACCAGAAGTTCAAGAGCAAGGCCACATTGACTGTAGACAATTCCTCCAGCACAGCCTACATGGAGCTCCGCAGGCTGACATCTGAGGACTCTGCAGTCTATTACTGTGCAAGAGGATGGTTACGGGGAGGGTTTGACTACTGGGGCCAAGGCACCACTCTCACAGTCTCCTCAGAGAGTCAGTCCTTCCCAAATGTCTTCCCCC
P08F01_1	1	8	2	HV3-6*01	HJ1*03	HD1-1*01	CARALWEWYFDVW	HV253	ARALWEWYFDV	ACCTGGCCTCGTGAAACCTTCTCAGTCTCTGTCTCTCACCTGCTCTGTCACTGGCTACTCCATCACCAGTGGTTATTACTGGAACTGGATCCGGCAGTTTCCAGGAAACATACTGGAATGGATGGGCTACATAAGCTACGATGGTAGCAATAACTACAACCCATCTCTCAAAAATCGAATCTCCATCACTCGTGACACATCTAAGAACCAGTTTTTCCTGAAGTTGAATTCTGTGAGTACTGAGGACACAGCCACATATTACTGTGCAAGAGCCCTATGGGAGTGGTACTTCGATGTCTGGGTCACAGGGACCACGGTCACCGTCTCCTCAGCCAAAACGACACCCCCATCTGTCTATCCACTGGCCCCTGGATCTGCTGCCCAAACTAACTCCATGGT…
P08F02_1	1	8	2	HV10-3*01	HJ1*03	HD2-14*01	CVREGYDWYFDVW	HV275	VREGYDWYFDV	TGGAGGATTGGTGCAGCCTAAAGGATCATTGAAACTCTCATGTGCCGCCTCTGGTTTCACCTTCAATACCTATGCCATGCACTGGGTCCGCCAGGCTCCAGGAAAGGGTTTGGAATGGGTTGCTCGCATAAGAAGTAAAAGTAGTAATTATGCAACATATTATGCCGATTCAGTGAAAGACAGATTCACCATCTCCAGAGATGATTCACAAAGCATGCTCTATCTGCAAATGAACAACCTGAAAACTGAGGACACAGCCATGTATTACTGTGTGAGAGAGGGGTACGACTGGTACTTCGATGTCTGGGGCACAGGGACCACGGTCACCGTCTCCTCAGAGAGTCAGTCCTTCCCAAATGTCTTCCCCC
P08F03_1	1	8	2	HV1-81*01	HJ1*03	HD1-1*01	CAREDYYGSSYDWYFDVW	HV363	AREDYYGSSYDWYFDV	AGCTGAGCTGGCGAGGCCTGGGGCTTCAGTGAAGCTGTCCTGCAAGGCTTCTGGCTACACCTTCACAAGCTATTGTATAAGCTGGGTGAAGCAGAGAACTGGACAGGGCCTTGAGTGGATTGGAGAGATTTATCCTAGAAGTGGTAATACTTACTACAATGAGAAGTTCAAGGGCAAGGCCACACTGACTGCAGACGAATCCTCCAGCACAGCGTACATGGAGCTCCGCAGCCTGACATCTGAGGACTCTGCGGTCTATTTCTGTGCAAGAGAGGATTACTACGGTAGTAGCTACGACTGGTACTTCGATGTCTGGGGCACAGGGACCACGGTCACCGTCTCCTCAGCCAAAACGACACCCCCATCTGTCTATCCACTGGCCCCTGGATCTGCTGCCCA…
P08F06_1	1	8	2	HV1-26*01	HJ4*01	HD3-1*01	CARGRGAMDCW	HV398	ARGRGAMDC	ACCTGAGCTGGTGAAGCCTGGAGCTTCAATGAAGATATCCTGCAAGGCTTCTGGTTACTCATTCACTGGCTACACCATGAACTGGGTGAAGCAGAGCCATGGAAAGAACCTTGAGTGGATTGGACTTATTAATCCTTACAATGGTGGTTCTAGCTACAACCAGAAGTTCAAGGGCAAGGCCACATTAACTGTAGACAAGTCATCCAGCACAGCCTACATGGAGCTCCTCAGTCTGACATCTGAGGACTCTGCAGTCTATTACTGTGCAAGAGGGCGGGGGGCTATGGACTGCTGGGGTCAAGGAACCTCAGTCACCGTCTCCTCAGCCAAAACGACACCCCCATCTGTCTATCCACTGGCCCCTGGATCTGCTGCCCAAACTAACTCCATGGTGACCCT…
P08F07_1	1	8	2	HV1-26*01	HJ4*01	HD1-1*01	CARDYGSSYDAMDYW	HV528	ARDYGSSYDAMDY	ACCTGAGCTGGTGAAGCCTGGGGCTTCAGTGAAGATGTCCTGCAAGGCTTCTGGATTCACCTTCACTGACTACTACATGAAGTGGGTGAAGCAGAGCCATGGAAAGAACCTTGAGTGGATTGGAGATATTAATCCTTACAATGGTGATACTTTCTACAACCAGAAGTTCAAGGGCAAGGCCACATTGACTGTAGACAAATCCTCCAGCACAGCCTACATGCAGCTCAACAGCCTGACATCTGAGGACTCTGCAGTCTATTACTGTGCAAGAGACTACGGTAGTAGCTACGATGCTATGGACTACTGGGGTCAAGGAACCTCAGTCACCGTCTCCTCAGAGAGTCAGTCCTTCCCAAATGTCTTCCCCC
P08F08_1	1	8	2	HV3-6*01	HJ1*03	HD1-1*01	CARALWEWYFDVW	HV253	ARALWEWYFDV	ACCTGGCCTCGTGAAACCTTCTCAGTCTCTGTCTCTCACCTGCTCTGTCACTGGCTACTCCATCACCAGTGGTTATTACTGGAACTGGATCCGGCAGTTTCCAGGAAACAAACTGGAATGGATGGGCTACATAAGCTACGATGGTAGCAATAACTACAACCCATCTCTCAAAAATCGAATCTCCATCACTCGTGACACATCTAAGAACCAGTTTTTCCTGAAGTTGAATTCTGTGACTACTGAGGACACAGCCACATATTACTGTGCAAGAGCCCTATGGGAGTGGTACTTCGATGTCTGGGGCACAGGGACCACGGTCACCGTCTCCTCAGCCAAAACGACACCCCCATCTGTCTATCCACTGGCCCCTGGATCTGCTGCCCAAACTAACTCCATGGT…
P08F09_1	1	8	2	HV3-2*02	HJ4*01	HD2-3*01	CATFPDGYYPAMDYW	HV126	ATFPDGYYPAMDY	ACCTGGCCTGGTGAAACCTTCTCAGTCTCTGTCCCTCACCTGCACTGTCACTGGCTACTCAATCACCAGTGATTATGCCTGGAACTGGATCCGGCAGTTTCCAGGAAACAAACTGGAGTGGATGGGCTACATAAGCTACAGTGGTAGCACTAGCTACAACCCATCTCTCAAAAGTCGAATCTCTATCACTCGAGACACATCCAAGAACCAGTTCTTCCTGCAGTTGAATTCTGTGACTACTGAGGACACAGCCACATATTACTGTGCAACCTTCCCCGATGGTTACTACCCTGCTATGGACTACTGGGGTCAAGGAACCTCAGTCACCGTCTCCTCAGAGAGTCAGTCCTTCCCAAATGTCTTCCCCC
P08F10_1	1	8	2	HV5-6*01	HJ1*03	HD1-1*01	CARHDYGSSYWYFDVW	HV192	ARHDYGSSYWYFDV	GGGAGACTTAGTGAAGCCTGGAGGGTCCCTGAAACTCTCCTGTGCAGCCTCTGGATTCACTTTCAGTAGCTATGGCATGTCTTGGGTTCGCCAGACTCCAGACAAGAGGCTGGAGTGGGTCGCAACCATTAGTAGTGGTGGTAGTTACACCTACTATCCAGACAGTGTGAAGGGGCGATTCACCATCTCCAGAGACAATGCCAAGAACACCCTGTACCTGCAAATGAGCAGTCTGAAGTCTGAGGACACAGCCATGTATTACTGTGCAAGACATGACTACGGTAGTAGCTACTGGTACTTCGATGTCTGGGGCACAGGGACCACGGTCACCGTCTCCTCAGAGAGTCAGTCCTTCCCAAATGTCTTCCCCC
P08F12_1	1	8	2	HV5-6-4*01	HJ2*01	HD1-1*01	CTRDGSSLYYFDYW	HV178	TRDGSSLYYFDY	GGGAGGCTTAGTGAAGCCTGGAGGGTCCCTGAAACTCTCCTGTGCAGCCTCTGGATTCACTTTCAGTAGCTATACCATGTCTTGGGTTCGCCAGACTCCGGAGAAGAGGCTGGAGTGGGTCGCAACCATTAGTAGTGGTGGTAGTTACACCTACTATCCAGACAGTGTGAAGGGCCGATTCACCATCTCCAGAGACAATGCCAAGAACACCCTGTACCTGCAAATGAGCAGTCTGAAGTCTGAGGACACAGCCATGTATTACTGCACAAGAGACGGTAGTAGCCTGTACTACTTTGACTACTGGGGCCAAGGCACCACTCTCACAGTCTCCTCAGAGAGTCAGTCCTTCCCAAATGTCTTCCCCC
P08G01_1	1	8	2	HV3-6*01	HJ1*03	HD1-1*01	CARALWEWYFDVW	HV253	ARALWEWYFDV	ACCTGGCCTCGTGAAACCTTCTCAGTCTCTGTCTCTCTCCTGCTCTGTCACTGGCTACTCCATCACCAGTGGTTATTACTGGAACTGGGTCCGGCAGTTTCCAGGAAACAAACTGGAATGGATGGGCTACATAAGCTACGATGGTAGCAATAACTACAACCCATCTCTCAAAAATCGAATCTCCATCACTCGTGACACATCTAAGAACCAGTTTTTCCTGAAGTTGAATTCTGTGACTACTGAGGACACAGCCACATATTACTGTGCAAGAGCCCTATGGGAGTGGTACTTCGATGTCTGGGGCACAGGGACCACGGTCACCGTCTCCTCAGCCAAAACGACACCCCCATCTGTCTATCCACTGGCCCCTGGATCTGCTGCCCAAACTAACTCCATGGT…
P08G02_1	1	8	2	HV2-9-1*01	HJ4*01	HD1-1*01	CARILHYGSCWYAMDFW	HV211	ARILHYGSCWYAMDF	ACCTGGCCTGGTGGCGCCCTCACAGAGCCTGTCCATCACATGCACTGTCTCTGGGTTCTCATTAAACAACTATACTATAAACTGGGTTCGCCAGCCACCAGGAAAGGGTCTGGAGTGGCTTGGAGTAGTATGGACTGGTGGAGGCACAAATTATAATTCAGCTCTCAAATCCAGACTGAGCATCAGCAAAGACAACTCCAAGAGTCAAGTTTTCTTAAAAATGAACAGTCTGCAAACTGATGACACAGCCAGGTACTACTGTGCCAGAATCCTACACTACGGTAGTTGCTGGTATGCTATGGACTTCTGGGGTCAAGGAACCTCAGTCACCGTCTCCGCAGAGAGTCAGTCCTTCCCAAATGTCTTCCCCC
P08G06_1	1	8	2	HV1-26*01	HJ3*01	HD1-2*01	CARDIFAYW	HV301	ARDIFAY	ACCTGAGCTGGTGAAGCCTGGGGCTTCAGTGAAGATATCCTGTAAGGCTTCTGGATACACGTTCACTGACTACTACATGAACTGGGTGAAGCAGAGCCATGGAAAGAGCCTTGAGTGGATTGGAGATATTAATCCTAACAATGGTGGTACTAACTACAACCAGAAGTTCAAGGGCAAGGCCACATTGACTGTAGACAAGTCCTCCAGCACAGCCTACATGGAGCTCCGCAGCCTGACATCTGAGGACTCTGCAGTCTATTACTGTGCAAGGGATATCTTTGCTTACTGGGGCCAAGGGACTCTGGTCACTGTCTCTGCAGAGAGTCAGTCCTTCCCAAATGTCTTCCCCC
P08G07_1	1	8	2	HV1S135*01	HJ3*01	HD4-1*01	CARGELTGSWFAYW	HV547	ARGELTGSWFAY	ACCTGAACTGGTGAAGCCTGGGGCTTCAGTGAAGGTATCCTGCAAGGCTTCTGGTTATGCATTCACTAGCTACAACATGTACTGGGTGAAGCAGAGCCATGGAAAGAGCCTTGAGTGGATTGGATATATTGATCCTTACAATGGTGGTACTAGCTACAACCAGAAGTTCAAGGGCAAGGCCACATTGACTGTTGACAAGTCCTCCAGCACAGCCTACATGCATCTCAACAGCCTGACATCTGAGGACTCTGCAGTCTATTACTGTGCAAGAGGGGAGCTAACTGGGTCCTGGTTTGCTTACTGGGGCCAAGGGACTCTGGTCACTGTCTCTGCAGCCAAAACGACACCCCCATCTGTCTATCCACTGGCCCCTGGATCTGCTGCCCAAACTAACTCCAT…
P08G08_1	1	8	2	HV3-6*01	HJ1*03	HD1-1*01	CARALWEWYFDVW	HV253	ARALWEWYFDV	ACCTGGCCTCGTGAAACCTTCTCAGTCTCTGTCTCTCACCTGCTCTGTCACTGGCTACTCCATCACCAGTGGTTATTCCTGGAACTGGATCCGGCAGTTTCCCGGAAACAAACTGGAATGGATGGGCTACATAAACTACGATGGTTGCAATAACTACAACCCATCTCTCAAAAATCGAATCTCCATCACTCGTGACACATCTAAGAACCAGTTTTTCCTGAAGTTGAATTCTGTGACTACTGAGGACACAGCCACATATTACTGTGCAAGAGCCCTATGGGAGTGGTACTTCGATGTCTGGGGCACAGGGACCACGGTCACCGTCTCCTCAGCCAAAACGACACCCCCATCTGTCTATCCACTGGCCCCTGGATCTGCTGCCCAAACTAACTCCATGGT…
P08G09_1	1	8	2	HV5-2*01	HJ1*01	HD3-1*01	CASR##YFDVW	HV185	ASREVLRCLGRRDHGHRLL	GGGAGGCTTAGTGCAGCCTGGAGAGTCCCTGAAACTCTCCTGTGAATGCAATGAATACGAATTCCCTTCCCATGACATGTCTTGGGTCCGCAAGAGTCCGGAGAAGAGGCTGGAGTTGGTCGCAGCCATTAATAGTGATGGTGATATCACCTACTATCCAGACACCATGGAGAGACGATTCATCATCTCCAGAGACAATACCAAGAAGACCCTGTACCTGCAAATGAGCAGTCTGAGGTCTGAGGACACAGCCTTGTATTACTGTGCAAGCCGGGAGGTACTTCGATGTCTGGGGCGCAGGGACCACGGTCACCGTCTCCTCAGCCAAAACGACACCCCCATCTGTCTATCCACTGGCCCCTGGATCTGCTGCCCAAACTAACTCCATGGTGACCCTGG…
P08G10_1	1	8	2	HV1-81*01	HJ4*01	HD1-1*01	CARGYYGSSYREYAMDYW	HV363	ARGYYGSSYREYAMDY	AGGTGAGGTGGCGAGGCCTGGGGCTTCAGTGAAGCTGTCCTGCAAGGCTTCTGGCTACACCTTCACAAGCTATGATATAAGATGGGTGAAGCAGAGAACTGGACAGGGCCTTGAGTGGATTGGAGAGATTTATCCTAGAAGTGGTAATACTTACTACAATGAGAAGTTCAAGGGCAAGGCCACACTGACTGCAGACAAATCCTCCAGCACAGCGTACATGGAGTTCCGCAGCCTGACATCTGAGGACTCTGCGGTCTATTTCTGTGCAAGAGGGTACTACGGTAGTAGCTACAGAGAGTATGCTATGGACTACTGGGGTCAAGGAACCTCAGTCACCGTCTCCTCAGCCAAAACGACACCCCCATCTGTCTATCCACTGGCCCCTGGATCTGCTGCCCA…
P08G11_1	1	8	2	HV5-9-1*02	HJ4*01		CTREDAMDYW	HV207	TREDAMDY	GGAAGGCTTAGTGAAGCCTGGAGGGTCCCTGAAACTCTCCTGTGCAGCCTCTGGATTCACTTTCAGTAGCTATGCCATGTCTTGGGTTCGCCAGACTCCAGAGAAGAGGCTGGAGTGGGTCGCATACATTAGTAGTGGTGGTGATTACATCTACTATGCAGACACTGTGAAGGGCCGATTCACCATCTCCAGAGACAATGCCAGGAACACCCTGTACCTGCAAATGAGCAGTCTGAAGTCTGAGGACACAGCCATGTATTACTGTACAAGAGAGGATGCTATGGACTACTGGGGTCAAGGAACCTCAGTCACCGTCTCCTCAGAGAGTCAGTCCTTCCCAAATGTCTTCCCCC
P08G12_1	1	8	2	HV1-26*01	HJ3*01	HD1-2*01	CARDIFAYW	HV301	ARDIFAY	ACCTGAGCTGGTGAAGCCTGGGGCTTCAGTGAAGATATCCTGTAAGGCTTCTGGATACACGTTCACTGACTACTACATGAACTGGGTGAAGCAGAGCCATGGAAAGAGCCTTGAGTGGATTGGAAATATTAATCCTAACAATGGTGGTACTAGCTACAACCAGAAGTTCAAGGGCAAGGCCACATTGACTGTAGACAAGTCCTCCAGCACAGCCTACATGGAGCTCCGCAGCCTGACATCTGAGGACTCTGCAGTCTATTACTGTGCAAGGGATATCTTTGCTTACTGGGGCCAAGGGACTCTGGTCACTGTCTCTGCAGAGAGTCAGTCCTTCCCAAATGTCTTCCCCC
P08H01_1	1	8	2	HV5-2*01	HJ4*01	HD2-4*01	CARCPPI*LRNYYAMDYW	HV185	ARCPPI*LRNYYAMDY	GGGAGGCTTAGTGCAGCCTGGAGAGTCCCTGAAACTCTCCTGTGAATCCAATGAATACGAATTCCCTTCCCATGACATGTCTTGGGTCCGCAAGTCTCCGGAGAAGAGGCTGGAGTTGGTCGCAGCCATTAATAGTGATGGTGGTAGCACCTACTATCCAGACACCATGGAGAGACGATTCATCATCTCCAGAGACAATACCAAGAAGACCCTGTACCTGCAAATGAGCAGTCTGAGGTCTGAGGACACAGCCTTGTATTACTGTGCAAGATGCCCCCCCATATGATTACGGAATTACTATGCTATGGACTACTGGGGTCAAGGAACCTCAGTCACCGTCTCCTCAGAGAGTCAGTCCTTCCCAAATGTCTTCCCCC
P08H02_1	1	8	2	HV1-64*01	HJ3*01	HD2-1*01	CVYGNYGFAYW	HV346	VYGNYGFAY	GGCTGAGCTGGTAAAGCCTGGGGCTTCAGTGAAGTTGTCCTGCAAGGCTTCTGGCTACACTTTCACCAGCTACTGGATGCACTGGGTGAAGCAGAGGCCTGGACAAGGCCTTGAGTGGATTGGAATGATTCATCCTAATAGTGGTAGTACTAACTACAATGAGAAGTTCAAGAGCAAGGCCACACTGACTGTAGACAAATCCTCCAGCACAGCCTACATGCAACTCAGCAGCCTGACATCTGAGGACTCTGCGGTCTATTACTGTGTCTATGGTAACTACGGGTTTGCTTACTGGGGCCAAGGGACTCTGGTCACTGTCTCTGCAGCCAAAACGACACCCCCATCTGTCTATCCACTGGCCCCTGGATCTGCTGCCCAAACTAACTCCATGGTGACCCT…
P08H03_1	1	8	2	HV1-26*01	HJ4*01	HD2-14*01	CASRDYRSDGGAMDYW	HV398	ASRDYRSDGGAMDY	ACCTGAGCTGGTGAAGCCTGGAGCTTCAATGAAGATATCCTGCAAGGCTTCTGGTTACTCATTCACTGGCTACACCATGAACTGGGTGAAGCAGAGCCATGGAAAGAACCTTGAGTGGATTGGACTTATTAATCCTTACAATGGTGGTACTAGCTACAACCAGAAGTTCAAGGGCAAGGCCACATTAACTGTAGACAAGTCATCCAGCACAGCCTACATGGAGCTCCTCAGTCTGACATCTGAGGACTCTGCAGTCTATTACTGTGCAAGCAGGGACTATAGGTCCGACGGGGGTGCTATGGACTACTGGGGTCAAGGAACCTCAGTCACCGTCTCCTCAGCCAAAACGACACCCCCATCTGTCTATCCACTGGCCCCTGGATCTGCTGCCCAAACTAA…
P08H04_1	1	8	2	HV3-2*02	HJ4*01	HD1-1*01	CARRHYGSRGAMDYW	HV126	ARRHYGSRGAMDY	ACCTGGCCTGGTGAAACCTTCTCAGTCTCTGTCCCTCACCTGCACTGTCACTGGCTACTCAATCACCAGTGATTATGCCTGGAACTGGATCCGGCAGTTTCCAGGAAACAAACTGGAGTGGATGGGCTACATAAGCTACAGTGGTAGCACTAGCTACAACCCATCTCTCAAAAGTCGAATCTCTATCACTCGAGACACATCCAAGAACCAGTTCTTCCTGCAGTTGAATTCTGTGACTACTGAGGACACAGCCACATATTACTGTGCAAGAAGGCACTACGGTAGTAGGGGTGCTATGGACTACTGGGGTCAAGGAACCTCAGTCACCGTCTCCTCAGAGAGTCAGTCCTTCCCAAATGTCTTCCCCC
P08H06_1	1	8	2	HV1-74*04	HJ2*01	HD1-1*01	CARAGYGSSSDYFDYW	HV468	ARAGYGSSSDYFDY	GGCTGAGCTGGTGAGGCCTGGAGCTTCAGTGAAGCTGTCCTGCAAGGCTTCTGGCTACTCCTTCACCAGCTACTGGATGAACTGGGTGAAGCAGAGGCCTGGACAAGGCCTTGAGTGGATTGGCATGATTCATCCTTCCGATAATGACACTAGGTTAAATCAGAAGTTCAAGGACAAGGCCACATTGACTGTAGACAAATCCTCCAGCACAGCCTACATGCAACTCAACAGCCCGACATCTGAGGACTCTGCGGTCTATTACTGTGCAAGAGCGGGGTACGGTAGTAGCTCTGACTACTTTGACTACTGGGGCCAAGGCACCACTCTCACAGTCTCCTCAGAGAGTCAGTCCTTCCCAAATGTCTTCCCCC
P08H07_1	1	8	2	HV1-26*01	HJ4*01	HD2-14*01	CASRDYRSDGGAMDYW	HV398	ASRDYRSDGGAMDY	ACCTGAGCTGGTGAAGCCTGGAGCTTCAATGAAGATATCTTGCAAGGCTTCTGGTTACTCATTCACTGGCTACACCATGAACTGGGTGAAGCAGAGCCATGGAAAGAACCTTGAGTGGATTGGACTTATTAATCCTTACAATGGTGGTACTAGCTACAACCAGAAGTTCAAGGGCAAGGCCACATTAACTGTAGACAAGTCATCCAGCACAGCCTACATGGAGCTCCTCAGTCTGACATCTGAGGACTCTGCAGTCTATTACTGTGCAAGCAGGGACTATAGGTCCGACGGGGGTGCTATGGACTACTGGGGTCAAGGAACCTCAGTCACCGTCTCCTCAGCCAAAACGACACCCCCATCTGTCTATCCACTGGCCCCTGGATCTGCTGCCCAAACTAA…
P08H08_1	1	8	2	HV5-6*01	HJ1*03	HD1-1*01	CARHDYGSSYCYFDVW	HV192	ARHDYGSSYCYFDV	GGGAGACTTAGTGAAGCCTGGAGGGTCCCTGAAACTCTCCTGTGCAGCCTCTGGATTCACTTTCAGTAGCTATGGCATGTCTTGGGTTCGCCAGACTCCAGACAAGAGGCTGGAGTGGGTCGCAACCATTAGTAGTGGTGGTAGTTACACCTACTATCCAGACAGTGTGAAGGGGCGATTCACCATCTCCAGAGACAATGCCAAGAACACCCTGTACCTGCAAATGAGCAGTCTGAAGTCTGAGGACACAGCCATGTATTACTGTGCAAGACATGACTACGGTAGTAGCTACTGTTACTTCGATGTCTGGGGCACAGGGACCACGGTCACCGTCTCCTCAGCCAAAACGACACCCCCATCTGTCTATCCACTGGCCCCTGGATCTGCTGCCCAAACTAA…
P08H09_1	1	8	2	HV1-69*01	HJ1*03	HD1-1*01	CARGHYYGSSYWYFDVW	HV353	ARGHYYGSSYWYFDV	GGCTGAGCTTGTGATGCCTGGGGCTTCAGTGAAGCTGTCCTGCAAGGCTTCTGGCTACACCTTCACCAGCTACTGGATGCACTGGGTGAAGCAGAGGCCTGGACAAGGCCTTGAGTGGATCGGAGAGATTGATCCTTCTGATAGTTATACTAACTACAATCAAAAGTTCAAGGGCAAGGCCACATTGACTGTAGACAAATCCTCCAGCACAGCCTACATGCAGCTCAGCAGCCTGACATCTGAGGACTCTGCGGTCTATTACTGTGCAAGAGGACATTACTACGGTAGTAGCTACTGGTACTTCGATGTCTGGGGCACAGGGACCACGGTCACCGTCTCCTCAGAGAGTCAGTCCTTCCCAAATGTCTTCCCCC
P08H10_1	1	8	2	HV3-6*01	HJ1*03	HD1-1*01	CARALWEWYFDVW	HV253	ARALWEWYFDV	ACCTGGCCTCATGAAACCTTCTCAGTCTCTGTCTCTCACCTGCTCTGTCACTGGCTACTCCATCACCAGTGGTTATTACTGGAACTGGATCCGACAATTTCCAGGAAACAAACTGGAATGGATGGGCTACATAAGCTACGATGGTACCAATAACTACAACCCATCTCTCAAAAATCGAATCTCCATCACTCGTGACACATCTAAGAACCAGTTTTTCCTGAAGTTGAATTCTGTGACTACTGAGGACACAGCCACATATTACTGTGCAAGAGCCCTATGGGAGTGGTACTTCGATGTCTGGGGCACAGGGACCACGGTCACCGTCTCCTCAGCCAAAACGACACCCCCATCTGTCTATCCACTGGCCCCTGGATCTGCTGCCCAAACTAACTCCATGGT…
P08H11_1	1	8	2	HV3-6*01	HJ2*01	HD4-1*01	CAREILAFDYW	HV253	AREILAFDY	ACCTGGCCTCGTGAAACCTTCTCAGTCTCTGTCTCTCACCTGCTCTGTCACTGGCTACTCCATCACCAGTGGTTATTACTGGAACTGGATCCGGCAGTTTCCAGGAAACAAACTGGAATGGATGGGCTACATAAGCTACGATGGTAGCAATAACTACAACCCATCTCTCAAAAATCGAATCTCCATCACTCGTGACACATCTAAGAACCAGTTTTTCCTGAAGTTGAATTCTGTGACTACTGAGGACACAGCCACATATTACTGTGCAAGAGAGATACTGGCCTTTGACTACTGGGGCCAAGGCACCACTCTCACAGTCTCCTCAGAGAGTCAGTCCTTCCCAAATGTCTTCCCCC
P08H12_1	1	8	2	HV1-75*01	HJ3*01	HD2-4*01	CARSIYYDYSWFAYW	HV094	ARSIYYDYSWFAY	ACCTGAGCTGGTGAAGCCTGGGGCTTCAGTGAAGATTTCCTGCAAGGCTTCTGGCTACACCTTCACTGACTACTATATAAACTGGGTGAAGCAGAGGTCTGGACAGGGACTTGAGTGGATTGGATGGATTTTTCCTGGAAGTGGTAGTACTTACTACAATGAGAAGTTCAAGGGCAAGGCCACACTTACTGTAGACAAATCCTCCAGCACAGCCTATATGTTGCTCAGCAGCCTGACCTCTGAGGACTCTGCGGTCTATTTCTGTGCAAGAAGCATCTACTATGATTACTCCTGGTTTGCTTACTGGGGCCAAGGGACTCTGGTCACTGTCTCTGCAGCCAAAACGACACCCCCATCTGTCTATCCACTGGCCCCTGGATCTGCTGCCCAAACTAACTC…
P01A01_1	1	9	1	HV1-69*01 F	HJ4*01 F	HD2-10*01 F	CARPYYGNYDYW	HV353	ARPYYGNYDY	GGCTGAGCTTGTGATGCCTGGGGCTTCAGTGAAGCTGTCCTGCAAGGCTTCTGGCTACACCTTCACCAGCTACTGGATGCACTGGGTGAAGCAGAGGCCTGGACAAGGCCTTGAGTGGATCGGAGCGATTGATCCTTCTGATAGTTATACTAACTACAATCAAAAGTTCAAGGGCAAGGCCACATTGACTGTAGACAAATCCTCCAGCACAGCCTACATGCAGCTCAGCAGCCTGACATCTGAGGACTCTGCGGTCTATTACTGTGCAAGACCCTACTATGGTAACTACGACTACTGGGGTCAAGGAACCTCAGTCACCGTCTCCTCAGAGAGTCAGTCCTTCCCAAATGTCTTCCCCC
P01A02_1	1	9	1	HV1S132*01 [F]	HJ4*01 F	HD2-4*01 F	CARVHDYDWGAMDYW	HV592	ARVHDYDWGAMDY	AGCTGAGCTGGTGAGGCCTGGGGCTTCAGTGAAGCTGTCCTGCAAGACTTCTGGATACATCTTCACCAGCTACTGGATTCACTGGGTAAAACAGAGGTCTGGACAGGGCCTTGAGTGGATTGCAAGGATTTATCCTGGAACTGGTAGTACTTACTACAATGAGAAGTTCAAGGGCAAGGCCACACTGACTGCAGACAAATCCTCCAGCACTGCCTACATGCAGCTCAGCAGCCTGAAATCTGAGGACTCTGCTGTCTATTTCTGTGCAAGAGTGCATGATTACGACTGGGGTGCTATGGACTACTGGGGTCAAGGAACCTCAGTCACCGTCTCCTCAGCCAAAACGACACCCCCATCTGTCTATCCACTGGCCCCTGGATCTGCTGCCCAAACTAACTC…
P01A03_1	1	9	1	HV1-19*01 F	HJ2*01 F	HD4-1*01 F	CARAWDLYYFDYW	HV293	ARAWDLYYFDY	ACCTGTGCTGGTGAAGCCTGGGGCTTCAGTGAAGATGTCCTGTAAGGCTTCTGGATACACATTCACTGACTACTATATGAACTGGGTGAAGCAGACCCATGGAAAGACCCTTGTCTGGATTGGACTTATTAATCCTTACAACGGTGGTACTAACTACAACCAGAAGTTCAAGGGCAAGGCCACATTGACTGTTGACAAGTCCTCCAGCACAGCCTACATGGAGCTCAACAGCCTGACATCTGAGGACTCTGCAGTCTATTTCTGTGCAAGAGCCTGGGACCTCTACTACTTTGACTACTGGGGCCAAGGCACCACTCTCACAGTCTCCTCAGCCAAAACGACACCCCCATCTGTCTATCCACTGGCCCCTGGATCTGCTGCCCAAACTAACTCCATGGT…
P01A05_1	1	9	1	HV14-3*02 F	HJ4*01 F	HD2-3*01 F	CALMVTTLYAMDYW	HV125	ALMVTTLYAMDY	GGCAGAGCTTGTGAAGCCAGGGGCCTCAGTCAAGTTGTCCTGCACAGCTTCTGGCTTCAACATTAAAGACACCTATATGCACTGGGTGAAACAGAGGCCTGAGCAGGGCCTAAAGTGGATTGGAAGGATTGATCCTGCGAATGGTAATACTAAATATGACCCGAAGTTCCAGGGCAAGGCCACTATAACAGCGGACACATCCTCCAACACAGCCTACCTGCAGCTCAGCAGCCTGACATCTGAGGACACTGCCGTCTATTACTGTGCTTTGATGGTTACTACCCTCTATGCTATGGACTACTGGGGTCAAGGAACCTCAGTCACCGTCTCCTCAGCCAAAACGACACCCCCATCTGTCTATCCACTGGCCCCTGGATCTGCTGCCCAAACTAACTCCAT…
P01A07_1	1	9	1	HV1-39*01 F	HJ2*01 F	HD1-1*01 F	CTRSGNYYYASGSYYFDYW	HV313	TRSGNYYYASGSYYFDY	ACCTGAGCTGGTGAGGCCTGGCGCTTCAGTGAAGATATCCTGCAAGGCTTCTGGTTACTCATTCACCGACTACAACATGAATTGGGTGAAGCAGAGCAATGGAAAGAGCCTTGAGTGGATTGGAGTAATTAATCCTAAATATGGTACTACTAGCTACAATCAGAAATTCAAGGGCAAGGCCACATTGACTGTGGACCAATCTTCCAGCACAACCTACATGCAGCTCAACAGCCTGACATCTGAGGACTCTGCAGTCTATTACTGTACAAGATCAGGAAATTATTACTACGCTAGTGGCTCGTACTACTTTGACTATTGGGGCCAAGGCACCACTCTCACAGTCTCCTCAGCCAAAACGACACCCCCATCTGTCTATCCACTGGCCCCTGGATCTGCTGC…
P01A08_1	1	9	1	HV1-26*01 F	HJ3*01 F	HD3-2*01 F	CEAGRGFAYW	HV301	EAGRGFAY	ACCTGAGCTGGTGAAGCCTGGGGCTTCAGTGAAGATATCCTGTAAGGCTTCTGGATACACGTTCACTGACTACTACATGAACTGGGTGAAGCAGAGCCATGGAAAGAGCCTTGAGTGGATTGGAGATATTAATCCTAACAATGGTGGTACTAGCTACAACCAGAAGTTCAAGGGCAAGGCCAAATTGACTGTAGACAAGTCCTCCAGCACAGCCTACATGGAGCTCCGCAGCCTGACATCTGAGGACTCTGCAGTCTATTACTGTGAGGCTGGACGGGGGTTTGCTTACTGGGGCCAAGGGACTCTGGTCACTGTCTCTGCAGAGAGTCAGTCCTTCCCAAATGTCTTCCCCC
P01A09_1	1	9	1	HV1-5*01 F	HJ3*01 F	HD3-1*01 F	CTRASGGFAYW	HV671	TRASGGFAY	GACTGTGCTGGCAAGGCCTGGGGCTTCCGTGAAGATGTCCTGCAAGGCTTCTGGCTACAGCTTTACCAGCTACTGGATGCACTGGGTTAAACAGAGGCCTGGACAGGGTCTAGAATGGATTGGTGCTATTTATCCTGGAAATAGTGATACTAGCTACAACCAGAAGTTCAAGGGCAAGGCCAAACTGACTGCAGTCACATCCGCCAGCACTGCCTACATGGAGCTCAGCAGCCTGACAAATGAGGACTCTGCGGTCTATTACTGTACAAGAGCGTCCGGGGGGTTTGCTTACTGGGGCCAAGGGACTCTGGTCACTGTCTCTGCAGAGAGTCAGTCCTTCCCAAATGTCTTCCCCC
P01A10_1	1	9	1	HV1-63*02 F	HJ4*01 F	HD2-10*01 F	CARREKAYYGNLYAMDYW	HV066	ARREKAYYGNLYAMDY	AGCTGAGCTGGTAAGGCCTGGGACTTCAGTGAAGATGTCCTGCAAGGCTGCTGGATACACCTTCACTAACTACTGGATAGGTTGGGTAAAGCAGAGGCCTGGACATGGCCTTGAGTGGATTGGAGATATTTACCCTGGAGGTGGTTATACTAACTACAATGAGAAGTTCAAGGGCAAGGCCACACTGACTGCAGACACATCCTCCAGCACAGCCTACATGCAGCTCAGCAGCCTGACATCTGAGGACTCTGCCATCTATTACTGTGCAAGACGCGAGAAAGCCTACTATGGTAACCTCTATGCTATGGACTACTGGGGTCAAGGAACCTCAGTCACCGTCTCCTCAGCCAAAACGACACCCCCATCTGTCTATCCACTGGCCCCTGGATCTGCTGCCCA…
P01A11_1	1	9	1	HV5-17*01 F	HJ2*01 F	HD1-1*01 F	CARREYYFDYW	HV219	ARREYYFDY	GGGAGGCTTAGTGAAGCCTGGAGGGTCCCTGAAACTCTCCTGTGCAGCCTCTGGATTCACTTTCAGTGACTATGGAATGCACTGGGTTCGTCAGGCTCCAGAGAAGGGGCTGGAGTGGGTTGCATACATTAGTAGTGGCAGTAGTACCATCTACTATGCAGACACAGTGAAGGGCCGATTCACCATCTCCAGAGACAATGCCAAGAACACCCTGTTCCTGCAAATGACCAGTCTGAGGTCTGAGGACACGGCCATGTATTACTGTGCAAGGCGGGAGTACTACTTTGACTACTGGGGCCAAGGCACCACTCTCACAGTCTCCTCAGAGAGTCAGTCCTTCCCAAATGTCTTCCCCC
P01A12_1	1	9	1	HV1-42*01 F	HJ4*01 F	HD4-1*02 F	CARVQLFYAMDYW	HV315	ARVQLFYAMDY	ACCTGAGCTGGTGAAGCCTGGGGCTTCAGTGAAGATATCCTGCAAGGCTTCTGGTTACTCATTCACTGGCTACTACATGAACTGGGTGAAGCAAAGTCCTGAAAAGAGCCTTGAGTGGATTGGAGAGATTAATCCTAGCACTGGTGGTACTACCTACAACCAGAAGTTCAAGGCCAAGGCCACATTGACTGTAGACAAATCCTCCAGCACAGCCTACATGCAGCTCAAGAGCCTGACATCTGAGGACTCTGCAGTCTATTACTGTGCAAGAGTCCAACTTTTCTATGCTATGGACTACTGGGGTCAAGGAACCTCAGTCACCGTCTCCTCAGCCAAAACGACACCCCCATCTGTCTATCCACTGGCCCCTGGATCTGCTGCCCAAACTAACTCCATGGT…
P01B02_1	1	9	1	HV2-9*02 F	HJ4*01 F	HD1-1*01 F	CARDRRAMDYW	HV171	ARDRRAMDY	ACCTGGCCTGGTGGCGCCCTCACAGAGCCTGTCCATCACTTGCACTGTCTCTGGGTTTTCATTAACCAGCTATGGTGTACACTGGGTTCGCCAGCCTCCAGGAAAGGGTCTGGAGTGGCTGGGAATAATATGGACTGGTGGAAGCACAAATTATAATTCGGCTCTCATGTCCAGACTGAGCATCAGCAAAGACAACTCCAAGAGCCAAGTTTTCTTAAAAATGAACAGTCTGCAAACTGATGACACAGCCATGTAGTATTGTGCCAGAGATAGGAGGGCTATGGACTACTGGGGTCAAGGAACCTCAGTCACCGTCTCCTCAGAGAGTCAGTCCTTCCCAAATGTCTTCCCCC
P01B03_1	1	9	1	HV1S56*01 F	HJ4*01 F		CARWEYYGSNYGYAMDYW	HV458	MGILR**LRVCYGLLGSRNLSHRLL	ACCTGAGCTGGTGAAGCCTGGGGCTTCAGTGAGGATATCCTGCAAGGCTTCTGGCTACACCTTCACAAGCTACTATATACACTGGGTGAAGCAGAGGCCTGGACAGGGACTTGAGTGGATTGGATGGATTTATCCTGGAAATGTTTAATACTAAGTACAATGAGAGTTTCAAGGGCAAGGCCACACTGACTGCAGACAAATCCTCCAGCACAGCCTACATGCAGCTCAGCAGCCTGACCTCTGAGGACTCTGCGGTCTATTTCTGTGCAAGATGGGAATACTACGGTAGTAACTACGGGTATGCTATGGACTACTGGGGTCAAGGAACCTCAGTCACCGTCTCCTCAGCCAAAACGACACCCCCATCTGTCTATCCACTGGCCCCTGGATCTGCTGCCC…
P01B04_1	1	9	1	HV1-26*01 F	HJ3*01 F	HD2-2*01 F	CARWGGYDEGFAYW	HV398	ARWGGYDEGFAY	ACCTGAGCTGGTGAAGCCTGGAGCTTCAATGAAGATATCCTGCAAGGCTTCTGGTTACTCATTCACTGGCTACACCATGAACTGGGTGAAGCAGAGCCATGGAAAGAACCTTGAGTGGATTGGACTTATTAATCCTTACAATGGTGGTACTAGCTACAACCAGAAGTTCAAGGGCAAGGCCACATTAACTGTAGACAAGTCATCCAGCACAGCCTACATGGAGCTCCTCAGTCTGACATCTGAGGACTCTGCAGTCTATTACTGTGCAAGATGGGGGGGTTACGACGAGGGGTTTGCTTACTGGGGCCAAGGGACTCTGGTCACTGTCTCTGCAGCCAAAACGACACCCCCATCTGTCTATCCACTGGCCCCTGGATCTGCTGCCCAAACTAACTCCAT…
P01B05_1	1	9	1	HV1-26*01 F	HJ2*01 F	HD4-1*01 F	CATQEDWDVGDYW	HV301	ATQEDWDVGDY	ACCTGAGCTGGTGAAGCCTGGGGCTTCAGTGAAGATATCCTGTAAGGCTTCTGGATACACGTTCACTGACTACTACATGAACTGGGTGAAGCAGAGCCATGGAAAGAGCCTTGAGTGGATTGGAGATGTTAATCCTAACAATGGTGGTACTAGCTACAACCAGAAGTTCAAGGGCAAGGCCACATTGACTGTAGACAAGTCCTCCAGCACAGCCTCCATGGAGCTCCGCAGCCTGACATCTGAGGACTCTGCAGTCTATTACTGTGCAACACAGGAGGACTGGGACGTTGGGGACTACTGGGGCCAAGGCACCACTCTCACAGTCTCCTCAGAGAGTCAGTCCTTCCCAAATGTCTTCCCCC
P01B06_1	1	9	1	HV1-42*01 F	HJ2*01 F	HD3-1*01 F	CARSGAKGYW	HV315	ARSGAKGY	ACCTGAGCTGGTGAAGCCTGGGGCTTCAGTGAAGATATCCTGCAAGGCTTCTGGTTTCTCATTCACTGGCTACTACATGAACTGGGTGAAGCAAAGTCCTGAAAAGAGCCTTGAGTGGATTGGAGAGATTAATCCTAGCACTGGTGGTACTACCTACAACCAGAAGTTCAAGGCCAAGGCCACATTGACTGTAGACAAATCCTCCAGCACAGCCTTCATGCAGCTCAAGAGCCTGACATCTGAGGACTCTGCAGTCTATTACTGTGCAAGATCGGGGGCTAAGGGCTACTGGGGCCAAGGCACCACTCTCACAGTCTCCTCAGAGAGTCAGTCCTTCCCAAATGTCTTCCCCC
P01B07_1	1	9	1	HV5-17*01 F	HJ2*01 F	HD1-1*01 F	CARREYSFDYW	HV219	ARREYSFDY	GGGAGGCTTAGTGAAGCCTGGAGGGTCCCTAAAACTCTCCTGTGCAGCCTCTGGATTCACTTTCAGTGACTATGGAATGCACTGGGTTCGTCAGGCTCCAGAGAAGGGGCTGGAGTGGGTTGCATACATTAGTAGTGGCAGTAGTACCATCTACTATGCAGACACAGTGAAGGGCCGATTCACCATCTCCAGAGACAATGCCAAGAACACCCTGTTCCTGCAAATGACCAGTCTGAGGTCTGAGGACACGGCCATGTATTACTGTGCAAGGCGGGAGTACTCCTTTGACTACTGGGGCCAAGGCACCACTCTCACAGTCTCCTCAGCCAAAACGACACCCCCATCTGTCTATCCACTGGCCCCTGGATCTGCTGCCCAAACTAACTCCATGGTGACCCT…
P01B08_1	1	9	1	HV3-1*02 F	HJ4*01 F	HD2-3*01 F	CAREIYDGYYVGAMDYW	HV138	AREIYDGYYVGAMDY	ACCTGACCTGGTGAAACCTTCTCAGTCACTTTCACTCACCTGCACTGTCACTGGCTACTCCATCACCTGTGGTTATAGCTGGCACTGGATCCGGCAGTTTCCAGGAAACAAACTGGAATGGATGGGCTACATACACTACAGTGGTAGCACTAACTACAACCCATCTCTCAAAAGTCGAATCTCTATCACTCGAGACACATCCAAGAACCAGTTCTTCCTGCAGTTGAATTCTGTGACTACTGAGGACACAGCCACATATTACTGTGCAAGAGAGATCTATGATGGTTACTACGTTGGTGCTATGGACTACTGGGGTCAAGGAACCTCAGTCACCGTCTCCTCAGCCAAAACGACACCCCCATCTGTCTATCCACTGGCCCCTGGATCTGCTGCCCAAAC…
P01B09_1	1	9	1	HV1-12*01 F	HJ2*01 F	HD3-2*01 F	CARGQLGLHLDYW	HV591	ARGQLGLHLDY	GGCTGAGCTGGTGAGGTCTGGGGCCTCAGTGAAGATGTCCTGCAAGGCTTCTGGCTACACATTTACCAGTTACAATATGCACTGGGTAAAGCAGACACCTGGACAGGGCCTGGAATGGATTGGATATATTTATCCTGGAAATGGTGATACTAACTACAATCAGAAGTTCAAGGGCAAGGCCACATTGACTGCAGACACATCCTCCAGCACAGCCTACATGCAGATCAGCAGCCTGACATCTGAAGACTCTGCGGTCTATTTCTGTGCAAGAGGACAGCTCGGGCTACATCTTGACTACTGGGGCCAAGGCACCACTCTCACAGTCTCCTCAGAGAGTCAGTCCTTCCCAAATGTCTTCCCCC
P01B10_1	1	9	1	HV14-3*02 F	HJ4*01 F	HD1-1*01 F	CVLLWTTVVALDYW	HV125	VLLWTTVVALDY	GGCAGAGCTTGTGAAGCCAGGGGCCTCAGTCAAGTTGTCCTGCACAGCTTCTGGCTTCAACATTAAAGACACCTATATGCACTGGGTGAAGCAGAGGCCTGAACAGGGCCTGGAGTGGATTGGAAGGATTGATCCTGCGAATGGTAATACTAAATATGACCCGAAGTTCCAGGGCAAGGCCACTATAACAGCAGACACATCCTCCAACACAGCCTACCTGCAGCTCAGCAGCCTGACATCTGAGGACACTGCCGTCTATTACTGTGTCCTCCTGTGGACTACGGTAGTAGCCCTGGACTACTGGGGTCAAGGAACCTCAGTCACCGTCTCCTCAGAGAGTCAGTCCTTCCCAAATGTCTTCCCCC
P01B11_1	1	9	1	HV5-17*02 F	HJ2*01 F	HD3-2*01 F	CARETAGYFDYW	HV139	ARETAGYFDY	GGGAGGCTTAGTGCAGCCTGGAGGGTCCCGGAAACTCTCCTGTGCAGCCTCTGGATTCACTTTCAGTAGCTTTGGAATGCACTGGGTTCGTCAGGCTCCAGAGAAGGGGCTGGAGTGGGTCGCATACATTAGTAGTGGCAGTAGTACCATCTACTATGCAGACACAGTGAAGGGCCGATTCACCATCTCCAGAGACAATCCCAAGAACACCCTGTTCCTGCAAATGACCAGTCTAAGGTCTGAGGACACGGCCATGTATTACTGTGCAAGAGAGACTGCTGGGTACTTTGACTACTGGGGCCAAGGCACCACTCTCACAGTCTCCTCAGAGAGTCAGTCCTTCCCAAATGTCTTCCCCC
P01B12_1	1	9	1	HV1-7*01 F	HJ1*01 F	HD4-1*01 F	CARGNWDWYFDVW	HV532	ARGNWDWYFDV	GGCTGAACTGGCAAAACCTGGGGCCTCAGTGAAGATGTCCTGCAAGGCTTCTGGCTACACCTTTACTAGCTACTGGATGCACTGGGTAAAGCAGAGGCCTGGACAGGGTCTGGAATGGATTGGATACATTAATCCTAGCACTGGTTATACTGAGTACAATCAGAAGTTCAAGGACAAGGCCACATTGACTGCAGACAAATCCTCCAGCACAGCCTACATGCAACTGAGCAGCCTGACATCTGAGGACTCTGCAGTCTATTACTGTGCAAGAGGTAACTGGGACTGGTACTTCGATGTCTGGGGCGCAGGGACCACGGTCACCGTCTCCTCAGAGAGTCAGTCCTTCCCAAATGTCTTCCCCC
P01C02_1	1	9	1	HV1-42*01 F	HJ4*01 F	HD4-1*02 F	CARVQLFYAMDYW	HV315	ARVQLFYAMDY	ACCTGAGCTGGTGAAGCCTGGGGCTTCAGTGAAGATATCCTGCAAGGCTTCTGGTTACTCATTCACTGGCTACTACATGAACTGGGTGAAGCAAAGTCCTGAAAAGAGCCTTGAGTGGATTGGAGAGATTAATCCTAGCACTGGTGGTACTACCTACAACCAGAAGTTCAAGGCCAAGGCCACATTGACTGTAGACAAATCCTCCAGCACAGCCTACATGCAGCTCAAGAGCCTGACATCTGAGGACTCTGCAGTCTATTACTGTGCAAGAGTCCAACTTTTCTATGCTATGGACTACTGGGGTCAAGGAACCTCAGTCACCGTCTCCTCAGAGAGTCAGTCCTTCCCAAATGTCTTCCCCC
P01C04_1	1	9	1	HV5-12-1*01 F	HJ4*01 F	HD1-1*01 F	CARDNYVYAMDYW	HV160	ARDNYVYAMDY	GGGAGGCTTAGTGAAGCCTGGAGGGTCCCTGAAACTCTCCTGTGCAGCCTCTGGATTCGCTTTCAGTAGCTATGACATGTCTTGGGTTCGCCAGACTCCGGAGAAGAGGCTGGAGTGGGTCGCATACATTAGTAGTGGTGGTGGTAGCACCTACTATCCAGACACTGTGAAGGGCCGATTCACCATCTCCAGAGACAATGCCAAGAACACCCTGTACCTGCAAATGAGCAGTCTGAAGTCTGAGGACACAGCCATGTATTACTGTGCAAGGGATAACTACGTCTATGCTATGGACTACTGGGGTCAAGGAACCTCAGTCACCGTCTCCTCAGCCAAAACGACACCCCCATCTGTCTATCCACTGGCCCCTGGATCTGCTGCCCAAACTAACTCCATGGT…
P01C05_1	1	9	1	HV15-2*01 F	HJ4*01 F	HD2-3*01 F	CARAMVT##AMDYW	HV280	ARAMVTTCYGLLGSRNLSHRLL	TTCTGAACTGAGGAGTCCTGGGTCTTCAGTAAAGCTGTCATGCAAGGATTTTGATTCAGAAGTCTTCCCTATTGCTTATATGAGTTGGGTAAGGCAGAAGCCTGGGCATGGATTTGAATGGATTGGAGGCATACTCCCAAGTATTGGTAGAACAATCTATGGAGAGAAGTTTGAGGACAAAGCCACATTGGATGCAGACACACTGTCCAACACAGCCTACTTGGAGCTCAACAGTCTGACATCCGAGGACTCTGCTATCTACTACTGTGCAAGGGCGATGGTTACTACATGCTATGGACTACTGGGGTCAAGGAACCTCAGTCACCGTCTCCTCAGAGAGTCAGTCCTTCCCAAATGTCTTCCCCC
P01C06_1	1	9	1	HV1-74*04 F	HJ3*01 F	HD2-1*01 F	CARWGLLWSNGGFAYW	HV563	ARWGLLWSNGGFAY	GGCTGAGCTGGTGAGGCCTGGGGCTTCAGTGAAGCTGTCCTGCAAGGCTTCTGGCTACACGTTCACCAGCTACTGGATGAACTGGGTTAAGCAGAGGCCTGACCAAGGCCTTGAGTGGATTGGAAGGATTGATCCTTACGATAGTGAAACTCACTACAATCAAAAGTTCAAGGACAAGGCCATATTGACTGTAGACAAATCCTCCAGCACAGCCTACATGCAACTCAGCAGCCTGACATCTGAGGACTCTGCGGTCTATTACTGTGCAAGATGGGGTCTACTATGGTCCAATGGGGGGTTTGCTTACTGGGGCCAAGGGACTCTGGTCACTGTCTCTGCAGAGAGTCAGTCCTTCCCAAATGTCTTCCCCC
P01C07_1	1	9	1	HV5-17*01 F	HJ2*01 F	HD1-1*02 F	CARRGWLDYW	HV219	ARRGWLDY	GGGAGGCTTAGTGAAGCCTGGAGGGTCCCTGAAACTCTCCTGTGCAGCCTCTGGATTCACTTTCAGTGACTATGGAATGCACTGGGTTCGTCAGGCTCCAGAGAAGGGGCTGGAGTGGGTTGCATACATTAGTAGTGGCAGTAGTACCATCTACTATGCAGACACAGTGAAGGGCCGATTCACCATCTCCAGAGACAATGCCAAGAACACCCTGTTCCTGCAAATGACCAGTCTGAGGTCTGAGGACACGGCCATGTATTACTGTGCAAGGCGGGGGTGGCTTGACTACTGGGGCCAAGGCACCACTCTCACAGTCTCCTCAGCCAAAACGACACCCCCATCTGTCTATCCACTGGCCCCTGGATCTGCTGCCCAAACTAACTCCATGGTGACCCTGGG…
P01C08_1	1	9	1	HV1S22*01 F	HJ3*01 F	HD2-4*01 F	CTTYYDYDEAWFAYW	HV702	TTYYDYDEAWFAY	GTCTGAGCTGGTGAGGCCTGGAGCTTCAGTGAAGCTGTCCTGCAAGGCTTCTGGCTACACATTCACCAGCTACTGGATGCACTGGGTGAAGCAGAGGCCTGGACAAGGCCTTGAGTGGATTGGAAATATTTATCCTGGTAGTGGTAGTACTAACTACGATGAGAAGTTCAAGAGCAAGGCCACACTGACTGTAGACACATCCTCCAGCACAGCCTACATGCAGCTCAGCAGCCTGACATCTGAGGACTCTGCGGTCTATTACTGTACAACCTACTATGATTACGACGAGGCCTGGTTTGCTTACTGGGGCCAAGGGACTCTGGTCACTGTCTCTGCAGAGAGTCAGTCCTTCCCAAATGTCTTCCCCC
P01C09_1	1	9	1	HV1-52*01 F	HJ3*01 F	HD2-10*01 F	CTRSSYGNYLMFTYW	HV328	TRSSYGNYLMFTY	GGCTGAGCTGGTGAGGCCTGGGTCTTCAGTGAAGCTGTCCTGCAAGGCTTCTGGCTACACCTTCACCAGCTACTGGATGCATTGGGTGAAGCAGAGGCCTATACAAGGCCTTGAATGGATTGGTAACATTGACCCTTCTGATAGTGAAACTCACTACAATCAAAAGTTCAAGGACAAGGCCACATTGACTGTAGACAAATCCTCCAGCACAGCCTACATGCAGCTCAGCAGCCTGACATCTGAGGACTCTGCGGTCTATTACTGTACAAGATCCTCCTATGGTAACTACCTCATGTTTACTTACTGGGGCCAAGGGACTCTGGTCACTGTCTCTGCAGCCAAAACGACACCCCCATCTGTCTATCCACTGGCCCCTGGATCTGCTGCCCAAACTAACTC…
P01C10_1	1	9	1	HV1S132*01 [F]	HJ4*01 F	HD2-4*01 F	CARVHDYDWGAMDYW	HV592	ARVHDYDWGAMDY	AGCTGAGCTGGTGAGGCCTGGGGCTTCAGTGAAGCTGTCCTGCAAGACTTCTGGATACATCTTCACCAGCTACTGGATTCACTGGGTAAAACAGAGGTCTGGACAGGGCCTTGAGTGGATTGCAAGGATTTATCCTGGAACTGGTAGTACTTACTACAATGAGAAGTTCAAGGGCAAGGCCACACTGACTGCAGACAAATCCTCCAGCACTGCCTACATGCAGCTCAGCAGCCTGAAATCTGAGGACTCTGCTGTCTATTTCTGTGCAAGAGTGCATGATTACGACTGGGGTGCTATGGACTACTGGGGTCAAGGAACCTCAGTCACCGTCTCCTCAGAGAGTCAGTCCTTCCCAAATGTCTTCCCCC
P01C11_1	1	9	1	HV7-3*02 F	HJ2*01 F	HD2-4*01 F	CARVLDYDEDYFDYW	HV158	ARVLDYDEDYFDY	AGGAGGCTTGGTACAGCCTGGGGGTTCTCTGAGACTCTCCTGTGCAACTTCTGGGTTCACCTTCACTGATTACTACATGAGCTGGGTCCGCCAGCCTCCAGGAAAGGCACTTGAGTGGTTGGGTTTTATTAGAAACAAAGCTAATGGTTACACAACAGAGTACAGTGCATCTGTGAAGGGTCGCTTCACCATCTCCAGAGATAATTCCCAAAGCATCCTCTATCTTCAAATGAACACCCTGAGAGCTGAGGACAGTGCCACTTATTACTGTGCAAGAGTCCTTGATTACGACGAGGACTACTTTGACTACTGGGGCCAAGGCACCACTCTCACAGTCTCCTCAGCCAAAACGACACCCCCATCTGTCTATCCACTGGCCCCTGGATCTGCTGCCCAAAC…
P01C12_1	1	9	1	HV1S22*01 F	HJ3*01 F	HD2-4*01 F	CTTYYDYDEAWFAYW	HV702	TTYYDYDEAWFAY	GTCTGAGCTGGTGAGGCCTGGAGCTTCAGTGAAGCTGTCCTGCAAGGCTTCTGGCTACACATTCACCAGCTACTGGATGCACTGGGTGAAGCAGAGGCCTGGACAAGGCCTTGAGTGGATTGGAAATGTTTATCCTGGTGGTGGTAGTGCTAACTACGATGAGAAGTTCAAGAGCAAGGCCACACTGACTGTAGACACATCCTCCAGCACAGCCTACATGCAGCTCAGCAGCCTGACATCTGAGGACTCTGCGGTCTATTACTGTACAACCTACTATGATTACGACGAGGCCTGGTTTGCTTACTGGGGCCAAGGGACTCTGGTCACTGTCTCTGCAGAGAGTCAGTCCTTCCCAAATGTCTTCCCCC
P01D01_1	1	9	1	HV1-53*01 F	HJ3*01 F	HD2-4*01 F	CARSDDYDVSPFAYW	HV329	ARSDDYDVSPFAY	GACTGAACTGGTGAAGCCTGGGGCTTCAGTGAAGCTGTCCTGCAAGGCTTCTGGCTACACCTTCACCAGTTACTGGATGCACTGGGTGAAGCAGAGGCCTGGACAAGGCCTTGAGTGGATTGGAAATATTAATCCTAGGAATGGTTATACTAACTACAATGAGAAGTTCAAGAGCAAGGCCACACTGACTTTAGACAAATCCTCCAGCACAGCCTACATGCAGCTCAGCAGCCTGACATCTGAGGACTCTGCGGTCTATTATTGTGCAAGATCTGATGATTACGACGTTAGCCCGTTTGCTTACTGGGGCCAAGGGACTCTGGTCACTGTCTCTGCAGCCAAAACAACAGCCCCATCGGTCTATCCACTGGCCCCTGTGTGTGGAGGTACAACTGGCTC…
P01D02_1	1	9	1	HV1-75*01 F	HJ4*01 F	HD1-1*01 F	CAYYGSAMDYW	HV094	AYYGSAMDY	ACCTGAGCTGGTGAAGCCTGGGGCTTCAGTGAAGATATCCTGCAAGGCTTCTGGCTACACCTTCACTGACTACTATATAAACTGGGTGAAGCAGAGGCCTGGACAGGGACTTGAGTGGATTGGATGGATTTTGCCTGGAAGTGGTAATACTTACTACAATGAGAAGTTCAAGGGCAAGGCCACACTTACTGTAGACAAATCCTCCAGCACAGCCTACATGTTGCTCAGCAGCCTGACCTCTGAGGACTCTGCGGTTTATTTCTGTGCTTACTACGGTAGTGCTATGGACTACTGGGGTCAAGGAACCTCAGTCACCGTCTCCTCAGAGAGTCAGTCCTTCCCAAATGTCTTCCCCC
P01D03_1	1	9	1	HV1-80*01 F	HJ3*01 F	HD1-1*01 F	CARSDYYGSSYPAWFAYW	HV559	ARSDYYGSSYPAWFAY	GGCTGAGCTGGTGAGGCCTGGGTCCTCAGTGAAGATTTCCTGCAAGGCTTCTGGCTATGCATTCAGTAGCTACTGGATGAACTGGGTGAAGCAGAGGCCTGGACAGGGTCTTGAGTGGATTGGACAGATTTGTCCTGGAGATGGTGATACTAACTACAATGGAAAGTTCAAGGGTAAAGCCACACTGACTGCTGACAAATCCTCCAGCACAGCCTACATGCAGCTCAGCAGCCTAACATCTGAGGACTCTGCGGTCTATTTCTGTGCAAGATCCGATTACTACGGTAGTAGCTACCCCGCCTGGTTTGCTTACTGGGGCCAAGGGACTCTGGTCACTGTCTCTGCAGAGAGTCAGTCCTTCCCAAATGTCTTCCCCC
P01D05_1	1	9	1	HV1-82*01 F	HJ4*01 F	HD2-3*01 F	CARSSPGLLPSYYAMDYW	HV364	ARSSPGLLPSYYAMDY	ACCTGAGCTGGTGAAGCCTGGGGCCTCAGTGAAGATTTCCTGCAAAGCTTCTGGCTACGCATTCAGTAGCTCTTGGATGAACTGGGTGAAGCAGAGGCCTGGACAGGGTCTTGAGTGGATTGGACGGATTTATCCTGGAGATGGACATACTAACTACAATGGGAAGTTCAAGGGCAAGGCCACACTGACTGCAGACAAATCCTCCAGCACAGCCTACATGCAGCTCAGCAGCCTGACCTCTGTGGACTCTGCGGTCTATTTCTGTGCAAGAAGTTCCCCGGGGTTACTACCTTCTTACTATGCTATGGACTACTGGGGTCAAGGAACCTCAGTCACCGTCTCCTCAGAGAGTCAGTCCTTCCCAAATGTCTTCCCCC
P01D06_1	1	9	1	HV1-53*01 F	HJ3*01 F	HD2-3*01 F	CARSDEGTWFAYW	HV329	ARSDEGTWFAY	GACTGAACTGGTGAAGCCTGGGGCTTCAGTGAAGCTGTCCTGCAAGGCTTCTGGCTACACCTTCACCAGCTACTGGATGCACTGGGTGAAGCAGAGGCCTGGACAAGGCCTTGAGTGGATTGGAAATATTAATCCTAGCAATGGTGGTACTAACTACAGTGAGAAGTTCAAGAGCAAGGCCACACTGACTGTAGACAAATCCTCCAGCACAGCCTACATGCAGCTCAGCAGCCTGACATCTGAGGACTCTGCGGTCTATTATTGTGCAAGATCGGATGAGGGGACCTGGTTTGCTTACTGGGGCCAAGGGACTCTGGTCACTGTCTCTGCAGCCAAAACGACACCCCCATCTGTCTATCCACTGGCCCCTGGATCTGCTGCCCAAACTAACTCCATGGT…
P01D07_1	1	9	1	HV1-59*01 F	HJ4*01 F	HD1-1*01 F	CARAPLYYGRRPMDYW	HV338	ARAPLYYGRRPMDY	GGCTGAGCTGGTGAGGCCTGGGACTTCTGTGAAGTTGTCCTGCAAGGCTTCTGGCAACACCTTCACCAGCTACTGGATGCACTGGGTCAAGCAGAGGCCTGGACAAGGCCTTGAGTGGATCGGAGTGATTGATCCTTCTGATAGTTATACTAACTACAATCAAAAGTTCAAGGGCAAGGCCACATTGACTGTAGACACATCCTCCAGCACAGCCTACATGCAGCTCAGCAGCCTGACATCTGAGGACTCTGCGGTCTATTCCTGTGCAAGAGCCCCCCTTTACTACGGAAGGAGGCCTATGGACTACTGGGGTCAGGGAACCTCAGTCACCGTCTCCTCAGCCAAAACGACACCCCCATCTGTCTATCCACTGGCCCCTGGATCTGCTGCCCAAACTAA…
P01D08_1	1	9	1	HV14-3*02 F	HJ4*01 F	HD1-1*01 F	CVLLWTTVVALDYW	HV125	VLLWTTVVALDY	GGCAGAGCTTGTGAAGCCAGGGGCCTCAGTCAAGTTGTCCTGCACAGCTTCTGGCTTCAACATTAAAGACACCTATATGCACTGGGTGAAGCAGAGGCCTGAACAGGGCCTGGAGTGGATTGGAATGATTGATCCTGCGAATGTTAATACTAAATATGACCCGAAGTTCCAGGGCAAGGCCACTATAACAGCAGACACATCCTCCAACACAGCCTACCTGCAGCTCAGCAGCCTGACATCTGAGGACACTGCCGTCTATTACTGTGTCCTCCTGTGGACTACGGTAGTAGCCCTGGACTACTGGGGTCAAGGAACCTCAGTCACCGTCTCCTCAGCCAAAACGACACCCCCATCTGTCTATCCACTGGCCCCTGGATCTGCTGCCCAAACTAACTCCAT…
P01D09_1	1	9	1	HV14-3*02 F	HJ4*01 F	HD2-3*01 F	CALMITPLYAMDYW	HV125	ALMITPLYAMDY	GGCAGAGCTTGTGAAGCCAGGGGCCTCAGTCAAGTTGTCCTGCACAGCTTCTGGCTTCAACATTAAAGACACGTATATGTACTGGGTGAAGCAGAGGCCTGAACAGGGCCTGGAGTGGATTGGAAGGAATGATCCTGCGAATGGGAATACTAAATATGACCCGAGGTTCCAGGGCAAGGCCACTATAACAGCAGACACATCCTCCAACACAGCCTACCTGCAGCTCAGCAGCCTGACATCTGAGGACACTGCCGTCTATTACTGTGCTTTGATGATTACTCCCCTCTATGCTATGGACTACTGGGGTCAAGGAACCTCGGTCACCGTCTCCTCAGCCAAAACGACACCCCCATCTGTCTATCCACTGGCCCCTGGATCTGCTGCCCAAACTAACTCCAT…
P01D10_1	1	9	1	HV5-17*01 F	HJ2*01 F	HD1-1*01 F	CARREYYFDYW	HV219	ARREYYFDY	GGGAGGCTTAGTGAAGCCTGGAGGGTCCCTGAAACTCTCCTGTGCAGCCTCTGGATTCACTTTCAGTGACTATGGAATGCACTGGGTTCGTCAGGCTCCAGAGAAGGGGCTGGAGTGGGTTGCATACATTAGTAGTGGCAGTAGTACCATCTACTATGCAGACACAGTGAAGGGCCGATTCACCATCTCCAGAGACAATGCCAAGAACACCCTGTTCCTGCAAATGACCAGTCTGAGGTCTGAGGACACGGCCATGTATTACTGTGCAAGGCGGGAGTACTACTTTGACTACTGGGGCCAAGGCACCACTCTCACAGTCTCCTCAGAGAGTCAGTCCTTCCCAAATGTCTTCCCCC
P01D11_1	1	9	1	HV1-9*01 F	HJ3*01 F	HD1-1*01 F	CAKLLRQAWFAYW	HV386	AKLLRQAWFAY	AGCTGAGCTGATGAAGCCTGGGGCCTCAGTGAAGATATCCTGCAAGGCTACTGGCTACACATTCAGTAGCTACTGGATAGAGTGGGTAAAGCAGAGGCCTGGACATGGCCTTGAGTGGATTGGAGAGATTTTACCTGGAAGTACTAGTACTATCTACAATGAGAAGTTCAAGGGCAAGGCCACATTCACTGCAGATACATCCTCCAATACAGCCTACATGCAACTCAGCAGCCTGACATCTGAGGACTCTGCCGTCTATTACTGTGCGAAATTACTACGGCAGGCCTGGTTTGCTTACTGGGGCCAAGGGACTCTGGTCACTGTCTCTGCAGCCAAAACAACAGCCCCATCGGTCTATCCACTGGCCCCTGTGTGTGGAGATACAACTGGCTCCTCGGT…
P01D12_1	1	9	1	HV1-59*01 F	HJ4*01 F	HD1-1*01 F	CARAPLYYGRRPMDYW	HV338	ARAPLYYGRRPMDY	GGCTGAGCTGGTGAGGCCTGGGACTTCAGTGAAGTTGTCCTGCAAGGCTTCTGGCAACACCTTCACCAGCTACTGGATGCACTGGGTCAAGCAGAGGCCTGGACAAGGCCTTGAGTGGATCGGAGTGATTGATCCTTCTGATAGTTATACTAACTACAATCAAAAGTTCAAGGGCAAGGCCACATTGACTGTAGACACATCCTCCAGCACAGCCTACATGCAGCTCAGCAGCCTGACATCTGAGGACTCTGCGGTCTATTACTGTGCAAGAGCCCCCCTTTACTACGGAAGGAGGCCTATGGACTACTGGGGTCAGGGAACCTCAGTCACCGTCTCCTCAGCCAAAACGACACCCCCATCTGTCTATCCACTGGCCCCTGGATCTGCTGCCCAAACTAA…
P01E02_1	1	9	1	HV1-64*01 F	HJ2*01 F	HD3-3*01 F	CARGG*##YFDYW	HV346	ARGG*ELL*LLGPRHHSHSLL	GGCTGAGCTGGTAAAGCCTGGGGCTTCAGTGAAGTTGTCCTGCAAGGCTTCTGGCTACGCTTTCACCAGCTACTGGATGCACTGGGTGAAGCAGAGGCCTGGACAAGGCCTTGAGTGGATTGGAATGAGTCATCCAAATAGTGGTAGTACTAGCTCCAATGAGAAGTTCAAGAGCAAGGCCAGACTGACTGTAGACAAATCCTCCAGCACAGCCTGCATGCAACTCAGCAGCCTGACATCTGAGGACTCTGCGGTCTATTACTGTGCAAGAGGGGGATGAGAACTACTTTGACTACTGGGGCCAAGGCACCACTCTCACAGTCTCCTCAGAGAGTCAGTCCTTCCCAAATGTCTTCCCCC
P01E03_1	1	9	1	HV1-74*04 F	HJ2*01 F	HD3-2*01 F	CARTARATSYFDYW	HV578	ARTARATSYFDY	GCCTCAGCTGGTTAGGCCTGGGGCTTCAGTGAAGATATCCTGCAAGGCTTCTGGTTACTCATTCACCAACTACTGGATGCACTGGGTTAACCAGAGGCCTGGACAAGGTCTTGAGTGGATTGGCATGATTGATCCTTCCGATAGTGAAACTAGGTTAAATCAGAAGTTCAAGGACAAGGCCACATTGACTGTAGACAAATCCTCCAGCACAGCCTACATGCAACTCAGCAGCCCGACATCTGAGGACTCTGCGGTCTATTACTGTGCAAGGACAGCTCGGGCTACGTCCTACTTTGACTACTGGGGCCAAGGCACCACTCTCACAGTCTCCTCAGCCAAAACGACACCCCCATCTGTCTATCCACTGGCCCCTGGATCTGCTGCCCAAACTAACTCCAT…
P01E04_1	1	9	1	HV1S22*01 F	HJ3*01 F	HD2-4*01 F	CTTYYDFDEAWFAFW	HV702	TTYYDFDEAWFAF	GTCTGAGCTGGTGAGGCCTGGAGCTTCAGTGAAGCTGTCCTGCAAGGCTTCTGGCTACACATTCACCAGCTACTGGATGCACTGGGTGAAGCAGAGGCCTGGACAAGGCCTTGAGTGGATTGGAAATATTTATCCTGGTAGTGGTAGTACTAACTACGATGAGAAGTTCAAGAGCAAGGCCACACTGACTGTAGACACATCCTCCAGCACAGCCTACATGCAGCTCAGCAGCCTGACATCTGAGGACTCTGCGGTCTATTACTGTACAACCTACTATGATTTCGACGAGGCCTGGTTTGCTTTCTGGGGCCAAGGGACTCTGGTCACTGTCTCTGCAGCCAAAACGACACCCCCATCTGTCTATCCACTGGCCCCTGGATCTGCTGCCCAAACTAACTC…
P01E06_1	1	9	1	HV1-74*01 F	HJ3*01 F	HD3-2*02 F	CAMDSSGWFAYW	HV110	AMDSSGWFAY	GGCTGAACTGGTGAAGCCTGGGGCTTCAGTGAAGGTGTCCTGCAAGGCTTCTGGCTACACCTTCACCAGCTACTGGATGCACTGGGTGAAGCAGAGGCCTGGCCAAGGCCTTGAGTGGATTGGAAGGATTCATCCTTCTGATGGTGATACTAACTACAATCAGAAGTTCAAGGGCAAGGCCACATTGACTGTAGACAAATCGTCCAGCACAGCCTACATGCAGCTCAGCAGCCTGACATCTGAGGACTCTGCGGTCTATTACTGTGCAATGGACAGCTCAGGCTGGTTTGCTTACTGGGGCCAAGGGACTCTGGTCACTGTCTCTGCAGAGAGTCAGTCCTTCCCAAATGTCTTCCCCC
P01E07_1	1	9	1	HV1-66*01 F	HJ4*01 F	HD2-4*01 F	CARGDLCLSHDYDSYYSAMDYW	HV350	ARGDLCLSHDYDSYYSAMDY	ACCTGAGCTGGTGAAGCCTGGGGCTTCAGTGAAGATATCCTGCAAGGCTTCTGGCTACAGCTTCACAAGCTACTATATACACTGGGTGAAGCAGAGGCCTGGACAGGGACTTGAGTGGATTGGATGGATTTATCCTGGAAGTGGTAATACTAAGTACAATGAGAAGTTCAAGGGCAAGGCCACACTGACGGCAGACACATCCTCCAGCACTGCCTACATGCAGCTCAGCAGCCTAACATCTGAGGACTCTGCGGTCTATTACTGTGCAAGAGGAGACTTGTGTCTTTCCCATGACTATGATTCCTATTACTCTGCTATGGACTACTGGGGTCAAGGAACCTCAGTCACCGTCTCCTCAGAGAGTCAGTCCTTCCCAAATGTCTTCCCCC
P01E08_1	1	9	1	HV1-59*01 F	HJ4*01 F	HD1-1*01 F	CARAPLYYGRRPMDYW	HV338	ARAPLYYGRRPMDY	GGCTGAGCTGGTGAGGCCTGGGACTTCAGTGAAGTTGTCCTGCAAGGCTTCTGGCAACACCTTCACCAGCTACTGGATGCACTGGGTCAAGCAGAGGCCTGGACAAGGCCTTGAGTGGATCGGAGTGATTGATCCTTCTGATAGTTATACTAACTACAATCAAAAGTTCAAGGGCAAGGCCACATTGACTGTAGACACATCCTCCAGCACAGCCTACATGCAGCTCAGTAGCCTGACATCTGAGGACTCTGCGGTCTATTACTGTGCAAGAGCCCCCCTTTACTACGGAAGGAGGCCTATGGACTACTGGGGTCAGGGAACCTCAGTCACCGTCTCCTCAGCCAAAACGACACCCCCATCTGTCTATCCACTGGCCCCTGGATCTGCTGCCCAAACTAA…
P01E10_1	1	9	1	HV5-17*01 F	HJ2*01 F	HD1-1*01 F	CARREYYFDYW	HV219	ARREYYFDY	GGGAGGCTTAGTGAAGCCTGGAGGGTCCCTGAAACTCTCCTGTACAGCCTCTGGATTCACTTTCAGTGACTATGGAATGCACTGGGTTCGTCAGGCTCCAGAGAAGGGGCTGGAGTGGGTTGCATACATTAGTAGTGGCAGTTTTACCATCTACTATGCAGACACAGTGAAGGGCCGATTCACCATCTCCAGAGACAATGCCAAGAACACCCTGTTCCTGCAAATGACCAGTCTGAGGTCTGAGGACACGGCCATGTATTACTGTGCAAGGCGGGAGTACTACTTTGACTACTGGGGCCAAGGCACCACTCTCACAGTCTCCTCAGCCAAAACGACACCCCCATCTGTCTATCCACTGGCCCCTGGATCTGCTGCCCAAACTAACTCCATGGTGACCCT…
P01E11_1	1	9	1	HV4-1*02 F	HJ3*01 F	HD3-1*01 F	CARQLGLRFAYW	HV142	ARQLGLRFAY	AGGTGGCCTGGTGCAGCCTGGAGGATCCCTGAAACTCTCCTGTGCAGCCTCAGGATTCGATTTTAGTAGATACTGGATGAGTTGGGTCCGGCAGGCTCCAGGGAAAGGGCTAGAATGGATTGGAGAAATTAATCCAGATAGCAGTACGATAAACTATACGCCATCTCTAAAGGATAAATTCATCATCTCCAGAGACAACGCCAAAAATACGCTGTACCTGCAAATGAGCAAAGTGAGATCTGAGGACACAGCCCTTTATTACTGTGCAAGACAGCTCGGGCTACGGTTTGCTTACTGGGGCCAAGGGACTCTGGTCACTGTCTCTGCAGAGAGTCAGTCCTTCCCAAATGTCTTCCCCC
P01E12_1	1	9	1	HV2-6-7*01 F	HJ4*01 F	HD2-14*01 F	CASPYYRYGPYGMDYW	HV134	ASPYYRYGPYGMDY	ACCTGGCCTGGTGGCGCCCTCACAGAGCCTGTCCATCACATGCACCGTCTCAGGGTTCTCATTAACCGGCTATGGTGTAAACTGGGTTCGCCAGCCTCCAGGAAAGGGTCTGGAGTGGCTGGGAATGATATGGGGTGATGGAAACACAGACTATAATTCAGCTCTCAAATCCAGACTGAGCATCAGCAAGGACAACTCCAAGAGCCAAGTTTTCTTAAAAATGAACAGTCTGCAAACTGATGACACAGCCAGGTATTACTGTGCCAGCCCCTACTATAGGTACGGGCCGTATGGTATGGACTACTGGGGTCAAGGAACCTCAGTCACCGTCTCCTCAGCCAAAACGACACCCCCATCTGTCTATCCACTGGCCCCTGGATCTGCTGCCCAAACTAACTC…
P01F01_1	1	9	1	HV1-39*01 F	HJ2*01 F	HD1-1*01 F	CTRSGNYYYGSSSYYFDYW	HV313	TRSGNYYYGSSSYYFDY	ACCTGAGCTGGTGAGGCCTGGCGCTTCAGTGAAGATATCCTGCAAGGCTGCTGGTTACTCATTCACCGACTACAACATGAATTGGGTGAAGCAGAGCAATGGAAAGAGCCTTGAGTGGATTGGAGTAATTAATCCTAAATATGTTACTACTACCTACAATCAGAAGTTCAAGGGCAAGGCCACATTGACTGTAGACCAATCTTCCAGCACAGCCTACATGCAGCTCAACAGCCTGACATCTGAGGACTCTGCAGTCTATTACTGTACAAGATCAGGAAATTATTACTACGGTAGTAGCTCGTACTACTTTGACTATTGGGGCCAAGGCACCACTCTCACAGTCTCCTCAGCCAAAACGACACCCCCATCTGTCTATCCACTGGCCCCTGGATCTGCTGC…
P01F02_1	1	9	1	HV1-72*01 F	HJ3*01 F	HD2-13*01 F	CAIWGLLHLAYW	HV057	AIWGLLHLAY	GGCTGAGCTTGTGAAGCCTGGGGCTTCAGTGAAGCTGTCCTGCAAGGCTTCTGGCTACACCTTCACCAGCTACTGGATGCACTGGGTGAAGCAGAGGCCTGGACGAGGCCTTGAGTGGATTGGAAGGATTGATCCTAATAGTGGTGGTACTAAGTACAATGAGAAGTTCAAGAGCAAGGCCACACTGACTGTAGACAAACCCTCCAGCACAGCCTACATGCAGCTCAGCAGCCTGACATCTGAGGACTCTGCGGTCTATTATTGTGCAATATGGGGGCTACTACATCTTGCTTACTGGGGCCAAGGGACTCTGGTCACTGTCTCTGCAGCCAAAACGACACCCCCATCTGTCTATCCACTGGCCCCTGGATCTGCTGCCCAAACTAACTCCATGGTGAC…
P01F03_1	1	9	1	HV5-17*01 F	HJ1*03 F	HD2-13*01 F	CAREGPTGWSFDVW	HV219	AREGPTGWSFDVWDTGTTVTVSS	GGGAGGCTTAGTGAAGCCTGGAGGGTCCCTGAAACTCTCCTGTGCAGCCTCTGGATTCACTTTCAGTGACTATGGAATGCACTGGGTTCGTCAGGCTCCAGAGAAGGGGCTGGAGTGGGTTGCATACATTAGTAGTGGCAGTAGTACCATCTACTATGCAGACACAGTGAAGGGCCGATTCACCATCTCCAGAGACAATGCCAAGAACACCCTGTTCCTGCAAATGACCAGTCTGAGGTCTGAGGACACGGCCATGTTTTACTGTGCAAGGGAGGGGCCTACAGGGTGGTCCTTCGATGTCTGGGACACAGGGACCACGGTCACCGTCTCCTCAGCCAAAACGACACCCCCATCTGTCTATCCACTGGCCCCTGGATCTGCTGCCCAAACTAACTCCAT…
P01F04_1	1	9	1	HV5-17*01 F	HJ2*01 F	HD1-1*01 F	CARREYYFDYW	HV219	ARREYYFDY	GGGAGGCTTAGTGAAGCCTGGAGGGTCCCTGAAACTCTCCTGTGCAGCCTCTGGATTCACTTTCAGTGACTATGGAATGCACTGGGTTCGTCAGGCTCCAGAGAAGGGGCTGGAGTGGGTTGCATACATTAGTAGTGGCAGTAGTACCATCTACTATGCAGACACAGTGAAGGGCCGATTCACCATCTCCAGAGACAATGCCAAGAACACCCTGTTCCTGCAAATGACCAGTCTGAGGTCTGAGGACACGGCCATGTATTACTGTGCAAGGCGGGAGTACTACTTTGACTACTGGGGCCAAGGCACCACTCTCACAGTCTCCTCAGAGAGTCAGTCCTTCCCAAATGTCTTCCCCC
P01F05_1	1	9	1	HV14-4*01 F	HJ3*01 F	HD2-3*01 F	CTTPADGFAYW	HV247	TTPADGFAY	GGCTGAGGTTGTGAGGCCAGGGGCCTCAGTCAAGTTGTCCTGCACAGCTTCTGGCTTTAACATTAAAGACGACTATATACACTGGGTGAAGCAGAGGCCTGAACAGGGCCTGGAGTGGATTGGATGGATTGATCCTGAGAATGGTGATACTGAATATGCCTCGAAGTTCCAGGGCAAGGCCACTATAACAGCAGACACATCCTCCAACACAGCCTACCTGCAGCTCAGCAGCCTGACATCTGAGGACACTGCCGTCTATTACTGTACTACACCAGCTGATGGGTTTGCTTACTGGGGCCAAGGGACTCTGGTCACTGTCTCTGCAGAGAGTCAGTCCTTCCCAAATGTCTTCCCCC
P01F06_1	1	9	1	HV1-81*01 F	HJ4*01 F	HD3-1*01 F	CARPSIEEQLRAHYAMDYW	HV363	ARPSIEEQLRAHYAMDY	AGCTGAGCTGGCGAGGCCTGGGGCTTCAGTGAAGCTGTCCTGCAAGGCTTCTGGCTACACCTTCACAACCTATGGTATAAGCTGGGTGAAGCAGCGAACTGGACAGGGCCTTGAGTGGATTGGAGAGATTTATCCTAGAAGTGATAATACTTACTACAATGAGAAGTTCAAGGGCAAGGCCACACTGACTGCAGACAAATCCTCCAGCACAGCGTACATGGAGCTCCGCAGCCTGACATCTGAGGACTCTGCGGTCTATTTCTGTGCAAGACCCAGTATAGAGGAACAGCTCAGGGCTCACTATGCTATGGACTACTGGGGTCAAGGAACCTCAGTCACCGTCTCCTCAGCCAAAACGACACCCCCATCTGTCTATCCACTGGCCCCTGGATCTGCTGC…
P01F07_1	1	9	1	HV1-19*01 F	HJ2*01 F	HD4-1*01 F	CARAWDLYYFDYW	HV293	ARAWDLYYFDY	ACCTGTGCTGGTGAAGCCTGGGGCTTCAGTGAAGATGTCCTGTAAGGCTTCTGGATACACATTCACTGACTACTATATGAACTGGGTGAAGCAGACCCATGGAAAGACCCTTGTCTGGATTGGACTTATTAATCCTTACAACGGTGGTACTAGCTACAACCAGAAGTTCAAGGGCAAGGCCACATTGACTGTTGACAAGTCCTCCAGCACAGCCTACATGGAGCTCAACAGCCTGACATCTGAGGACTCTGCAGTCTATTTCTGTGCAAGAGCCTGGGACCTCTACTACTTTGACTACTGGGGCCAAGGCACCACTCTCACAGTCTCCTCAGCCAAAACGACACCCCCATCTGTCTATCCACTGGCCCCTGGATCTGCTGCCCAAACTAACTCCATGGT…
P01F08_1	1	9	1	HV1S22*01 F	HJ3*01 F	HD2-4*01 F	CTTYYDYDEAWFAYW	HV702	TTYYDYDEAWFAY	GTCTGAGCTGGTGAGGCCTGGAGCTTCAGTGAAGCTGTCCTGCAAGGCTTCTGGCTACACATTCACCAGCTACTGGATGCACTGGGTGAAGCAGAGGCCTGGACAAGGCCTTGAGTGGATTGGAAATATTTATCCTGGTAGTGGTAGTAGTAACTACGATGAGAAGTTCAAGAGCAAGGCCACACTGACTGTAGACACATCCTCCAGCACAGCCTACATGCAGCTCAGCAGCCTGACATCTGAGGACTCTGCGGTCTATTACTGTACAACCTACTATGATTACGACGAGGCCTGGTTTGCTTACTGGGGCCAAGGGACTCTGGTCACTGTCTCTGCAGCCAAAACGACACCCCCATCTGTCTATCCACTGGCCCCTGGATCTGCTGCCCAAACTAACTC…
P01F09_1	1	9	1	HV1-39*01 F	HJ2*01 F	HD1-1*01 F	CARSGNYYYGSSSYYFDCW	HV313	ARSGNYYYGSSSYYFDC	ACCTGAGCTGGTGAAGCCTGGCGCTTCAGTGAAGATATCCTGCAAGGCTTCTGGTTACTCATTCACTGACTACAACATGAACTGGGTGAAGCAGAGCAATGGAAAGAGCCTTGAGTGGATTGGAGTAATTAATCCTAACTATGGTACTACTAGCTACATTCAGAAGTTCAAGGGCAAGGCCACATTGACTGTAGACCAATCTTCCAGCACAGCCTACATGCAGCTCAACAGCCTGACATCTGAGGACTCTGCAGTCTATTACTGTGCAAGATCAGGAAATTATTACTACGGTAGTAGCTCGTACTACTTTGACTGCTGGGGCCAAGGCACCACTCTCACAGTCTCCTCAGCCAAAACGACACCCCCATCTGTCTATCCACTGGCCCCTGGATCTGCTGC…
P01F10_1	1	9	1	HV1-59*01 F	HJ4*01 F	HD1-1*01 F	CARAPLYYGRRPMDYW	HV338	ARAPLYYGRRPMDY	GGCTGAGCTGGTGAGGCCTGGGACTTCAGTGAAGTTGTCCTGCAAGGCTTCTGGCAACACCTTCACCAGCTACTGGATGCACTGGGTCAAGCAGAGGCCTGGACAAGGCCTTGAGTGGATCGGAGTGATTGATCCTTCTGATAGTTATACTAACTACAATCAAAAGTTCAAGGGCAAGGCCACATTGACTGTAGACACATCTTCCAGCACAGCCTACATGCAGCTCAGCAGCCTGACATCTGAGGACTCTGCGGTCTATTACTGTGCAAGAGCCCCCCTTTACTACGGAAGGAGGCCTATGGACTACTGGGGTCAGGGAACCCCAGTCACCGTCTCCTCAGCCAAAACGACACCCCCATCTGTCTATCCACTGGCCCCTGGATCTGCTGCCCAAACTAA…
P01F11_1	1	9	1	HV1-39*01 F	HJ2*01 F	HD1-1*01 F	CTRSGNYYYGSSSYYFDYW	HV313	TRSGNYYYGSSSYYFDY	ACCTGTACTGGTGAGGCCTGGCGCTTCAGTGAAGATATCCTGCAAGGCTTCTGGTTACTCATTCACCGACTACAACATGAATTGGGTGAAGCAGAGCAATGGAAAGAGCCTTGAGTGGATTGGAGTTATTAATCCTAAATATGGTACTACTAGCTACAATCAGAAGTTCAAGGGCAAGGCCACATTGACTGTAGACCAATCTTCCGGCACAGCCTACATGCAGCTCAACAGCCTGACATCTGAGGACTCTGCAGTCTATTACTGTACAAGATCAGGAAATTATTACTACGGTAGTAGCTCGTACTACTTTGACTATTGGGGCCAAGGCACCACTCTCACAGTCTCCTCAGCCAAAACGACACCCCCATCTGTCTATCCACTGGCCCCTGGATCTGCTGC…
P01F12_1	1	9	1	HV1-74*04 F	HJ2*01 F	HD3-2*01 F	CARTARATSYFDYW	HV578	ARTARATSYFDY	GCCTCAGCTGGTTAGGCCTGGGGCTTCAGTGAAGATATCCTGCAAGGCTTCTGGTTACTCATTCACCAGCTACTGGATGCACTGGGTGAAGCAGAGGCCTGGACAAGGTCTTGAGTGGATTGGCATGATTGATCCTTCCGATAGTGAAACTAGGTTAAATCAGAAGTTCAAGGACAAGGCCACATTGACTGTAGACAAATCCTCCAGCACAGCCTACATGCAACTCAGCAGCCCGACATCTGAGGACTCTGCGGTCTATTACTGTGCAAGGACAGCTCGGGCTACGTCCTACTTTGACTACTGGGGCCAAGGCACCACTCTCACAGTCTCCTCAGAGAGTCAGTCCTTCCCAAATGTCTTCCCCC
P01G01_1	1	9	1	HV1S130*01 [F]	HJ2*01 F	HD6-3*01 F	CARGGDPYYFDYW	HV710	ARGGDPYYFDY	GTCTGTGCTGGTGAGGCCTGGAGCTTCAGTGAAGCTGTCCTGCAAGGCTTCTGGCTACACCTTCACCAGCTCCTGGATGCACTGGGCGAAGCAGAGGCCTGGACAAGGCCTTGAGTGGATTGGAGAGATTCATCCTAATAGTGTTAATACTAACTACAATGAGAAGTTCAAGGGCAAGGCCACACTGACTGTAGACACATCCTCCAGCACAGCCTACGTGGATCTCAGCAGCCTGACATCTGAGGACTCTGCGGTCTATTATTGTGCAAGAGGCGGTGATCCGTACTACTTTGACTACTGGGGCCAAGGCACCACTCTCACAGTCTCCTCAGCCAAAACAACAGCCCCATCGGTCTATCCACTGGCCCCTGTGTGTGGAGATACAACTGGCTCCTCGGT…
P01G02_1	1	9	1	HV1-4*01 F	HJ1*01 F	HD1-1*01 F	CARYGYGSSYWYFDVW	HV272	ARYGYGSSYWYFDV	GGCTGAACTGGCAAGACCTGGGGCCTCAGTGAAGATGTCCTGCAAGGCTTCTGGCTACACCTTTACTAGCTACACGATGCACTGGGTAAAACAGAGGCCTGGACAGGGTCTGGAATGTATTGGATACATTAATCCTAGCAGTGGTTATACTAATTACAATCAGAAGTTCAAGGACAAGGCCACATTGACTGCAGACAAATCCTCCAGCACAGCCTACATGCAACTGAGCAGCCTGACATCTGAGGACTCTGCAGTCTATTACTGTGCAAGATACGGCTACGGTAGTAGCTACTGGTACTTCGATGTCTGGGGCGCAGGGACCACGGTCACCGTCTCCTCAGAGAGTCAGTCCTTCCCAAATGTCTTCCCCC
P01G03_1	1	9	1	HV1-39*01 F	HJ2*01 F	HD1-1*01 F	CTRSGNYYYGSSSYYFDYW	HV313	TRSGNYYYGSSSYYFDY	ACCTGAGCTGGTGAGGCCTGGCGCTTCAGTGAAGATATCCTGCAAGGCTTCTGGTTACTCATTCACCGACTACAACATGAATTGGGTGAAGCAGAGCAATGGAAAGAGCCTTGAGTGGATTGGAGTAATTAATCCTAAATATGGTACTACTAGCTACTATCAGAAGTTCAAGGGCAAGGCCACATTGACTGTAGACCAATCTTCCAGCACAGCCTACATGCAGCTCAACAGCCTGACATCTGAGGACTCTGCAGTCTATTACTGTACAAGATCAGGAAATTATTACTACGGTAGTAGCTCGTACTACTTTGACTATTGGGGCCAAGGCACCACTCTCACAGTCTCCTCAGCCAAAACGACACCCCCATCTGTCTATCCACTGGCCCCTGGATCTGCTGC…
P01G04_1	1	9	1	HV10-1*01 F	HJ2*01 F	HD2-3*01 F	CVRGWLLPDYW	HV270	VRGWLLPDY	TGGAGGATTGGTGCAGCCTAAAGGGTCATTGAAACTCTCATGTGCAGCCTCTGGATTCAGCTTCAATACCTACGCCATGAACTGGGTCCGCCAGGCTCCAGGAAAGGGTTTGGAATGGGTTGCTCGCATAAGAAGTAAAAGTAATAATTATGCAACATATTATGCCGATTCAGTGAAAGACAGATTCACCATCTCCAGAGATGATTCAGAAAGCATGCTCTATCTGCAAATGAACAACTTGAAAACTGAGGACACAGCCATGTATTACTGTGTGAGGGGATGGTTACTACCGGACTACTGGGGCCAAGGCACCACTCTCACAGTCTCCTCAGAGAGTCAGTCCTTCCCAAATGTCTTCCCCC
P01G05_1	1	9	1	HV1-72*01 F	HJ3*01 F	HD2-3*01 F	CARWGLLHLAYW	HV057	ARWGLLHLAY	GGCTGAGCTTGTGAAGCCTGGGGCTTCAGTGAAGCTGTCCTGCAAGGCTTCTGGCTACACCTTCACCAGCTACTGGATGCACTGGGTGAAGCAGAGGCCTGGACGAGGCCTTGAGTGGATTGGAAGGATTGATCCTAATAGTGGTGGTACTAAGTACAATGAGAAGTTCAAGAGCAAGGCCACACTGACTGTAGACAAACCCTCCAGCACAGCCTACATGCAGCTCAGCAGCCTGACATCTGAGGACTCTGCGGTCTATTATTGTGCAAGATGGGGGCTACTACATCTTGCTTACTGGGGCCAAGGGACTCTGGTCACTGTCTCTGCAGCCAAAACGACACCCCCATCTGTCTATCCACTGGCCCCTGGATCTGCTGCCCAAACTAACTCCATGGTGAC…
P01G06_1	1	9	1	HV10-1*01 F	HJ4*01 F	HD3-2*02 F	CVRLRLRAMDYW	HV270	VRLRLRAMDY	TGGAGGATTGGTGCAGCCTAAAGGGTCATTGAAACTCTCATGTGCAGCCTCTGGATTCAGCTTCAATACCTACGCCATGAACTGGGTCCGCCAGGCTCCAGGAAAGGGTTTGGAATGGGTTGCTCGCATAAGAAGTAAAAGTAATAATTATGCAACATATTATGCCGATTCAGTGAAAGACAGATTCACCATCTCCAGAGATGATTCAGAAAGCATGCTCTATCTGCAAATGAACAACTTGAAAACTGAGGACACAGCCATGTATTTCTGTGTGCGGCTCAGGCTACGGGCTATGGACTACTGGGGTCAAGGAACCTCAGTCACCGTCTCCTCAGAGAGTCAGTCCTTCCCAAATGTCTTCCCCC
P01G07_1	1	9	1	HV1-82*01 F	HJ4*01 F	HD2-3*01 F	CARSSPGLLPSYYAMDYW	HV364	ARSSPGLLPSYYAMDY	ACCTGAGCTGGTGAAGCCTGGGGCCTCAGTGAAGATTTCCTGCAAAGCTTCTGGCTACGCATTCAGTAGAACTTGGATGAACTGGGTGAAGCAGAGGCCTGGACAGGGTCTTGAGTGGATTGGACGGATTTATCCTGGAGATGGAGATACTAACTACAATGGGAAGTTCAAGGGCAAGGCCACACTGACTGCAGACAAATCCTCCAGCACAGCCTACATGCAGCTCAGCAGCCTGACCTCTGTGGACTCTGCGGTCTATTTCTGTGCAAGAAGTTCCCCGGGGTTACTACCTTCTTACTATGCTATGGACTACTGGGGTCAAGGAACCTCAGTCACCGTCTCCTCAGCCAAAACGACACCCCCATCTGTCTATCCACTGGCCCCTGGATCTGCTGCCCA…
P01G08_1	1	9	1	HV7-3*02 F	HJ2*01 F	HD2-4*01 F	CARVLDYDEDYFDYW	HV158	ARVLDYDEDYFDY	AGGAGGCTTGGTACAGCCTGGGGGTTCTCTGAGACTCTCCTGTGCAACTTCTGGGTTCACCTTCACTGATTACTACATGAGCTGGGTCCGCCAGCCTCCAGGAAAGGCACTTGAGTGGTTGGGTTTTATTAGAAACAAAGCTAATGGTTACACAACAGAGTACAGTGCATCTGTGAAGGGTCGGTTCACCATCTCCAGAGATAATTCCCAAAGCATCCTCTATCTTCAAATGAACACCCTGAGAGCTGAGGACAGTGCCACTTATTACTGTGCAAGAGTCCTTGATTACGACGAGGACTACTTTGACTACTGGGGCCAAGGCACCACTCTCACAGTCTCCTCAGCCAAAACGACACCCCCATCTGTCTATCCACTGGCCCCTGGATCTGCTGCCCAAAC…
P01G09_1	1	9	1	HV1-80*01 F	HJ3*01 F	HD1-1*01 F	CARSDYYGSSYFAWFAYW	HV559	ARSDYYGSSYFAWFAY	GGCTGAGCTGGTGAGGCCTGGGTCCTCAGTGAAGATTTCCTGCAAGGCTTCTGGCTATGCATTCAGTAGCTACTGGATGAACTGGGTGAAGCAGAGGCCTGGACAGGGTCTTGAGTGGATTGGACAGATTTATCCTGGAGATGGTGATACTAACTACAATGGAAAGTTCAAGGGTAAAGCCACACTGACTGCAGACAAATCCTCCAGCACAGCCTACATGCAGCTCAGCAGCCTAACATCTGAGGACTCTGCGGTCTATTTCTGTGCAAGATCCGATTACTACGGTAGTAGCTATTTCGCCTGGTTTGCTTACTGGGGCCAAGGGACTCTGGTCACTGTCTCTGCAGAGAGTCAGTCCTTCCCAAATGTCTTCCCCC
P01G10_1	1	9	1	HV1-80*01 F	HJ2*01 F	HD2-3*01 F	CARGRWKYYFDYW	HV362	ARGRWKYYFDY	GGCTGAGCTGGTGAAGCCTGGGGCCTCAGTGAAGATTTCCTGCAAAGTTTCTGGCTACGCATTCAGTAGCTACTGGATGAACTGGGTGAAGCAGAGGCCTGGAAAGGGTCTTGAGTGGATTGGACAGATTTATCCTGGAGATGGTGATACTAACTACAACGGAAAGTTCAAGGGCAAGGCCACACTGACTGCAGACAAATCCTCCAGCACAGCCTACATGCACCTCAGCAGCCTGACCTCTGAGGACTCTGCGGTCTATTTCTGTGCAAGAGGGAGATGGAAGTACTACTTTGACTACTGGGGCCAAGGCACCACTCTCACAGTCTCCTCAGCCAAAACGACACCCCCATCTGTCTATCCACTGGCCCCTGGATCTGCTGCCCAAACTAACTCCATGGT…
P01G11_1	1	9	1	HV14-3*02 F	HJ4*01 F	HD2-3*01 F	CALMVTTLYAMDYW	HV125	ALMVTTLYAMDY	GGCAGAGCTTGTGAAGCCAGGGGCCTCAGTCAAGTTGTCCTGCACAGGTTCTGGCTTCAACATTAAAGACACCTATATGCACTGGGTGAAGCAGAGGCCTGAACAGGGCCTGGAGTGGATTGGAAGGATTGATCCTGCGAATGGTAATACTAAATATGACCCGAAGTTCCAGGGCAAGGCCACTATAACAGCAGACACATCCTCCAACACAGCCTACCTGCAGCTCAGCAGCCTGACATCTGAGGACACTGCCGTCTATTACTGTGCTTTGATGGTTACTACCCTCTATGCTATGGACTACTGGGGTCAAGGAACCTCAGTCACCGTCTCCTCAGCCAAAACGACACCCCCATCTGTCTATCCACTGGCCCCTGGATCTGCTGCCCAAACTAACTCCAT…
P01G12_1	1	9	1	HV5-17*01 F	HJ2*01 F	HD1-1*01 F	CARRKYYFDYW	HV219	ARRKYYFDY	GGGAGGCTTAGTGAAGCCTGGAGGGTCCCTGAAACTCTCCTGTGCAGCCTCTGGATTCACTTTCAGTGACCATGGAATGCACTGGGTTCGTCAGGCTCCAGAGAAGGGGCTGAAATGGGTTGCATACATTAGTAGTGGCAGTAGTACCGTCTACTATGTAGACACAGTGAAGGGCCGATTCACCATCTCCAGAGACAATGCCAAGAACACCCTGTTCCTGCAAATGACCAGTCTGAGGTCTGAGGACACGGCCATGTATTACTGTGCAAGGCGGAAGTACTACTTTGACTACTGGGGCCAAGGCACCACTCTCACAGTCTCCTCAGAGAGTCAGTCCTTCCCAAATGTCTTCCCCC
P01H01_1	1	9	1	HV5-17*02 F	HJ4*01 F	HD2-1*01 F	CARSNYGTFYAMDYW	HV139	ARSNYGTFYAMDY	GGGAGGCTTAGTGCAGCCTGGAGGGTCCCGGAAACTCTCCTGTGCAGCCTCTGGATTCACTTTCAGTAGCTTTGGAATGCACTGGGTTCGTCAGGCTCCAGAGAAGGGGCTGGAGTGGGTCGCATACATTAGTAGTGGCAGTAGTACCATCTACTATGCAGACACAGTGAAGGGCCGATTCACCATCTCCAGAGACAATCCCAAGAACACCCTGTTCCTGCAAATGACCAGTCTAAGGTCTGAGGACACGGCCATGTATTACTGTGCAAGATCGAACTACGGTACCTTCTATGCTATGGACTACTGGGGTCAAGGAGCCTCAGTCACCGTCTCCTCAGCCAAAACGACACCCCCATCTGTCTATCCACTGGCCCCTGGATCTGCTGCCCAAACTAACTC…
P01H02_1	1	9	1	HV5-12-1*01 F	HJ4*01 F	HD2-1*01 F	CARGNYVYAMDYW	HV160	ARGNYVYAMDY	GGGAGGCTTAGTGAAGCCTGGAGGGTCCCTGAAACTCTCCTGTGCAGCCTCTGGATTCGCTTTCAGTAGCTATGACATGTCTTGGGTTCGCCAGACTCCGGAGAAGAGGCTGGAGTGGGTCGCATACATTAGTAGTGGTGGTGGTAACACCTACTATCCAGACACTGTGAAGGGCCGATTCACCATCTCCAGAGACAATGCCAAGAACACCCTGTACCTGCAAATGAGCAGTCTGAAGTCTGAGGACACAGCCATGTATTACTGTGCAAGGGGTAACTACGTCTATGCTATGGACTACTGGGGTCAAGGAACCTCAGTCACCGTCTCCTCAGCCAAAACGACACCCCCATCTGTCTATCCACTGGCCCCTGGATCTGCTGCCCAAACTAACTCCATGGT…
P01H03_1	1	9	1	HV5-6*01 F	HJ1*01 F	HD1-2*01 F	CARPHDYGYWYFDVW	HV192	ARPHDYGYWYFDV	GGGAGACTTAGTGAAGCCTGGAGGGTCCCTGAAATTCTCCTGTGCAGCCTCTGGATTCAATTTCAGTAGGTATGGCATGTCTTGGGTTCGCCAGACTCCAGACAAGAGGCTGGAGTGGGTCGCAACCATTAGTAGTGGTGGTAGTTACAGCTACTATCCAGACAGTGTGAAGGGGCGATTCACCATCTCCAGAGACAATGCCAAGAACACCCTGTACCTGCAAATGAGCAGTCTGAAGTCTGAGGACACAGCCATGTATTACTGTGCAAGACCGCATGACTACGGCTACTGGTACTTCGATGTCTGGGGCGTAGGGACCACGGTCACCGTCTCCTCAGCCAAAACGACACCCCCATCTGTCTATCCACTGGCCCCTGGATCTGCTGCCCAAACTAACTC…
P01H04_1	1	9	1	HV5-17*01 F	HJ2*01 F	HD1-1*01 F	CARREYYFDYW	HV219	ARREYYFDY	GGGAGGCTTAGTGAAGCCTGGAGGGTCCCTGAAACTCTCCTGTGCACCCTCTGGATTCACTTTCAGTGACTATGGAATGCACTGGGTTCGTCAGGCTCCAGAGAAGGGGCTGGAGTGGGTTGCATACATTAGTAGTGGCAGTAGTACCATCTACTATGCAGACACAGTGAAGGGCCGATTCACCATCTCCAGAGACAATGCCAAGAACACCCTGTTCCTGCAAATGACCAGTCTGAGGTCTGAGGACACGGCCATGTATTACTGTGCAAGGCGGGAGTACTACTTTGACTACTGGGGCCAAGGCACCACTCTCACAGTCTCCTCAGCCAAAACGACACCCCCATCTGTCTATCCACTGGCCCCTGGATCTGCTGCCCAAACTAACTCCATGGTGACCCT…
P01H05_1	1	9	1	HV5-17*01 F	HJ2*01 F	HD1-1*01 F	CARREYYFDYW	HV219	ARREYYFDY	GGGAGGCTTAGTGAAGCCTGGAGGGTCCCTGAAACTCTCCTGTGCAGCCTCTGGATTCACTTTCAGTGACTATGGAATGCACTGGGTTCGTCAGGCTCCAGAGAAGGGACTGGAGTGGGTTGCATACATTAGTAGTGGCAGTAGTACCATCTACTATGCAGACACAGTGAAGGGCCGATTCACCATCTCCAGAGACAATGCCAAGAACACCCTGTTCCTGCAAATGACCAGTCTGAGGTCTGAGGACACGGCCATGTATTACTGTGCAAGGCGGGAGTACTACTTTGACTACTGGGGCCAAGGCACCACTCTCACAGTCTCCTCAGAGAGTCAGTCCTTCCCAAATGTCTTCCCCC
P01H06_1	1	9	1	HV5-17*02 F	HJ2*01 F	HD3-2*01 F	CARETAGYFDYW	HV139	ARETAGYFDY	GGGAGGCTTAGTGCAGCCTGGAGGGTCCCGGAAACTCTCCTGTGCAGCCTCTGGATTCACTTTCAGTAGCTTTGGAATGCACTGGGTTCGTCAGGCTCCAGAGAAGGGGCTGGAGTGGGTCGCATACATTAGTAGTGGCAGTAGTACCATCTACTATGCAGACACAGTGAAGGGCCGATTCACCATCTCCAGAGACAATCCCAAGAACACCCTGTTCCTGCAAATGACCAGTCTAAGGTCTGAGGACACGGCCATGTATTACTGTGCAAGAGAGACTGCTGGGTACTTTGACTACTGGGGCCAAGGCACCACTCTCACAGTCTCCTCAGAGAGTCAGTCCTTCCCAAATGTCTTCCCCC
P01H07_1	1	9	1	HV1S22*01 F	HJ3*01 F	HD2-4*01 F	CTTYYDYDEAWFAYW	HV702	TTYYDYDEAWFAY	GTCTGAGCTGGTGAGGCCTGGAGCTTCAGTGAAGCTGTCCTGCAAGGCTTCTGGCTACACATTCACCAGCTACTGGATGCACTGGGTGAAGCAGAGGCCTGGACAAGGCCTTGAGTGGATTGGAAATATTTATCCTGGTAGTGGTAGTACTAACTACGATGAGAAGTTCAAGAGCAAGGCCACACTGACTGTAGACACATCCTCCAGCACAGCCTACATGCAGCTCAGCAGCCTGACATCTGAGGACTCTGCGGTCTATTACTGTACAACCTACTATGATTACGACGAGGCCTGGTTTGCTTACTGGGGCCAAGGGACTCTGGTCACTGTCTCTGCAGCCAAAACGACACCCCCATCTGTCTATCCACTGGCCCCTGGATCTGCTGCCCAAACTAACTC…
P01H08_1	1	9	1	HV1-53*01 F	HJ3*01 F	HD2-4*01 F	CARSDDYDVSPFAYW	HV329	ARSDDYDVSPFAY	GACTGAACTGGTGAAGCCTGGGGCTTCAGTGAAGCTGTCCTGCAAGGCTTCTGGCTACACCTTCACCACCTACTGGATGCACTGGGTGAAGCAGAGGCCTGGACAAGGCCTTGAGTGGATTGGAAATATTAATCCTAGGAATGGTTATACTAACTACAATGAGAAGTTCAAGAGCAAGGCCACACTGACTTTAGACAAATCCTCCAGCACAGCCTACATGCACCTCAGCAGCCTGACATCTGAGGACTCTGCGGTCTATTATTGTGCAAGATCTGATGATTACGACGTTAGCCCGTTTGCTTACTGGGGCCAAGGGACTCTGGTCACTGTCTCTGCAGCCAAAACAACAGCCCCATCGGTCTATCCACTGGCCCCTGTGTGTGGAGGTACAACTGGCTC…
P01H09_1	1	9	1	HV3-1*02 F	HJ4*01 F	HD2-3*01 F	FTREIYDGYYVGAVDYW	HV138	TREIYDGYYVGAVDY	ACCTGACCTGGTGAAACCTTCTCAGTCACTTTCACTCACCTGCACTGTCACTGGCTACTCCATCACCAGTGGTTATAGCTGGCACTGGATCCGGCAGTTTCCAGGAAACAAACTGGAATGGCTGGGCTACATACACTACAGTGGTAGCACTAACTACAACCCATCTCTCAAAAGTCGAATCTCTATCACTCGAGACACATCCAAGAACCAGTTCTTCCTGCAGTTGAGTTCTGTGACTACTGAGGACACAGCCACATATTACTTTACAAGAGAGATCTATGATGGTTACTACGTTGGTGCTGTGGACTACTGGGGTCAAGGAACCTCAGTCACCGTCTCCTCAGAGAGTCAGTCCTTCCCAAATGTCTTCCCCC
P01H10_1	1	9	1	HV1-4*01 F	HJ1*01 F	HD1-1*01 F	CARYDYGSSYWYFDVW	HV272	ARYDYGSSYWYFDV	GGCTGAACTGGCAAGACCTGGGGCCTCAGTGAAGATGTCCTGCAAGGCTTCTGGCTACACCTTTACTAACTACACGATGCACTGGGTAAAACAGAGGCCTGGACAGGGTCTGGAATGGATTGGATACATTAATCCTAGCAGTGGTTATACTAATTACAATCAGAAGTTCAAGGACAAGGCCACATTGACTGCAGACAAGTCCTCCAGCACAGCCTACATGCAACTGAGCAGCCTGACATCTGAGGACTCTGCAGTCTATTACTGTGCAAGATACGACTACGGTAGTAGCTACTGGTACTTCGATGTCTGGGGCGCAGGGACCACGGTCACCGTCTCCTCAGAGAGTCAGTCCTTCCCAAATGTCTTCCCCC
P01H11_1	1	9	1	HV1-39*01 F	HJ2*01 F	HD1-1*01 F	CARSGNYYYGSSSYYFDYW	HV313	ARSGNYYYGSSSYYFDY	ACCTGAGCTGGTGAAGCCTGGCGCTTCAGTGAAGATATCCTGCAAGGCTTCTGATTACTCATTCACCGACTACAACATGAATTGGGTGAAACAGAGCAATGGAAAGAGCCTTGAGTGGATTGGAGTAATTAATCCTAAATATGGTACTACTAGCTACAATCAGGAGTTCAAGGGCAAGGCCACATTGACTGTAGACCAATCTTCCAGCACAGCCTACATGCAGCTCAACAGCCTGACATCTGAGGACTCTGCAGTCTATTACTGTGCACGATCAGGAAATTATTACTACGGTAGTAGCTCGTACTACTTTGACTATTGGGGCCAAGGCACCACTCTCACAGTCTCCTCAGCCAAAACGACACCCCCATCTGTCTATCCACTGGCCCCTGGATCTGCTGC…
P01H12_1	1	9	1	HV1-80*01 F	HJ3*01 F	HD1-1*01 F	CARSDYYGSSYPAWFAYW	HV559	ARSDYYGSSYPAWFAY	GGCTGAGCTGGTGAGGCCTGGGTCCTCAGTGAAGATTTCCTGCAAGGCTTCTGGCTATGCATTCAGTAACTACTGGATGAACTGGGTGAAGCAGGGGCCTGGACAGGGTCTTGAGTGGATTGGACAGATTTATCCTGGAGATGGTGATACTTACTACAATGGAAAATTCAAGGGTAAAGCCACACTGACTGCAGACAAATCCTCCACCACAGCCTACATGCAGCTCAGCAGCCTAACATCTGAGGACTCTGCGGTCTATTTCTGTGCAAGATCCGATTACTACGGTAGTAGCTACCCCGCCTGGTTTGCTTACTGGGGCCAAGGGACTCTGGTCACTGTCTCTGCAGAGAGTCAGTCCTTCCCAAATGTCTTCCCCC
P02A01_1	1	9	2	HV7-3*01 F	HJ2*01 F	HD2-4*01 F	CARYNDYDEDYFDYW	HV245	ARYNDYDEDYFDY	AGGAGGCTTGGTACAGCCTGGGGGTTCTCTGAGTCTCTCCTGTGCAGCTTCTGGATTCACCTTCACTGATTACTACATGAGCTGGGTCCGCCAGCCTCCAGGGAAGGCACTTGAGTGGTTGGGTTTTATTAGAAACAAAGCTAATGGTTACACAACAGAGTACAGTGCATCTGTGAAGGGTCGGTTCACCATCTCCAGAGATAATTCCCAAAGCATCCTCTATCTTCAAATGAATGCCCTGAGAGCTGAGGACAGTGCCACTTATTACTGTGCAAGATATAATGATTACGACGAAGACTACTTTGACTACTGGGGCCAAGGCACCACTCTCACAGTCTCCTCAGCCAAAACGACACCCCCATCTGTCTATCCACTGGCCCCTGGATCTGCTGCCCAAAC…
P02A02_1	1	9	2	HV1S22*01 F	HJ3*01 F	HD2-14*01 F	CTGGRGAWFAYW	HV702	TGGRGAWFAY	GTCTGAGCTGGTGAGGCCTGGAGCTTCAGTGAAGCTGTCCTGCAAGGCTTCTGGCTACACATTCACCACCTACTGGATGCACTGGGTGAAGCAGAGGCCTGGACAAGGCCTTGAGTGGATTGGAAATATTTATCCTGGTAGTGGTAGTACTAACTACGATGAGAAGTTCAAGAGCAAGGCCACACTGACTGTAGACACATCCTCCAGCACAGCCTACATGCAGCTCAGCAGCCTGACATCTGAGGACTCTGCGGTCTATTACTGTACCGGGGGACGAGGGGCCTGGTTTGCTTACTGGGGCCAAGGGACTCTGGTCACTGTCTCTGCAGCCAAAACGACACCCCCATCTGTCTATCCACTGGCCCCTGGATCTGCTGCCCAAACTAACTCCATGGTGAC…
P02A04_1	1	9	2	HV1S16*01 P	HJ1*01 F	HD1-3*01 F	CTIISSHWYFDVW	HV650	TIISSHWYFDV	GGCTGAACTGGTGAAGCCTGGGGCTTCAGTGAAGTTGTCCTGCAAGGCTTCTGGCTACACCTTCACCAGCTACTGGATGCACTGGGTGAAGCTGAGGCCTGGACAAGGCTTTGAGTGGATTGGAGAGATTAATCCTAGCAATGGTGGTACTAATTACAATGAGAAGTTCAAGAGAAAGGCCACACTGACTGTAGACAAATCCTCCAGCACAGCCTACATGCAACTCAGCAGCCTGACATCTGAGGACTCTGCGGTCTATTACTGTACAATAATAAGTAGTCACTGGTACTTCGATGTCTGGGGCGCAGGGACCACGGTCACCGTCTCCTCAGAGAGTCAGTCCTTCCCAAATGTCTTCCCCC
P02A05_1	1	9	2	HV5-17*01 F	HJ2*01 F	HD2-5*01 F	CARSNYYFDYW	HV219	ARSNYYFDY	GGGAGGCATAGTGAAGCCTGGAGGGTCCCTGAAACTCTCCTGTGCAGCCTCTGGATTCACTTTCAGTGACTATGGAATGCACTGGGTTCGTCAGGCTCCAGAGAAGGGGCTGGAGTGGGTTGCATACATTAGAAGTGGCAGTAGTACCATCTACTATGCAGACACAGTGAAGGGCCGATTCACCATCTCCAGAGACAATGCCAAGAACACCCTGTTCCTGCAAATGACCAGTCTGAGGTCTGAGGACACGGCCATGTATTACTGTGCGAGGAGTAACTACTACTTTGACTACTGGGGCCAAGGCACCACTCTCACAGTCTCCTCAGAGAGTCAGTCCTTCCCAAATGTCTTCCCCC
P02A06_1	1	9	2	HV3-8*02 F	HJ4*01 F	HD1-2*01 F	CARLLRLGDAMDYW	HV128	ARLLRLGDAMDY	ACCTAGCCTCGTGAAACCTTCTCAGACTCTGTCCCTCACCTGTTCTGTCACTGGCGACTCCATCACCAGTGGTTACTGGAACTGGATCCGGAAATTCCCACGGAATAAACTTGAGTACATGGGGTACATAAGCTACAGTGGTAGCACTTACTACAATCCATCTCTCAAAAGTCGAATCTCCATCACTCGAGACACATCCAAGAACCAGTACTACCTGCAGTTGAATTCTGTGACTACTGAGGACACAGCCACATATTACTGTGCAAGATTACTACGGCTAGGGGATGCTATGGACTACTGGGGTCAAGGAACCTCAGTCACCGTCTCCTCAGAGAGTCAGTCCTTCCCAAATGTCTTCCCCC
P02A07_1	1	9	2	HV1-52*01 F	HJ3*01 F	HD2-10*01 F	CARSSYGNYLMFAYW	HV328	ARSSYGNYLMFAY	GGCTGAGCTGGTGAGGCCTGGGTCTTCAGTGAAGCTGTCCTGCAAGGCTTCTGGCTACACCTTCACCAGCTACTGGATGCATTGGGTGAAGCAGAGGCCTATACAAGGCCTTGAATGGATTGGTAACATTGACCCTTCTGATAGTGAAACTCACTACAATCAAAAGTTCAAGGACAAGGCCACATTGACTGTAGACAAATCCTCCAGCACAGCCTACATGCAGCTCAGCAGCCTGACATCTGAGGACTCTGCGGTCTATTACTGTGCAAGATCCTCCTATGGTAACTACCTCATGTTTGCTTACTGGGGCCAAGGGACTCTGGTCACTGTCTCTGCAGCCAAAACGACACCCCCATCTGTCTATCCACTGGCCCCTGGATCTGCTGCCCAAACTAACTC…
P02A08_1	1	9	2	HV1-22*01 F	HJ3*01 F	HD4-1*01 F	CARTGLGRAWFGYW	HV297	ARTGLGRAWFGY	ACCTGAGCTGGTGAAGCCTGGGGCTTCAGTGAAGATGTCCTGCAAGGCTTCTGGATACACATTCACTGACTACAACATGCACTGGGTGAAGCAGAGCCATGGAAAGAGCCTTGAGTGGATTGGATATATTAACCCTAACAATGGTGGTACTAGGTACAACCAGAAGTTCAAGGGCAAGGCCACATTGACTGTAAACAAGTCCTCCAGCACAGCCTACATGGAGCTCCGCAGCCTGACATCGGAGGATTCTGCAGTCTATTACTGTGCAAGAACGGGACTGGGACGAGCCTGGTTTGGTTACTGGGGCCAAGGGACTCTGGTCACTGTCTCTGCAGCCAAAACGACACCCCCATCTGTCTATCCACTGGCCCCTGGATCTGCTGCCCAAACTAACTCCAT…
P02A09_1	1	9	2	HV3-8*02 F	HJ4*01 F	HD1-2*01 F	CARLLRLGDAMDYW	HV128	ARLLRLGDAMDY	ACCTAGCCTCGTGAAACCTTCTCAGACTCTGTCCCTCACCTGTTCTGTCACTGGCGACTCCATCACCAGTGGTTACTGGAACTGGATCCGGAAATTCCCAGGGAATAAACTTGAGTACATGGGGTACATAAGCTACAGTGGTAGCACTTACTACAATCCATCTCTCAAAAGTCGAATCTCCATCACTCGAGACACATCCAAGAACCAGTACTACCTGCAGTTGAATTCTGTGACTACTGAGGACACAGCCACATATTACTGTGCAAGATTACTACGGCTAGGGGATGCTATGGACTACTGGGGTCAAGGAACCTCAGTCACCGTCTCCTCAGAGAGTCAGTCCTTCCCAAATGTCTTCCCCC
P02A11_1	1	9	2	HV5-17*01 F	HJ2*01 F	HD1-1*01 F	CARGNYFDYW	HV219	ARGNYFDY	GGGAGGCTTAGTGAAGCCTGGAGGGTCCCTGAAACTCTCCTGTGCAGCCTCTGGATTCACTTTCAGTGACTATGGAATGCACTGGGTTCGTCAGGCTCCAGAGAAGGGGCTGGAGTGGGTTGCATACATTAGTAGTGACAGTAGTACCATCTACTATGCAGACACAGTGAAGGGCCGATTCACCATCTCCAGAGACAATGCCAAGAACACCCTGTTCCTGCAAATGACCAGTCTGAGGTCTGAGGACACGGCCATGTATTACTGTGCAAGGGGTAACTACTTTGACTACTGGGGCCAAGGCACCACTCTCACAGTCTCCTCAGAGAGTCAGTCCTTCCCAAATGTCTTCCCCC
P02B01_1	1	9	2	HV1-77*01 F	HJ2*01 F	HD1-2*01 F	CARYAHYYGYEYW	HV604	ARYAHYYGYEY	ACCTGAGCTGGTGAAGCCTGGGGCTTCAGTGAAGATGTCCTGCAAGGCTTCTGGATACACATTCACTGACTATGTTATAAGCTGGGTGAAGCAGAGAACTGGACAGGGCCTTGAGTGGATTGGAGAGATTTATCCTGGAAGTTGTAGTACTTACTACAATGAGAGGTTCAAGGGCAAGGCCACACTGACTGCAGACAAATCCTCCAACACAGCCTACATGCAGCTCAGCAGCCTGACATCTGAGGACTCTGCGGTCTATTTCTGTGCAAGATATGCCCATTACTACGGCTACGAATACTGGGGCCAAGGCACCACTCTCACAGTCTCCTCAGCCAAAACGACACCCCCATCTGTCTATCCACTGGCCCCTGGATCTGCTGCCCAAACTAACTCCATGGT…
P02B02_1	1	9	2	HV1S22*01 F	HJ3*01 F	HD2-14*01 F	CTGGRGAWFAYW	HV702	TGGRGAWFAY	GTCTGAGCTGGTGAGGCCTGGAGCTTCAGTGAAGCTGTCCTGCAAGGCTTCTGGCTACACATTCACCACCTACTGGATACACTGGGTGAAGCAGAGGCCTGGACAAGGCCTTGAGTGGATTGGAAATATTTATCCTGGTAGTGGTAATACTAACTCCGATGAGAAGTTCAAGAGCAAGGCCACACTGACTGTAGACACATCCTCCAGCACAGCCTACATGCAGCTCAGCAGCCTGACATCTGAGGACTCTGCGGTCTATTACTGTACCGGGGGACGAGGGGCCTGGTTTGCTTACTGGGGCCAAGGGACTCTGGTCACTGTCTCTGCAGCCAAAACGACACCCCCATCTGTCTATCCACTGGCCCCTGGATCTGCTGCCCAAACTAACTCCATGGTGAC…
P02B03_1	1	9	2	HV1-78*01 F	HJ3*01 F	HD2-3*01 F	CAREVYDGYYLAWFAYW	HV360	AREVYDGYYLAWFAY	CGCTGAGTTGGTGAAACCTGGAGCTTCAGTGAAGATATCCTGCAAGGTTTCTGGCTACACCTTCACTGACCATACTATTCACTGGATGAAGCAGAGGCCTGAACAGGGCCTGGAATGGATTGGATATATTTATCCTAGAGATGGTAGTACTAAGTACAATGAGAAGTTCAAGGGCAAGGCCACATTGACTGCAGACAAATCCTCCAGCACAGCCTACATGCAGCTCAACAGCCTGACATCTGAGGACTCTGCAGTCTATTTCTGTGCAAGAGAGGTCTATGATGGTTACTACCTGGCCTGGTTTGCTTACTGGGGCCAAGGGACTCTGGTCACTGTCTCTGCAGAGAGTCAGTCCTTCCCAAATGTCTTCCCCC
P02B04_1	1	9	2	HV1-52*01 F	HJ3*01 F	HD2-10*01 F	CARSSYGNYLMFAYW	HV328	ARSSYGNYLMFAY	GGCTGAGCTGGTGAGGCCTGGGTCTTCAGTGAAGCTGTCCTGCAAGGCTTCTGGCTACACCTTCACCAGCTACTGGATGCATTGGGTGAAACTGAGGCCTATACAAGGCCTTGAATGGATTGGTAACATTGACCCTTCTGATAGTGAAACTCACTACAATCAAAAGTTCAAGGACAAGGCCACATTGACTGTAGACAAATCCTCCAGCACAGCCTACATGCAGCTCAGCAGCCTGACATCTGAGGACTCTGCGGTCTATTACTGTGCAAGATCCTCCTATGGTAACTACCTCATGTTTGCTTACTGGGGCCAAGGGACTCTGGTCACTGTCTCTGCAGAGAGTCAGTCCTTCCCAAATGTCTTCCCCC
P02B06_1	1	9	2	HV3-3*01 F	HJ4*01 F	HD1-1*01 F	CVLRSRAMDYW	HV248	VLRSRAMDY	ACCTAGCCTGGTGAGACCTTCTCAGACACTCTCCCTTACCTGCACTGTTACTGGCTTCTCCATCAACAGTGATTGTTACTGGATCTGGATCCGGCAGTTTCCAGGAAACAAACTGGAGTACATCGGGTACACATTCTACAGTGGTGTCACTTACTACAACCCATCTCTTGAAAGTCGAACGTACATAACGCGTGACACATCTAAGAACCAGTTCTCACTGAAGTTGAGTTCTGTGACTACTGAGGACACAGCCACTTACTACTGTGTTCTACGGTCTAGGGCTATGGACTACTGGGGTCAAGGAACCTCAGTCACCGTCTCCTCAGCCAAAACGACACCCCCATCTGTCTATCCACTGGCCCCTGGATCTGCTGCCCAAACTAACTCCATGGTGACCCT…
P02B07_1	1	9	2	HV1-52*01 F	HJ3*01 F	HD2-10*01 F	CARSSYGYYLMFAYW	HV328	ARSSYGYYLMFAY	GGCTGAGCTGGTGAGGCCTGGGTCTTCAGTGAAGCTGTCCTGCAAGGCTTCTGGCTACACCTTCACCAGCTACTGAATGCATTGGGTGAAGCAGAGGCCTATACAAGGCCTTGAATGGATTGGTAGCATTGACCCTTCTGATAGTGAAACTCACTACAATCAAAAGTTCAAGGACAAGGCCACATTGACTGTAGACAAATCCTCCAGCACAGCCTACATGCAGCTCAGCAGCCTGACATCTGAGGACTCTGCGGTCTATTACTGTGCAAGATCCTCCTATGGTTACTACCTCATGTTTGCTTACTGGGGCCAAGGGACTCTGGTCACTGTCTCTGCAGCCAAAACGACACCCCCATCTGTCTATCCACTGGCCCCTGGATCTGCTGCCCAAACTAACTC…
P02B08_1	1	9	2	HV10-1*02 F	HJ2*01 F	HD2-1*01 F	CVRQPGTVYFDYW	HV028	VRQPGTVYFDY	TGGAGGATTGGTGCAGCCTAAAGGGTCATTGAAACTCTCATGTGCAGCCTCTGGATTCACCTTCAATACCTACGCCATGAACTGGGTCCGCCAGGCTCCAGGAAAGGGTTTGGAATGGGTTGCTCGCATAAGAAGTAAAAGTAATAATTATGCAACATATTATGCCGATTCAGTGAAAGACAGGTTCACCATCTCCAGAGATGATTCACAAAGCATGCTCTATCTGCAAATGAACAACTTGAAAACTGAGGACACAGCCATGTATTACTGTGTGAGACAACCGGGAACTGTTTACTTTGACTACTGGGGCCAAGGCACCACTCTCACAGTCTCCTCAGAGAGTCAGTCCTTCCCAAATGTCTTCCCCC
P02B09_1	1	9	2	HV5-17*02 F	HJ4*01 F		CARSDYAMDYW	HV139	ARSDYAMDY	GGGAGGCTTAGTGCAGCCTGGAGGGTCCCGGAAACTCTCCTGTGCAGCCTCTGGATTCACTTTCAGTAGCTTTGGAATGCACTGGGTTCGTCAGGCTCCAGAGAAGGGGCTGGAGTGGGTCGCATACATTAGTAGTGGCAGTAGTACCATCTACTATGCAGACACAGTGAAGGGCCGATTCACCATCTCCAGAGACAATCCCAAGAACACCCTGTTCCTGCAAATGACCAGTCTAAGGTCTGAGGACACGGCCATGTATTATTGTGCAAGATCCGACTATGCTATGGACTACTGGGGTCAAGGAACCTCAGTCACCGTCTCCTCAGAGAGTCAGTCCTTCCCAAATGTCTTCCCCC
P02B10_1	1	9	2	HV5-9*02 F	HJ3*01 F	HD1-2*01 F	CARHEDITTATFAYW	HV131	ARHEDITTATFAY	GGGAGGCTTAGTGAAGCCTGGAGGGTCCCTGAAACTCTCCTGTGCAGCCTCTGGATTCGCTTTCAGTAGCTATGACATGTCTTGGGTTCGCCAGACTCCGGAGAAGAGGCTGGAGTGGGTCGCAATCATTAGTAGTGGTGGTAGTTACACCTACTATCCAGACAGTGTGAAGGGCCGATTCACCATCTCCAGAGACAATGCCAGGAACACCCTGTACCTGCAAATGAGCAGTCTGAGGTCTGAGGACACGGCCTTGTATTACTGTGCAAGACATGAGGACATTACTACGGCTACGTTTGCTTACTGGGGCCAAGGGACTCTGGTCACTGTCTCTGCAGAGAGTCAGTCCTTCCCAAATGTCTTCCCCC
P02B11_1	1	9	2	HV1-81*01 F	HJ2*01 F	HD1-2*01 F	CARYAHYYGYEYW	HV604	ARYAHYYGYEY	ACCTGAGCTGGTGAAGCCTGGGGCTTCAGTGAAGATGTCCTGTAAGGCTTCTGGATACACATTCACTGACTATGTTATAAGCTGGGTGAAGCAGAGAACTGGACAGGGCCTTGAGTGGATTGGAGAGATTTATCCTGGAAGTGATACTTACTACAATGAGAAGTTCAAGGGCAAGGCCACACTGACTGCAGACAAATCCTCCAACACAGCCTACATGCAGCTCAGCAGCCTGACATCTGAGGACTCTGCGGTCTATTTCTGTGCAAGATATGCCCATTACTACGGCTACGAGTACTGGGGCCAAGGCACCACTCTCACAGTCTCCTCAGCCAAAACGACACCCCCATCTGTCTATCCACTGGCCCCTGGATCTGCTGCCCAAACTAACTCCATGGTGAC…
P02B12_1	1	9	2	HV1-9*01 F	HJ1*01 F	HD1-2*01 F	CARGPLLRLFWYFDVW	HV386	ARGPLLRLFWYFDV	AGCTGAGCTGATGAAGCCTGGGGCCTCAGTGAAGATATCCTGCAAGGCTACTGGCTACACATTCAGTAGCTACTGGATAGAGTGGGTAAAGCAGAGGCCTGGACATGGCCTTGAGTGGATTGGAGAGATTTTACCTGGAAGTGGTAGTACTAACTACAATGAGAAGTTCAAGGGCAAGGCCACATTCACTGCAGATACATCCTCCAACACAGCCTACATGCAACTCAGCAGCCTGACATCTGACGACTCTGCCGTCTATTACTGTGCAAGAGGCCCATTACTACGGCTCTTCTGGTACTTCGATGTCTGGGGCGCAGGGACCACGGTCACCGTCTCCTCAGAGAGTCAGTCCTTCCCAAATGTCTTCCCCC
P02C01_1	1	9	2	HV1-39*01 F	HJ2*01 F	HD1-1*01 F	CARSGNYYYDSSSFYFDYW	HV313	ARSGNYYYDSSSFYFDY	ACCTGAGCTGATGAAGCCTGGCGCTTCAGTGAAGATATCCTGCAAGGCTTCTGGTTACTCATTCACCGACTACAACATGAATTGGGTGAAGCAGAGCAATGGAAAGAGCCTTGAATGGATTGGAGTAATTAATCCTAAATATGGTACTACTAACTACAATCAGAAGTTCAAGGGCAAGGCCACATTGACTGTAGACCAATCTTCCAGCGCAGCCTACATGCAGCTCAACAGCCTGACATCTGAGGACTCTGCAGTCTATTACTGTGCAAGATCAGGAAATTATTACTACGATAGTAGCTCGTTCTACTTTGACTATTGGGGCCAAGGCACCACTCTCACAGTCTCCTCAGCCAAAACGACACCCCCATCTGTCTATCCACTGGCCCCTGGATCTGCTGC…
P02C02_1	1	9	2	HV1S22*01 F	HJ3*01 F	HD2-4*01 F	CTTYYDYDEAWFAYW	HV702	TTYYDYDEAWFAY	GTCTGAGCTGGTGAGGCCTGGAGCTTCAGTGAAGCTGTCCTGCAAGGCTTCTGGCTACACATTCACCAGCTACTGGATGCACTGGGTGAAGCAGAGGCCTGGACAAGGCCTTGAGTGGATTGGAAATATTTATCCTGGTAGAGGTAGTACTAACTACGATGAGAAGTCCAAGAGCAAGGCCACACTGACTGTAGACACATCCTCCAGCACAGCCTACATGCAGCTCAGCAGCCTGACATCTGAGGACTCTGCGGTCTATTACTGTACAACCTACTATGATTACGACGAGGCCTGGTTTGCTTACTGGGGCCAAGGGACTCTGGTCACTGTCTCTGCAGCCAAAACGACACCCCCATCTGTCTATCCACTGGCCCCTGGATCTGCTGCCCAAACTAACTC…
P02C03_1	1	9	2	HV7-3*01 F	HJ2*01 F	HD2-4*01 F	CARYNDYDEDYFDYW	HV245	ARYNDYDEDYFDY	AGGAGGCTTGGTACAGCCTGGGGGTTCTCTGAGTCTCTCCTGTGCAGCTTCTGGATTCACCTTCACTGATTACTACATGAGCTGGGTCCGCCAGCCTCCAGGGAAGGCACTTGAGTGGTTGGGTTTTATTAGAAACAAAGCTAATGGTTACACAACAGAGTACAGTGCATCTGTGAAGGGTCGGTTCACCATCTCCAGAGATAATTCCCAAAGCATCCTCTATCTTCAAATGAATGCCCTGAGAGCTGAGGACAGTGCCACTTATTACTGTGCAAGATATAATGATTACGACGAAGACTACTTTGACTACTGGGGCCAAGGCACCACTCTCACAGTCTCCTCAGCCAAAACGACACCCCCATCTGTCTATCCACTGGCCCCTGGATCTGCTGCCCAAAC…
P02C04_1	1	9	2	HV1-14*01 F	HJ3*01 F	HD2-4*01 F	CAREGNYDYEFAYW	HV286	AREGNYDYEFAY	ACCTGAGCTGGTAAAGCCTGGGGCTTCAGTGAAGATGTCCTGCAAGGCTTCTGGATACACATTAACTAGCTATGTTATGCACTGGGTGAAGCAGAAGCCTGGGCAGGACCTTGAGTGGATTGGATATATTAATCCTTACAATGATGGTACTAAGTACAATGAGAAGTTCAAAGGCAAGGCCACACTGACTTCAGACAAATCCTCCAGCACAGCCTACATGGAGCTCAGCAGCCTGACCTCTGAGGACTCTGCGGTCTATTACTGTGCAAGAGAGGGGAATTATGATTACGAGTTTGCTTACTGGGGCCAAGGGACTCTGGTCACTGTCTCTGCAGAGAGTCAGTCCTTCCCAAATGTCTTCCCCC
P02C05_1	1	9	2	HV1-9*01 F	HJ2*01 F	HD2-1*01 F	CARATTVVV	HV386	ARATTVVVGQGTTLTVSS	AGCTGAGCTGATGAAGCCTGGGGCCTCAGTGAAGATATCCTGCAAGGCTACTGGCTACACATTCAGTAGCTACTGGATAGAGTGGGTAAAGCAGAGGCCTGGACATGGCCTTGAGTGGATTGGAGAGATTTTACCTGGAAGTGGTAGTACTAACTACAATGAGAAGTTCAAGGGCAAGGCCACATTCACTGCAGATACATCCTCCAACACAGCCTACATGCAACTCAGCAGCCTGACATCTGAGGACTCTGCCGTCTATTACTGTGCAAGAGCTACTACGGTAGTAGTGGGCCAAGGCACCACTCTCACAGTCTCCTCAGAGAGTCAGTCCTTCCCAAATGTCTTCCCCC
P02C06_1	1	9	2	HV1-19*01 F	HJ2*01 F	HD1-1*01 F	CARSVTTVVAPYYFDYW	HV293	ARSVTTVVAPYYFDY	ACCTGTGCTGGTGAAGCCTGGGGCTTCAGTGAAGATGTCCTGTAAGGCTTCTGGATACACATTCACTGACTACTATTTGAACTGGGTGAAGCAGAGCCATGGAAAGAGCCTTGAGTGGATTGGAGTTATTAATCCTTACAACGGTGGTACTAGCTACAACCAGAAGTTCAAGGGCAGGGCCACATTGACTGTTGACAAGTCCTCCAGCACAGCCTACATGGAGCTCAACAGCCTGACATCTGAGGACTCTGCAGTCTATTACTGTGCAAGATCTGTTACTACGGTAGTAGCCCCGTACTACTTTGACTACTGGGGCCAAGGCACCACTCTCACAGTCTCCTCAGCCAAAACGACACCCCCATCTGTCTATCCACTGGCCCCTGGATCTGCTGCCCAAAC…
P02C07_1	1	9	2	HV1S130*01 [F]	HJ2*01 F	HD6-3*01 F	CARGGDPYYFDYW	HV710	ARGGDPYYFDY	GTCTGTGCTGGTGAGGCCTGGAGCTTCAGTGAAGCTGTCCTGCAAGGCTTCTGGCTACACCTTCAGCAGCTCCTGGATGCACTGGGCGAAGCAGAGGCCTGGACAAGGCCTTGAGTGGATTGGAGAGATTCATCCTAATAGTGTTAATACTAACTACAATGAGAAGTTCAAGGGCAAGGCCACACTGACTGTAGACACATCCTCCAGCACAGCCTACGTGGATCTCAGCAGCCTGACATCTGAGGACTCTGCGGTCTATTACTGTGCAAGAGGCGGTGATCCGTACTACTTTGACTACTGGGGCCAAGGCACCACTCTCACAGTCTCCTCAGCCAAAACAACAGCCCCATCGGTCTATCCACTGGCCCCTGTGTGTGGAGATACAACTGGCTCCTCGGT…
P02C08_1	1	9	2	HV7-3*01 F	HJ2*01 F	HD2-4*01 F	CARYNDYDEDYFDYW	HV245	ARYNDYDEDYFDY	AGGAGGCTTGGTACAGCCTGGGGGTTCTCTGAGTCTCTCCTGTGCAGCTTCTGGATTCACCTTCACTGATTACTACATGAGCTGGGTCCGCCAGCCTCCAGGGAAGGCACTTGAGTGGTTGGGTTTTATTAGAAACAAAGCTAATGGTTACACAACAGAGTACAGTGCATCTGTGAAGGGTCGGTTCACCATCTCCAGAGATAATTCCCAAAGCATCCTCTATCTTCAAATGAATGCCCTGAGAGCTGAGGACAGTGCCACTTATTACTGTGCAAGATATAATGATTACGACGAAGACTACTTTGACTACTGGGGCCAAGGCACCACTCTCACAGTCTCCTCAGCCAAAACGACACCCCCATCTGTCTATCCACTGGCCCCTGGATCTGCTGCCCAAAC…
P02C09_1	1	9	2	HV1-42*01 F	HJ3*01 F	HD2-3*01 F	CASSRWLLRPWFAYW	HV315	ASSRWLLRPWFAY	ACCTGAGCTGGTGAAGCCTGGGGCTTCAGTGAAGATATCCTGCAAGGCTTCTGGTTACTCATTCACTGGCTACTACATGAACTGGGTGAAGCAAAGTCCTGAAAAGAGCCTTGAGTGGATTGGAGAGATTAATCCTAGCACTGGTGGTACTACCTACAACCAGAAGTTCAAGGCCAAGGCCACATTGACTGTAGACAAATCCTCCAGCACAGCCTACATGCAGCTCAAGAGCCTGACATCTGAGGACTCTGCAGTCTATTACTGTGCAAGTTCTCGATGGTTACTACGTCCCTGGTTTGCTTACTGGGGCCAAGGGACTCTGGTCACTGTCTCTGCAGAGAGTCAGTCCTTCCCAAATGTCTTCCCCC
P02C10_1	1	9	2	HV1-52*01 F	HJ3*01 F	HD2-10*01 F	CARSSYGNYLMFAYW	HV328	ARSSYGNYLMFAY	GGCTGAGCTGGTGAGGCCTGGGTCTTCAGTGAAGCTGTCCTGCAAGGCTTCTGGCTACACCTTCACCAGCTACTGGATGCATTGGGTGAAGCAGAGGCCTATACAAGGCCTTGAATGGATTGGTAACATTGACCCTTCTGATAGTGAAACTCACTACAATCAAAAGTTCAAGGACAAGGCCACATTGACTGTAGACAAATCCTCCAGCACAGCCTACATGCAGCTCAGCAGCCTGACATCTGAGGACTCTGCGGTCTATTACTGTGCAAGATCCTCCTATGGTAACTACCTCATGTTTGCTTACTGGGGCCAAGGGACTCTGGTCACTGTCTCTGCAGAGAGTCAGTCCTTCCCAAATGTCTTCCCCC
P02C11_1	1	9	2	HV1-9*01 F	HJ1*01 F	HD1-2*01 F	CARGPLLRLFWYFDVW	HV386	ARGPLLRLFWYFDV	AGCTGAGCTGATGAAGCCTGGGGCCTCAGTGAAGATATCCTGCAAGGCTACTGGCTACACATTCAGTAGCTACTGGATAGAGTGGGTAAAGCAGAGGCCTGGACATGGCCTTGAGTGGATTGGAGAGATTTTACCTGGAAGTGGTAGTACTAACTACAATGAGAAGTTCAAGGGCAAGGCCACATTCACTGCAGATACATCCTCCAACACAGCCTACATGCAACTCAGCAGCCTGACATCTGAGGACTCTGCCGTCTATTACTGTGCAAGAGGCCCATTACTACGGCTCTTCTGGTACTTCGATGTCTGGGGCGCAGGGACCACGGTCACCGTCTCCTCAGCCAAAACGACACCCCCATCTGTCTATCCACTGGCCCCTGGATCTGCTGCCCAAACTAA…
P02C12_1	1	9	2	HV1S137*01 [F]	HJ2*01 F		CARSPSYYYGSSDYFDYW	HV560	ARSPSYYYGSSDYFDY	GGCTGAGCTGGTGAGGCCTGGGGTCTCAGTGAAGATTTCCTGCAAGGGTTCTGGCTACACATTCACTGATTATGCTATGCACTGGGTGAAGCAGAGTCATGCAAAGAGTCTAGAGTGGATTGGAGTTATTAGTACTTACTATGGTGATGCTAGCTACAACCAGAAGTTCAAGGGCAAGGCCACAATGACTGTAGACAAATCCTCCAGCACAGCCTATATGGAACTTGCCAGACTGACATCTGAGGATTCTGCCATCTATTACTGTGCAAGATCCCCTTCTTATTACTACGGTAGTAGCGACTACTTTGACTACTGGGGCCAAGGCACCACTCTCACAGTCTCCTCAGAGAGTCAGTCCTTCCCAAATGTCTTCCCCC
P02D01_1	1	9	2	HV1S22*01 F	HJ2*01 F	HD3-3*01 F	CTFLSYW	HV702	TFLSY	GTCTGAGCTGGTGAGGCCTGGAGCTTCAGTGAAGCTGTCCTGCAAGGCTTCTGGCTACACATTCACCAGCTACTGGATGCACTGGGTGAAGCAGAGGCCTGGACAAGGCCTTGAGTGGATTGGAAATATTTATCCTGGTAGTGGTAGTACTAACTACGATGAGAAGTTCAAGAACAAGGCCACACTGACTGTAGACACATCCTCCAGCACAGCCTACATGCAGCTCAGCAGCCTGACATCTGAGGACTCTGCGGTCTATTACTGTACATTCCTGTCCTACTGGGGCCAAGGCACCACTCTCACAGTCTCCTCAGAGAGTCAGTCCTTCCCAAATGTCTTCCCCC
P02D02_1	1	9	2	HV1-18*01 F	HJ2*01 F	HD2-1*01 F	CARFGNPYYFDYW	HV398	ARFGNPYYFDY	ACCTGAGCTGGTGAAACCTGGAGCTTCAATGAAAATATCCTGCAAGGCTTCTGGTTACTCATTCACTGGCTACACCATGAACTGGGTGAAGCAGAGCCATGGAAAGAACCTTGAGTGGATTGGACTTATTGATCCTTACAATGGTGGTACTACCTACAACCAGAAGTTCAAGGGCAAGGCCACATTAACTGTAGACAAGTCATCCAGCACAGCCTACATGGAGCTCCTCAGTCTGACATCTGAGGACTCTGCAGTCTATTACTGTGCAAGATTTGGTAACCCCTACTACTTTGACTACTGGGGCCAAGGCACCACTCTCACAGTCTCCTCAGAGAGTCAGTCCTTCCCAAATGTCTTCCCCC
P02D03_1	1	9	2	HV1-26*01 F	HJ1*01 F	HD2-1*01 F	CSRDYYGNYGDYFDVW	HV398	SRDYYGNYGDYFDV	ACCTGAGCTGGTGAAGCCTGGAGCTTCAATGAAGATATCCTGCAAGGCTTCTGGTTACTCATTCACTGGCTACACCATGAACTGGGTGAAGCAGAGCCATGGAAAGAACCTTGAGTGGATTGGACTTATTAATCCTTACAGTGGTGGTACTAGCTACAACCAGAAGTTCAAGGGCAAGGCCACATTAACTGTAGACAAGTCATCCAGCACAGCCTACATGGAGCTCCTCAGTCTGACATCTGAGGACTCTGCAGTCTATTACTGTTCAAGAGACTACTATGGTAACTACGGAGACTACTTCGATGTCTGGGGCGCAGGGACCACGGTCACCGTCTCCTCAGCCAAAACGACACCCCCATCTGTCTATCCACTGGCCCCTGGATCTGCTGCCCAAACTAA…
P02D05_1	1	9	2	HV7-3*01 F	HJ2*01 F	HD2-4*01 F	CARYNDYDEDYFDYW	HV245	ARYNDYDEDYFDY	AGGAGGCTTGGTACAGCCTGGGGGTTCTCTGAGTCTCTCCTGTGCAGCTTCTGGATTCACCTTCACTGATTACTACATGAGCTGGGTCCGCCAGCCTCCAGGGAAGGCACTTGAGTGGTTGGGTTTTATTAGAAACAAAGCTAATGGTTACACAACAGAGTACAGTGCATCTGTGAAGGGTCGGTTCACCATCTCCAGAGATAATTCCCAAAGCATCCTCTATCTTCAAATGAATGCCCTGAGAGCTGAGGACAGTGCCACTTATTACTGTGCAAGATATAATGATTACGACGAAGACTACTTTGACTACTGGGGCCAAGGCACCACTCTCACAGTCTCCTCAGCCAAAACGACACCCCCATCTGTCTATCCACTGGCCCCTGGATCTGCTGCCCAAAC…
P02D06_1	1	9	2	HV1-9*01 F	HJ1*01 F	HD1-2*01 F	CARGPLLRLFWYFDVW	HV386	ARGPLLRLFWYFDV	AGCTGAGCTGATGAAGCCTGGGGCCTCAGTGAAGATATCCTGCAAGGCTACTGGCTACACATTCAGTAGCTACTGGATTGAGTGGGTAAAACAGAGGCCTGGACATGGCCTTGAGTGGATTGGAGAGATTTTACCTGGAAGTAATACTACTAACTACAATGAGAAGTTCAAGGGCAAGGCCACATTCACTGCAGATACATCCTCCAACACAGCCTACATGCAACTCAGCAGCCTGACATCTGAGGACTCTGCCGTCTATTACTGTGCAAGAGGCCCATTACTACGGCTCTTCTGGTACTTCGATGTCTGGGGCGCAGGGACCACGGTCACCGTCTCCTCAGCCAAAACGACACCCCCATCTGTCTATCCACTGGCCCCTGGATCTGCTGCCCAAACTAA…
P02D07_1	1	9	2	HV14-2*01 F	HJ2*01 F	HD2-5*01 F	CARTYSNSYYFDYW	HV231	ARTYSNSYYFDY	GGCAGAGCTTGTGAAGCCAGGGGCCTCAGTCAAGTTGTCCTGCACAGCTTCTGGCTTCAACATTAAAGACTACTATATACACTGGGTGAAGCAGAGGACTGAACAGGGCCTGGAGTGGATTGGAAGGATTGATCCTGAGGATGGTGAAACTAAATATGCCCCGAAATTCCAGGGCAAGGCCACTATTACAGCAGTCACATCCTCCAACACAGCCTACCTGCACCTCAGCAGCCTGACATCTGAGGACACTGCCGTCTATTACTGTGCTAGAACATACAGTAACTCGTACTACTTTGACTACTGGGGCCAAGGCACCACTCTCACAGTCTCCTCAGAGAGTCAGTCCTTCCCAAATGTCTTCCCCC
P02D08_1	1	9	2	HV1-52*01 F	HJ3*01 F	HD2-10*01 F	CARSSYGNYLMFAYW	HV328	ARSSYGNYLMFAY	GGCTGAGCTGGTGAGGCCTGGGTCTTCAGTGAAGCTGTCCTGCAAGGCTTCTGGCTACACCTTCACCAGCTACTGGATGCATTGGGTGAAGCAGAGGCCTATACAAGGCCTTGAATGGATTGGTAACATTGACCCTTCTGATAGTGAAACTCACTACAATCAAAAGTTCAAGGACAAGGCCACATTGACTGTAGACAAATCCTCCAGCACAGCCTCCATGCAGCTCAGCAGCCTGACATCTGAGGACTCTGCGGTCTATTACTGTGCAAGATCCTCCTATGGTAACTACCTCATGTTTGCTTACTGGGGCCAAGGGACTCTGGTCACTGTCTCTGCAGCCAAAACGACACCCCCATCTGTCTATCCACTGGCCCCTGGATCTGCTGCCCAAACTAACTC…
P02D09_1	1	9	2	HV5-6*01 F	HJ3*01 F	HD2-13*01 F	CARQGGDYDWFAYW	HV192	ARQGGDYDWFAY	GGGAGACTTAGTGAAGCCTGGAGGGTCCCTGAAACTCTCCTGTGCAGCCTCTGGATTCACTTTCAGTAGCTATGGCATGTCTTGGGTTCGCCAGACTCCAGACAAGAGGCTGGAGTGGGTCGCAACCATTAGTAGTGGTGGTACTTACACCTACTATCCAGACAGTGTGAAGGGGCGATTCACCATCTCCAGAGACAATGCCAAGAACACCCTGTACCTGCAAATGAGCAGTCTGAAGTCTGAGGGCACAGCCATGTATTACTGTGCAAGACAGGGGGGTGACTACGACTGGTTTGCTTACTGGGGCCAAGGGACTCTGGTCACTGTCTCTGCAGAGAGTCAGTCCTTCCCAAATGTCTTCCCCC
P02D10_1	1	9	2	HV1-14*01 F	HJ3*01 F	HD3-1*01 F	CARPARATFFAYW	HV286	ARPARATFFAY	ACCTGAGCTGGTAAAGCCTGGGGCTTCAGTGAAGATGTCCTGAAAGGCTTCTGGATACACATTCACTAGCTATGTTATGCACCGGGTGAAGCAGAAGCCTGGGCAGGGCCTTGAGTGGATTGGATATATTAATCCTCACAATGATGGTACTAAGTACAATGAGAAGTTCAAAGGCAAGGCCACACCGACTTCAGACAAATCCTCCAGCACAGCCTACATGGAGCTCAGCAGCCTGACCTCTGAGGACTCTGCGGTCTATTACTGTGCAAGACCAGCTCGGGCTACATTTTTTGCTTACTGGGGCCAAGGGACTCTGGTCACTGTCTCTGCAGAGAGTCAGTCCTTCCCAAATGTCTTCCCCC
P02D11_1	1	9	2	HV1-4*01 F	HJ1*01 F	HD1-1*02 F	CARDGDGYLFWYFDVW	HV272	ARDGDGYLFWYFDV	GGCTGAACTGGCAAGACCTGGGGCCTCAGTGAAGATGTCCTGCAAGGCTTCTGGCTACACCTTTACTAGCTACACGATGCACTGGGTAAAACAGAGGCCTGGACAGGGTCTGGAATGGATTGGATACATTAATCCTAGCAGTGGTTATACTAATTACAATCAGAAGTTCAAGGACAAGGCCACATTGACTGCAGACAAATCCTCCAGCACAGCCTACATGCAACTGAGCAGCCTGACATCTGAGGACTCTGCAGTCTATTACTGTGCAAGAGATGGTGATGGTTACCTCTTCTGGTACTTCGATGTCTGGGGCGCAGGGACCACGGTCACCGTCTCCTCAGCCAAAACGACACCCCCATCTGTCTATCCACTGGCCCCTGGATCTGCTGCCCAAACTAA…
P02E02_1	1	9	2	HV7-3*01 F	HJ2*01 F	HD2-4*01 F	CARYNDYDEDYFDYW	HV245	ARYNDYDEDYFDY	AGGAGGCTTGGTACAGCCTGGGGGTTCTCTGAGTCTCTCCTGTGCAGCTTCTGGATTCACCTTCATTGATTACTACATGAGCTGGGTCCGCCAGCCTCCAGGGAAGGCACTTGAGTGGTTGGGTTTTATTAGAAACAAAGCTAATGGTTACACAACAGAGTACAGTGCATCTGTGAAGGGTCGGTTCACCATCTCCAGAGATAATTCCCAAAGCATCCTCTATCTTCAAATGAATGCCCTGAGAGCTGAGGACAGTGCCACTTATTACTGTGCAAGATATAATGATTACGACGAAGACTACTTTGACTACTGGGGCCAAGGCACCACTCTCACAGTCTCCTCAGAGAGTCAGTCCTTCCCAAATGTCTTCCCCC
P02E03_1	1	9	2	HV1S22*01 F	HJ2*01 F	HD1-1*01 F	CTRRTYYGCSKGPYYFDYW	HV702	TRRTYYGCSKGPYYFDY	GTCTGAGCTGGTGAGGCCTGGAGCTTCAGTGAAGCTGTCCTGCAAGGCTTCTGGCTACACATTCACCAGCTACTGGATGCACTGGGTGAAGCAGAGGCCTGGACAAGGCCTTGAGTGGATTGGAAATATTTATCCTGGTAGTGGTACTACTAACTACGCTGAGAAGTTCAAGAGCAAGGCCACACTGACTGTAGACACATCCTCCAGCACAGCCTACATGCAGCTCAGCAGCCTGACATCTGAGGACTCTGCGGTCTATTCCTGTACAAGAAGGACTTACTACGGTTGTAGCAAAGGACCGTACTACTTTGACTACTGGGGCCAAGGCACCACTCTCACAGTCTCCTCAGAGAGTCAGTCCTTCCCAAATGTCTTCCCCC
P02E04_1	1	9	2	HV1-9*01 F	HJ1*01 F	HD1-2*01 F	CARGPLLRLFWYFDVW	HV386	ARGPLLRLFWYFDV	AGCTGAGCTGATGAAGCCTGGGGCCTCAGTGAAGATATCCTGCAAGGCTACTGGCTACACATTCAGTAGCTACTGGATAGAGTGGGTAAAGCAGAGGCCTGGACATGGCCTTGAGTGGATTGGAGAGATTTTACCTGGAAGTGGTAGTACTAACTACAATGAGAACTTCAAGGGCAAGGCCACATTCACTGCAGATACATCCTCCAACACAGCCTACATGCAACTCAGCAGCCTGACATCTGAGGACTCTGCCGTCTATTACTGTGCAAGAGGCCCATTACTACGGCTCTTCTGGTACTTCGATGTCTGGGGCGCAGGGACCACGGTCACCGTCTCCTCAGCCAAAACGACACCCCCATCTGTCTATCCACTGGCCCCTGGATCTGCTGCCCAAACTAA…
P02E05_1	1	9	2	HV1-22*01 F	HJ3*01 F	HD4-1*01 F	CARTGLGRAWFAYW	HV297	ARTGLGRAWFAY	ACCTGAGCTGGTGAAGCCTGGGGCTTCAGTGAAGATGTCCTGCAAGGCTTCTGGATACACATTCACTGACTACAACATGCACTGGGTGAAGCAGAGCCATGGAAAGAGCCTTGAGTGGATTGGATATATTAACCCTAACAATTATGATACTAGCTACAACCAGAAGTTCAAGGGCAAGGCCACATTGACTGTAAACAAGTCCTCCAGCACAGCCTACATGGAGCTCCGCAGCCTGACATCGGAGGATTCTGCAGTCTATTACTGTGCAAGAACGGGACTGGGACGAGCCTGGTTTGCTTACTGGGGCCAAGGGACTCTGGTCACTGTCTCTGCAGCCAAAACGACACCCCCATCTGTCTATCCACTGGCCCCTGGATCTGCTGCCCAAACTAACTCCAT…
P02E06_1	1	9	2	HV5-6-4*01 F	HJ3*01 F	HD2-3*01 F	CTRDEDGYYAYW	HV178	TRDEDGYYAY	GGGAGGCTTAGTGAAGCCTGGAGGGTCCCTGAAACTCTCCTGTGCAGCCTCTGGATTCACTTTCAGTAGCTATACCATGTCTTGGGTTCGCCAGACTCCGGAGAAGAGGCTGGAGTGGGTCGCAACCATTAGTAGTGGTGGTAGTTACACCTACTATCCAGACAGTGTGAAGGGCCGATTCACCATCTCCAGAGACAATGCCAAGAACACCCTGTACCTGCAAATGAGCAGTCTGAAGTCTGAGGACACAGCCATGTATTACTGTACAAGAGATGAGGATGGTTACTACGCTTACTGGGGCCAAGGGACTCTGGTCACTGTCTCTGCAGAGAGTCAGTCCTTCCCAAATGTCTTCCCCC
P02E07_1	1	9	2	HV1-81*01 F	HJ2*01 F	HD1-2*01 F	CARYAHYYGYEYW	HV604	ARYAHYYGYEY	ACCTGAGCTGGTGAAGCCTGGGGCTTCAGTGAAGATGTCCTGCAAGGCTTCTGGATACACATTCACAGACTATGTTATAAGCTGGGTGAAGCAGAGAACTGGACAGGGCCTTGAGTGGATTGGAGAGATTTATCCTGGAAGTGGTAGTACTTACGACAATGAGAAGCTCAAGGGCAAGGCCACACTGACTGCAGACAAATCCTCCAACACAGCCTACATGCAGCTCAGCAGCCTGACATGTGAGGACTCTGCGGTCTATTTCTGTGCAAGATATGCCCATTACTACGGCTACGAGTACTGGGGCCAAGGCACCACTCTCACAGTCTCCTCAGCCAAAACGACACCCCCATCTGTCTATCCACTGGCCCCTGGATCTGCTGCCCAAACTAACTCCATGGT…
P02E08_1	1	9	2	HV7-3*01 F	HJ2*01 F	HD2-4*01 F	CARYNDYDEDYFDYW	HV245	ARYNDYDEDYFDY	AGGAGGCTTGGTACAGCCTGGGGGTTCTCTGAGTCTCTCCTGTGCAGCTTCTGGATTCACCTTCACTGATTACTACATGAGCTGGGTCCGCCAGCCTCCAGGGAAGGCACTTGAGTGGTTGGGTTTTATTAGAAACAAAGCTAATGGTTACACAACAGAGTACAGTGCATCTGTGAAGGGTCGGTTCACCATCTCCAGAGATAATTCCCAAAGCATCCTCTATCTTCAAATGAATGCCCTGAGAGCTGAGGACAGTGCCACTTATTACTGTGCAAGATATAATGATTACGACGAAGACTACTTTGACTACTGGGGCCAAGGCACCACTCTCACAGTCTCCTCAGCCAAAACGACACCCCCATCTGTCTATCCACTGGCCCCTGGATCTGCTGCCCAAAC…
P02E09_1	1	9	2	HV7-3*01 F	HJ2*01 F	HD2-4*01 F	CARYNDYDEDYFDYW	HV245	ARYNDYDEDYFDY	AGGAGGCTTGGTACAGCCTGGGGGTTCTCTGAGTCTCTCCTGTGCAGCTTCTGGATTCACCTTCACTGATTACTACATGAGCTGGGTCCGCCAGCCTCCAGGGAAGGCACTTGAGTGGTTGGGTTTTATTAGAAACAAACCTAATGGTTACACAACAGAGTACAGTGCATCTGTGAAGGGTCGGTTCACCATCTCCAGAGATAATTCCCAAAGCATCCTCTATCTTCACATGAATGCCCTGAGAGCTGAGGACAGTGCCACTTATTACTGTGCAAGATATAATGATTACGACGAAGACTACTTTGACTACTGGGGCCAAGGCACCACTCTCACAGTCTCCTCAGCCAAAACGACACCCCCATCTGTCTATCCACTGGCCCCTGGATCTGCTGCCCAAAC…
P02E10_1	1	9	2	HV1-87*01 F	HJ2*01 F	HD2-3*01 F	CARSDGYYEG#YW	HV021	ARSDGYYEGATGAKAPLSQSPQ	GGCTGAGCTGGCAAGACCTGGGGCTTCAGTGAAGTTGTCCTGCAAGGCTTCTGGCTACACCTTTACTAGCTACTGGATGCAGTGGGTAAAACAGAGGCCTGGACAGAGTCTGGAATGGATTGGGGCTATTTATCCTGGAGATGGTGATACTAGGTACACTCAGAAGTTCAAGGGCAAGGCCTCATTGACTGCAGATAAATCCTCCAGCACAGCCTACATGCAACTCAGCAGCTTGGCATCTGAGGACTCTGCGGTCTATTACTGTGCAAGATCGGATGGTTACTACGAAGGGGCTACTGGGGCCAAGGCACCACTCTCACAGTCTCCTCAGAGAGTCAGTCCTTCCCAAATGTCTTCCCCC
P02E11_1	1	9	2	HV7-3*01 F	HJ2*01 F	HD2-4*01 F	CARYNDYDEDYFDYW	HV245	ARYNDYDEDYFDY	AGGAGGCTTGGTACAGCCTGGGGGTTCTCTGAGTCTCTCCTGTGCGGCTTCTGGATTCACCTTCACTGATTACTACATGAGCTGGGTCCGCCAGCCTCCAGGGAAGGCACTTGAGTGGTTGGGTTTTATTCGAAACAAAGCTAATGGTTACACAACAGAGTACAGTGCATCTGTGAAGGGTCGGTTCACCATCTCCAGAGATAATTCCCAAAGCATCCTCTATCTTCAAATGAATGCCCTGAGAGCTGAGGACAGTGCCACTTATTACTGTGCAAGATATAATGATTACGACGAAGACTACTTTGACTACTGGGGCCAAGGCACCACTCTCACAGTCTCCTCAGCCAAAACGACACCCCCATCTGTCTATCCACTGGCCCCTGGATCTGCTGCCCAAAC…
P02E12_1	1	9	2	HV7-4*01 F	HJ3*01 F	HD2-3*01 F	CVKAVGGLRVLFAYW	HV249	VKAVGGLRVLFAY	AGGAGGCTTGGTACAGCCTGGGGCTTCTCTGAGACTCTCCTGTGCAGCTTCTGGATTCACCTTTACTGATTACTACATGAGCTGGGTCCGCCAGCCTCCAGGGAAGGCACCTGAGTGGTTGGCTTTGATGAGAAACAAAGCTAATGGTTACACAACAGAGTATACTGCATCTGTTAAGGGTCGGTTCACCATCTCCAGAGATAATTCCCAAAACATCCTCTATCTTCAAATGAACACCCTGAGGGCTGAGGACAGTGCCACTTATTACTGTGTAAAAGCTGTAGGGGGATTACGGGTCCTGTTTGCTTACTGGGGCCAAGGGACTCTGGTCACTGTCTCTGCAGAGAGTCAGTCCTTCCCAAATGTCTTCCCCC
P02F01_1	1	9	2	HV7-3*01 F	HJ2*01 F	HD2-4*01 F	CARYNDYDEDYFDYW	HV245	ARYNDYDEDYFDY	AGGAGGCTTGGTACAGCCTGGGGGTTCTCTGAGTCTCTCCTGTGCAGCTTCTGGATTCACCTTCACTGATTACTACATGAGCTGGGTCCGCCAGCCTCCAGGGAAGGCACTTGAGTGGTTGGGTTTTATTAGAAACAAAGCTAATGGTTACACAACAGAGTACAGTGCATCTGTGAAGGGTCGGTTCACCATCTCCAGAGATAATTCCCAAAGCATCCTCTATCTTCAAATGAATGCCCTGAGAGCTGAGGACAGTGCCACTTATTACTGTGCAAGATATAATGATTACGACGAAGACTACTTTGACTACTGGGGCCAAGGCACCACTCTCACAGTCTCCTCAGCCAAAACGACACCCCCATCTGTCTATCCACTGGCCCCTGGATCTGCTGCCCAAAC…
P02F02_1	1	9	2	HV5-4*01 F	HJ4*01 F	HD2-2*01 F	CARDGLWLRRYYAMDYW	HV188	ARDGLWLRRYYAMDY	GGGAGGCTTAGTGAAGCCTGGAGGGTCCCTGAAACTCTCCTGTGCAGCCTCTGGATTCACTTTCAGTAGCTATGCCATGTCTTGGGTTCGCCAGACTCCGGAAAAGAGGCTGGAGTGGGTCGCAACCATTAGTGAGGGTGGTACTTACACCTACTATCCAGACAATGTAAAGGGCCGATTCACCATCTCCAGAGACAATGCCAAGAACAACCTGTACCTGCAAATGAGCCATCTGAAGTCTGAGGACACAGCCATGTATTACTGTGCAAGAGATGGCCTATGGTTACGACGATACTATGCTATGGACTACTGGGGTCAAGGAACCTCAGTCACCGTCTCCTCAGCCAAAACGACACCCCCATCTGTCTATCCACTGGCCCCTGGATCTGCTGCCCAAAC…
P02F03_1	1	9	2	HV1-19*01 F	HJ2*01 F	HD1-1*01 F	CARSVTTVVAPYYFDYW	HV293	ARSVTTVVAPYYFDY	ACCTGTGCTGGTGAAGCCTGGGGCTTCAGTGAAGATGTCCTGTAAGGCTTCTGGATACACATTCACTGACTACTATATGAACTGGGTGAAGCAGAGCCATGGAAAGAGCCTTGAGTGGATTGGAGTTATTAATCCTTACAACGGTGGTACTAGCTACAACCAGAAGTTCAAGGGCAAGGCCACATTGACTGTTGACAAGTCCTCCAGCACAGCCTACATGGAGCTCAACAGCCTGACATCTGAGGACTCTGCAGTCTATTACTGTGCAAGATCTGTTACTACGGTAGTAGCCCCGTACTACTTTGACTACTGGGGCCAAGGCACCACTCTCACAGTCTCCTCAGCCAAAACGACACCCCCATCTGTCTATCCACTGGCCCCTGGATCTGCTGCCCAAAC…
P02F05_1	1	9	2	HV7-4*01 F	HJ3*01 F	HD2-4*01 F	CVKAVGGLRVLFAYW	HV249	VKAVGGLRVLFAY	AGGAGGCTTGGTACAGCCTGGGGCTTCTCTGAGACTCTCCTGTGCAGCTTCTGGATTCACCTTTACTGATTACTACATGAGCTGGGTCCGCCAGCCTCCAGGGAAGGCACCTGAGTGGTTGGCTTTGATTAGAAACAAAGCTAATGGTTACACAACAGAGTATACTGCATCTGTTAAGGGTCGGTTCACCATCTCCAGAGATAATTCCCAAAACATCCTCTATCTTCAAATGAACACCCTGAGGGCTGAGGACAGTGCCACTTATTACTGTGTAAAAGCTGTAGGGGGATTACGGGTCCTGTTTGCTTACTGGGGCCAAGGGACTCTGGTCACTGTCTCTGCAGAGAGTCAGTCCTTCCCAAATGTCTTCCCCC
P02F06_1	1	9	2	HV1-63*02 F	HJ3*01 F	HD2-4*01 F	CARPYDYDGNFAYW	HV066	ARPYDYDGNFAY	AGCTGAGCTGGTAAGGCCTGGGACTTCAGTGAAGATGTCCTGCAAGGCTGCTGGATACACCTTCACTAACTACTGGATAGGTTGGGTAAAGCAGAGGCCTGGACATGGCCTTGAGTGGATTGGAGATATTTACCCTGGAGGTGGTTATACTAACTACAATGAGAAGTTCAAGGGCAAGGCCACACTGACTGCAGACACATCCTCCAGCACAGCCTACATGCAGCTCAGCAGCCTGACATCTGAGGACTCTGCCATCTATTACTGTGCAAGGCCCTATGATTACGACGGAAATTTTGCTTACTGGGGCCAAGGGACTCTGGTCACTGTCTCTGCAGCCAAAACGACACCCCCATCTGTCTATCCACTGGCCCCTGGATCTGCTGCCCAAACTAACTCCAT…
P02F07_1	1	9	2	HV3-6*01 F	HJ2*01 F		CARDYFDYW	HV253	ARDYFDY	ACCTGGCCTCGTGAAACCTTCTCAGTCTCTGTCTCTCACCTGCTCTGTCACTGGCTACTCCATCACCAGTGGTTATTACTGGAACTGGATCCGGCAGTTTCCAGGAAACAAAGTGGAATGGATGGGCTACATAAGCTACGATGGTAGCAATAACTACAACCCATCTCTCAAAAATCGAATCTCCATCACTCGTGACACATCTAAGAACCAGTTTTTCCTGAAGTTGAATTCTGTGACTACTGAGGACACAGCCACATATTACTGTGCAAGAGACTACTTTGACTACTGGGGCCAAGGCACCACTCTCACAGTCTCCTCAGAGAGTCAGTCCTTCCCAAATGTCTTCCCCC
P02F10_1	1	9	2	HV1-19*01 F	HJ2*01 F	HD1-1*01 F	CARSITTVLAPYYFDYW	HV293	ARSITTVLAPYYFDY	ACCTGTGCTGGTGAAGCCTGGGGCTTCAGTGAAGATGTCCTGTAAGGCTTCTGGATACACATTCACTGACTACTATATGAACTGGGTGAAGCAGAGCCATGGAAAGAGCCTTGAGTGGATTGGACTTATTAATCCTTACAACGGTGGTACTAGCTACAACCAGAAGTTCAAGGGCAGGGCCACATTGACTGTTGACAAGTCCTCCAGCACAGCCTACATGGAGCTCAACAGCCTGACATCTGAGGACTCTGCAGTCTATTACTGTGCAAGATCTATTACTACGGTACTGGCCCCGTACTACTTTGACTACTGGGGCCAAGGCACCACTCTCACAGTCTCCTCAGCCAAAACGACACCCCCATCTGTCTATCCACTGGCCCCTGGATCTGCTGCCCAAAC…
P02F11_1	1	9	2	HV1-7*01 F	HJ4*01 F	HD2-4*01 F	CASGYYDYAFYAMDYW	HV277	ASGYYDYAFYAMDY	GGCTGAACTGGCAAAACCTGGGGCCTCAGTGAAGCTGTCCTGCAAGGCTTCTGGCTACACCTTTACTAGCTACTGGATGCACTGGGTAAAACAGAGGCCTGGACAGGGTCTGGAATGGATTGGATACATTAATCCTAGCAGTGGTTATACTAAGTACAATCAGAAGTTCAAGGACAAGGCCACATTGACTGCAGACAAATCCTCCAGCACAGCCTACATGCAGCTGAGCAGCCTGACATATGAGGACTCTGCAGTCTATTACTGTGCAAGCGGATACTATGATTACGCCTTCTATGCTATGGACTACTGGGGTCAAGGAACCTCAGTCACCGTCTCCTCAGAGAGTCAGTCCTTCCCAAATGTCTTCCCCC
P02G01_1	1	9	2	HV1-42*01 F	HJ3*01 F	HD2-3*01 F	CASSRWLLRPWFAYW	HV315	ASSRWLLRPWFAY	ACCTGAGCTGGTGAAGCCTGGGGCTTCAGTGAAGATATCCTGCAAGGCTTCTGGTTACTCATTCACTGGCTACTACATGAACTGGGTGAAGCAAAGTCCTGAAAAGAGCCTTGAGTGGATTGGAGAGATTAATCCTAGCACTGGTGGTACTACCTACAACCAGAAGTTCAAGGCCAAGGCCACATTGACTGTAGACAAATCCTCCAGCACAGCCTACATGCAGCTCAAGAGCCTGACATCTGAGGACTCTGCAGTCTATTACTGTGCAAGTTCTCGATGGTTACTACGTCCCTGGTTTGCTTACTGGGGCCAAGGGACTCTGGTCACTGTCTCTGCAGCCAAAACGACACCCCCATCTGTCTATCCACTGGCCCCTGGATCTGCTGCCCAAACTAACTC…
P02G02_1	1	9	2	HV1-9*01 F	HJ1*01 F	HD1-2*01 F	CARGPLLRLFWYFDVW	HV386	ARGPLLRLFWYFDV	AGCTGAGCTGATGAAGCCTGGGGCCTCAGTGAAGATATCCTGCAAGGCTACTGGCTACACATTCAGTAGCTACTGGATAGAGTGGGTAAAGCAGAGGCCTGGACATGGCCTTGAGTGGATTGGAGAGATTTTACCTGGAAGTGGTAGTACTAACTACAATGAGAAGTTCAAGGGCAAGGCCACATTCACTGCAGATACATCCTCCAACACAGCCTACATGCAACTCAGCAGCCTGACATCTGAGGACTCTGCCGTCTATTACTGTGCAAGAGGCCCATTACTACGGCTCTTCTGGTACTTCGATGTCTGGGGCGCAGGGACCACGGTCACCGTCTCCTCAGCCAAAACGACACCCCCATCTGTCTATCCACTGGCCCCTGGATCTGCTGCCCAAACTAA…
P02G03_1	1	9	2	HV3-3*01 F	HJ4*01 F	HD3-1*01 F	CARVNRRHTFMDYW	HV248	ARVNRRHTFMDY	ACCTAGCCTGGTGAGACCTTCTCAGACACTCTCCCTTACCTGCACTGTTACTGGCTTCTCCATCAACAGTGATTGTTACTGGATCTGGATCCGGCAGTTTCCAGGAAACAAACTGGAGTACATCGGGTACACATTCTACAGTGGTATCACTTACTACAACCCATCTCTTGAAAGTCGAACGTACATAACGCGTGACACATCTAAGAACCAGTTCTCACTGAAGTTGAGTTCTGTGACTACTGAGGACACAGCCACTTACTACTGTGCGAGAGTTAATAGGCGGCATACCTTTATGGACTACTGGGGTCAAGGAACCTCAGTCACCGTCTCCTCAGCCAAAACGACACCCCCATCTGTCTATCCACTGGCCCCTGGATCTGCTGCCCAAACTAACTCCAT…
P02G04_1	1	9	2	HV1-74*01 F	HJ3*01 F	HD3-2*02 F	CAMDISGWFAYW	HV110	AMDISGWFAY	GGCTGAACTGGTGAAGCCTGGGGCTTCAGTGAGGGTGTCCTGCAAGGCTTCTGGCTACACCTTCACCAGCTACTGGATACACTGGGTGAAACAGAGGCCTGGCCAAGGCCTTGAGTGGATTGGAAGGATTCATCCTTCTGATAGTGATACTAACTACAATCAAAAGTTCAAGGGCAAGGCCACATTGACTGTAGACAAATCCTCCAGCACAGCCTACATGCAGCTCAGCAGCCTGACATCTGAGGACTCTGCGGTCTATTACTGTGCAATGGACATCTCAGGCTGGTTTGCTTACTGGGGCCAGGGGACTCTGGTCTCTGTCTCTGCAGCCAAAACGACACCCCCATCTGTCTATCCACTGGCCCCTGGATCTGCTGCCCAAACTAACTCCATGGTGAC…
P02G05_1	1	9	2	HV1-72*01 F	HJ3*01 F	HD1-1*02 F	CARWGLLHLAYW	HV057	ARWGLLHLAY	GGCTGAGCTTGTGAAGCCTGGGGCTTCAGTGAAGCTGTCCTGCAAGGCTTCTGGCTACACCTTCAGCAGTTATTGGATGCACTGGGTGAAGCAGAGGCCTGGACGAGGCCTTGAGTGGATTGGAAGGATTGATCCTGACAGTGGTGGTACTAAGTACAATGAGAAGTTCAAGAGCAAGGCCATATTGACTGTCGACAAACCCTCCAGCACAGCCTACATGCAGCTCATCAGCCTGACATCTGAGGACTCTGCGGTCTATTATTGTGCAAGATGGGGGCTACTACATCTTGCTTACTGGGGCCAAGGGACTCTGGTCACTGTCTCTGCAGCCAAAACGACACCCCCATCTGTCTATCCACTGGCCCCTGGATCTGCTGCCCAAACTAACTCCATGGTGAC…
P02G06_1	1	9	2	HV1-69*02 F	HJ4*01 F	HD1-1*01 F	CTRELRLFAMDYW	HV655	TRELRLFAMDY	GGCTGAGCTGGTGAGGCCTGGGGCTTCAGTGAAGCTGTCCTGCAAGGCTTCTGGCTACACCTTCACCAGCTACTGGATAAACTGGGTGAAGCAGAGGCCTGGACAAGGCCTTGAGTTGATCGGAAATATTTATCCTTCTGATACTTATACTAACTACAATCAAAAGTTCAAGGACAAGGCCACATTGACTGTAGACAAATCCTCCAGCACAGCCTACATGCAGCTCAGCAGCCCGACATCTGAGGACTCTGCGGTCTATTACTGTACAAGAGAACTACGTTTGTTTGCTATGGACTACTGGGGTCAAGGAACCTCAGTCACCGTCTCCTCAGCCAAAACGACACCCCCATCTGTCTATCCACTGGCCCCTGGATCTGCTGCCCAAACTAACTCCATGGT…
P02G07_1	1	9	2	HV1S22*01 F	HJ3*01 F	HD2-4*01 F	CTTYYDYDEAWFAYW	HV702	TTYYDYDEAWFAY	GTCTGAGCTGGTGAGGCCTGGAGCTTCAGTGAAGCTGTCCTGCAAGGCTTCTGGCTACACATTCACCAGCTACTGGATGCACTGGGTGAAGCAGAGGCCTGGACAAGGCCTTGAGTGGATTGGAAATATTTATCCTGGTAGTGGTAGTACTAACTACGATGAGAAGTTCAAGAGCAAGGCCACACTGACTGTAGACACATCCTCCAGCACAGCCTGCATGCAGCTCAGCAGCCTGACATCTGAGGACTCTGCGGTCTATTACTGTACAACCTACTATGATTACGACGAGGCCTGGTTTGCTTACTGGGGCCAAGGGACTCTGGTCACTGTCTCTGCAGCCAAAACGACACCCCCATCTGTCTATCCACTGGCCCCTGGATCTGCTGCCCAAACTAACTC…
P02G08_1	1	9	2	HV1-39*01 F	HJ2*01 F	HD1-1*01 F	CARSGNYYYGSSSYYFDYW	HV313	ARSGNYYYGSSSYYFDY	ACCTGAGCTGGTGAAGCCTGGCGCTTCAGTGAAGATATCCTGCAAGGCTTCTGATTACTCATTCACCGACTACAACATGAATTGGGTGAAACAGAGCAATGGAGAGAGCCTTGAGTGGATTGGAGTAATTAATCCTAAATATGGTACTACTAGCTACAATCAGAAGTTCAAGGGCAAGGCCACATTGACTGTAGACCAATCTTCCAGCACAGCCTACATGCAGCTCAACAGCCTGACATCTGAGGACTCTGCAGTCTATTACTGTGCACGATCAGGAAATTATTACTACGGTAGTAGTTCGTACTACTTTGACTATTGGGGCCAAGGCACCACTCTCACAGTCTCCTCAGCCAAAACGACACCCCCATCTGTCTATCCACTGGCCCCTGGATCTGCTGC…
P02G10_1	1	9	2	HV1-19*01 F	HJ3*01 F		CARDPYAYW	HV293	ARDPYAY	ACCTGTGGTGGTGAAGCCTGGGGCTTCAGTGAAGATGTCCTGTAAGGCTTCTGGATACACATTCACTGACTACTATATGAACTGGGTGAAGCAGAGCCATGGAAAGAGCCTTGAGTGGATTGGAGTTATTAATCCTTACAACGGTGGTACTAGCTACAACCAGAAGTTCAAGGGCAAGGCCACATTGACTGTTGACAAGTCCTCCAGCACAGCCTACATGGAGCTCAACAGCCTGACATCTGACGACTCTGCAGTCTATTACTGCGCAAGAGACCCTTATGCTTACTGGGGCCAAGGGACTCTGGTCACTGTCTCTGCAGAGAGTCAGTCCTTCCCAAATGTCTTCCCCC
P02G11_1	1	9	2	HV1-9*01 F	HJ1*01 F	HD1-2*01 F	CARGPLLRLFWYFDVW	HV386	ARGPLLRLFWYFDV	AGCTGAGCTGATGAAGCCTGGGGCCTCAGTGAAGATATCCTGCAAGGCTACTGGCTACACATTCAGTAGCTACTGGATAGAGTGGGTACAGCAGAGGCCTGGACATGGCCTTGAGTGGATTGGAGAGATTTTACCTGGAAGTGGTAGTACTAACTACAATGAGAAGTTCAAGGGCAAGGCCACATTCACTGCAGATACATCCTCCAACACAGCCTACATGCAACTCAGCAGCCTGACATCTGAGGACTCTGCCGTCTATTACTGTGCAAGAGGCCCATTACTACGTCTCTTCTGGTACTTCGATGTCTGGGGCGCAGGGACCACGGTCACCGTCTCCTCAGCCAAAACGACACCCCCATCTGTCTATCCACTGGCCCCTGGATCTGCTGCCCAAACTAA…
P02G12_1	1	9	2	HV1-9*01 F	HJ1*01 F	HD1-2*01 F	CARGPLLRLFWYFDVW	HV386	ARGPLLRLFWYFDV	AACTGAACTGATGAAGCCTGGGGCCTCAGTGAAGATATCCTGCAAGGCTACTGGCTACACATTCAGTAGCTACTGGATAGAGTGGGTAAAGCAGAGGCCTGGACATGGCCTTGAGTGGATTGGAGAGATTTTACCTGGAAGTGGTAGTACTAACTACAATGAGAAGTTCAAGGGCAAGGCCACATTCACTGCAGATACATCCTCCAACACAGCCTACATGCAACTCAGCAGCCTGACATCTGAGGACTCTGCCGTCTATTACTGTGCAAGAGGCCCATTACTACGGCTCTTCTGGTACTTCGATGTCTGGGGCGCAGGGACCACGGTCACCGTCTCCTCAGAGAGTCAGTCCTTCCCAAATGTCTTCCCCC
P02H02_1	1	9	2	HV7-3*01 F	HJ2*01 F	HD2-4*01 F	CARYNDYDEDYFDYW	HV245	ARYNDYDEDYFDY	AGGAGGCTTGGTACAGCCTGGGGGTTCTCTGAGTCTCTCCTGTGCAGCTTCTGGATTCACCTTCACTGATTACTACATGAGCTGGGTCCGCCAGCCTCCAGGGAAGGCACTTGAGTGGTTGGGTTTTATTAGAAACAAAGCTAATGGTTACACAACAGAGTACAGTGCATCTGTGAAGGGTCGGTTCACCATCTCCAGAGATAATTCCCAAAGCATCCTCTATCTTCAAATGAATGCCCTGAGAGCTGAGGACAGTGCCACTTATTACTGTGCAAGATATAATGATTACGACGAAGACTACTTTGACTACTGGGGCCAAGGCACCACTCTCACAGTCTCCTCAGCCAAAACGACACCCCCATCTGTCTATCCACTGGCCCCTGGATCTGCTGCCCAAAC…
P02H03_1	1	9	2	HV10S3*01 F	HJ3*01 F	HD2-13*01 F	CVRDGGLAWFAYW	HV029	VRDGGLAWFAY	TGGAGGATTGGTGCAGCCTAAAGGGTCATTGAAACTCTCATGTGCAGCCTCTGGATTCACCTTCAATACCAATGACATGAACTGGGTCCGCCAGGCTCCAGGAAAGGGTTTGGAATGGGTTGCTCGCATAAGAAGTAAAAGTAATAATTATGCAACATATTATGCCGATTCAGTGAAAGACAGGTTCACCATCTCCAGAGATGATTCACAAAGCATGCTCTATCTGCAAATGAACAACTTGAAAACTGAGGACACAGCCATGTATTACTGTGTGAGAGATGGGGGACTGGCCTGGTTTGCTTACTGGGGCCAAGGGACTCTGGTCACTGTCTCTGTAGCCAAAACGACACCCCCATCTGTCTATCCACTGGCCCCTGGATCTGCTGCCCAAACTAACTC…
P02H04_1	1	9	2	HV1S22*01 F	HJ3*01 F	HD2-4*01 F	CTTYYDYDEAWFAYW	HV702	TTYYDYDEAWFAY	GTCTGAGCTGGTGAGGCCTGGAGCTTCAGTGAAGCTGTCCTGCAAGGCTTCTGGCTACACATTCACCAGCTACTGGATGCACTGGGTGAGGCAGAGGCCTGGACAAGGCCTTGAGTGGATTGGAAATATTTATCCTGGTAGTGGTAGTACTAACTACGATGAGAAGTTCAAGACCAAGGCCACACTGACTGTAGACACATCCTCCAGCACAGCCTACATGCAGCTCAGCAGCCTGACATCTGAGGACTCTGCGGTCTATTACTGTACAACCTACTATGATTACGACGAGGCCTGGTTTGCTTACTGGGGCCAAGGGACTCTGGTCACTGTCTCTGCAGCCAAAACGACACCCCCATCTGTCTATCCACTGGCCCCTGGATCTGCTGCCCAAACTAACTC…
P02H05_1	1	9	2	HV5-6-4*01 F	HJ3*01 F	HD2-3*01 F	CTRDEDGYYAYW	HV178	TRDEDGYYAY	GGGAGGCTTAGTGAAGCCTGGAGGGTCCCTGAAACTCTCCTGTGCAGCCTCTGGATTCACTTTCAGTAGCTATACCATGTCTTGGGTTCGCCAGACTCCGGAGAAGAGGCTGGAGTGGGTCGCAACCATTAGTAGTGGTGGTAGTTACACCTACTATCCAGACAGTGTGAAGGGCCGATTCACCATCTCCAGAGACAATGCCAAGAACACCCTGTACCTGCAAATGAGCAGTCTGAAGTCTGAGGACACAGCCATGTATTACTGTACAAGAGATGAGGATGGTTACTACGCTTACTGGGGCCAAGGGACTCTGGTCACTGTCTCTGCAGAGAGTCAGTCCTTCCCAAATGTCTTCCCCC
P02H06_1	1	9	2	HV14-2*01 F	HJ2*01 F	HD2-5*01 F	CARAYSNSYYFDYW	HV231	ARAYSNSYYFDY	GGCAGAGCTTGTGAAGCCAGGGGCCTCAGTCAAGTTGTCCTGCACAGCTTCTGGCTTCAACATTAAAGACTACTATATGCACTGGGTGAAGCAGAGGACTGAACAGGGCCTGGAGTGGATTGGAAGGATTGATCCTGAGGATGGTGAAACTAAATATGCCCCGAAATTCCAGGGCAAGGCCACTATAACAGCAGACACATCCTCCAACACAGCCTACCTGCAGCTCAGCGGCCTGACATCTGAGGACACTGCCGTCTATTTCTGTGCTAGAGCATACAGTAACTCGTACTACTTTGACTACTGGGGCCAAGGCACCACTCTCACAATCTCCTCAGAGAGTCAGTCCTTCCCAAATGTCTTCCCCC
P02H07_1	1	9	2	HV5-15*01 F	HJ1*03 F	HD1-1*01 F	CARRPLYGSSYHWYFDVW	HV217	ARRPLYGSSYHWYFDV	GGGAGGCTTAGTGCAGCCTGGAGGGGCCCTGAAACTCACCTGTGCAGCCTCTGGATTCACTTTCAGTGACTACGGAATGGCGTGGGTTCGACAGGCTCCAAGGAAGGGGCCTGAGTGGGTAGCATTCATTAGTAATTTGGCATATAGTATCTACTATGCAGACACTGTGACGGGCCGATTCACCATCTCTAGAGAGAATGCCAAGAACACCCTGTACCTGGAAATGAGCAGTCTGAGGTCTGAGGACACGGCCATGTATTACTGTGCAAGACGGCCCCTCTACGGTAGTAGCTATCACTGGTACTTCGATGTCTGGGGCACAGGGACCACGGTCACCGTCTCCTCAGCCAAAACGACACCCCCATCTGTCTATCCACTGGCCCCTGGATCTGCTGCCCA…
P02H08_1	1	9	2	HV1-77*01 F	HJ4*01 F	HD2-14*01 F	CARYPNLLLGYYYAMDYW	HV359	ARYPNLLLGYYYAMDY	AGCTGAGCTGGTGAAGCCTGGGGCTTCAGTGAAGATATCCTGCAAGGCTTCTGGCTACACCCTCACTGACTACTATATAAACTGGGTGAAGCAGAGGCCTGGACAGGGCCTTGAGTGGATTGGAAAGATTGGTCCTGGAAGTGGTAGTACTTACTACAATGAGAAGTTCAAGGGCAAGGCCACACTGACTGCAGACAAATCCTCCAGCACAGCCTACATGCAGCTCAGCAGCCTGACATCTGAGGACTCTGCAGTCTATTTCTGTGCAAGATATCCGAATCTACTATTGGGCTATTACTATGCTATGGACTACTGGGGTCAAGGAACCTCAGTCACCGTCTCCTCAGAGAGTCAGTCCTTCCCAAATGTCTTCCCCC
P02H09_1	1	9	2	HV10-1*02 F	HJ3*01 F	HD1-1*01 F	CVRHLR**LRLV##YW	HV028	VRHLR**LRLVFLLGPRDSGHCLC	TGGAGGATTGGTGCAGCCTAAAGGGTCATTGAAACTCTCATGTGCAGCCTCTGGATTCACCTTCAATACCTACGCCATGAACTGGGTCCGCCAGGCTCCAGGAAAGGGTTTGGAATGGGTTGCTCGCATAAGAAGTAAAAGTAATAATTATGCAACATATTATGCCGATTCAGTGAAAGACAGGTTCACCATCTCCAGAGATGATTCACAAAGCATGCTCTATCTGCAAATGAACAACTTGAAAACTGAGGACACAGCCATGTATTACTGTGTGAGACATCTACGGTAATAGCTACGACTGGTTTTCTTACTGGGGCCAAGGGACTCTGGTCACTGTCTCTGCAGAGAGTCAGTCCTTCCCAAATGTCTTCCCCC
P02H10_1	1	9	2	HV3-6*02 F	HJ4*01 F	HD2-14*01 F	CARRDYLYAMDYW	HV120	ARRDYLYAMDY	ACCTGGCCTCGTGAAACCTTCTCAGTCTCTGTCTCTCACCTGCTCTGTCACTGGCTACTCCATCACCAGTGGTTATTACTGGAACTGGATCCGGCAGTTTCCAGGAAACAAACTGGAATGGATGGGCTACATAAGCTACGACGGTAGCAATAACTACAACCCATCTCTCAAAAATCGAATGTCCATCACTCGTGACATATCTAAGAACCAGTTTTTCCTGAAGTTGAATTCTGTGACTACTGAGGACACAGCTACATATTACTGTGCAAGAAGGGACTACTTGTATGCTATGGACTACTGGGGTCAAGGAACCTCAGTCACCGTCTCCTCAGAGAGTCAGTCCTTCCCAAATGTCTTCCCCC
P02H11_1	1	9	2	HV5-15*01 F	HJ1*03 F	HD1-1*01 F	CARRPLYGSNYHWYFDVW	HV217	ARRPLYGSNYHWYFDV	GGGAGGCTTAGTGCAGCCTGGAGGGTCCCTGAAACTCTCCTGTGCAGCCTCTGGATTCACTTTCAGTGACTACGGAATGGCGTGGGTTCGACAGGCTCCAAGGAAGGGGCCTGAGTGGGTAGCATTCATTAGTAATTTGGCATATAGTATCTACTATGCAGACACTGTGACGGGCCGATTCACCATCTCTAGAGAGAATGCCAAGAACACCCTGTACCTGAAAATGAGCAGTCTGAGGTCTGAGGACACGGCCATGTATTACTGTGCAAGACGGCCCCTCTACGGTAGTAACTACCACTGGTACTTCGATGTCTGGGGCACAGGGACCACGGTCACCGTCTCCTCAGCCAAAACGACACCCCCATCTGTCTATCCACTGGCCCCTGGATCTGCTGCCCA…
P02H12_1	1	9	2	HV1-39*01 F	HJ2*01 F	HD1-1*01 F	CARSGNYYYGSSSYYFDYW	HV313	ARSGNYYYGSSSYYFDY	ACCTGAGCTGGTGAAGCCTGGCGCTTCAGTGAAGATATCCTGCAAGGCTTCTGGTTACTCATTCACCGACTACAACATGAATTGGGTGAAGCAGAACAATGGAAAGTGCCTTGAGTGGATTGGAGTAATTAATCCTAAATATGGTACTACTAGCTACAATCAGAAGTTCAAGGGCAAGGCCACATTGACTGTAGACCAATCTTCCAGCACAGCCTACATGCAGCTCAACAGCCTGACATCTGAGGACTCTGCAGTCTATTACTGTGCAAGATCAGGAAATTATTACTACGGTAGTAGCTCGTACTACTTTGACTATTGGGGCCAAGGCACCACTCTCACAGTCTCCTCAGCCAAAACGACACCCCCATCTGTCTATCCACTGGCCCCTGGATCTGCTGC…
P03A01_1	1	10	1	HV1-80*01 F	HJ1*03 F	HD1-1*01 F	CARFGYYGSREL#WYFDVR	HV362	ARFGYYGSRELTGTSMSGAQGPRSPSPQ	GGCTGAGCTGGTGAAGCCTGGGGCCTCAGTGAAGATTTCCTGCAAAGCTTCTGGCTACGCATTCAGTAGCTACTGGATGAACTGGGTGAAGCAGAGGCCTGGTAAGGGTCTTGAGTGGATAGGCCAGATTTATCCTGGAGATGGTGATACTAACTACAACGCATAGTTCAAGGGCAAGGCCACACTGACTGCAGACAAATCCTCCAGCACAGCCTACATGCAGCTCAGCAGCCTGACCTCTGAGGACTCTGCGGTCTATTCCTGTGCAAGATTTGGATACTACGGCAGTAGAGAGCTGACTGGTACTTCGATGTCCGGGGCACAGGGACCACGGTCACCGTCTCCTCAGCCAAAACGACACCCCCATCTGTCTATCCACTGGCCCCTGGATCTGCTGCC…
P03A02_1	1	10	1	HV1-76*01 F	HJ2*01 F	HD1-1*02 F	CARKGAYYGGFDYW	HV435	ARKGAYYGGFDY	GGCTGAGCTGGTGAGGCCTGGGGCTTCAGTGAAGCTGTCCTGCAAGGCTTCTGGCTACACTTTCACTGACTACTATATAAACTGGGTGAAGCAGAGGCCTGGACAGGGACTTGAGTGGATTGCAAGGATTTATCCTGGAAGTGGTAATACTTATTAGAATGAGAAGTTCAAGGGTAAGGCCACACTGACTACAGAAAAATCCTCCAGCACTGCCTACATGCAGCTCAGCAGCCTGACATCTGAGGACTCTGCTGTCTATTTCTGTGCAAGAAAGGGGGCTTACTACGGAGGGTTTGACTACTGGGGCCAAGGCACCACTCTCACAGTCTCCTCAGCCAAAACGACACCCCCATCTGTCTATCCACTGGCCCCTGGATCTGCTGCCCAAACTAACTCCAT…
P03A03_1	1	10	1	HV1-53*01 F	HJ4*01 F	HD3-1*01 F	CTRSGYYAMDYW	HV683	TRSGYYAMDY	GACTGAACTGGTGAAGCCTGGGGCTTCAGTGAAGTTGTCCTGCAAGGCTTCTGGCTACACCTTCACCAGCTACTATATATACTGGATGAAACAGAGGCCTGGACAAGGCCTTGAGTGGATTGGGGGGATTAATCCTAGCAATGGTGGTACTAACTTCAATGAGAAGTTCAAGAGCAAGGCCACACTGACTGTAGACAAATCCTCCAGCACAGCCTACATGCAACTCAGCAGCCTGACATCTGAGGACTCTGCGGTCTATTACTGTACAAGATCGGGTTACTACGCTATGGACTACTGGGGTCAAGGAACCTCAGTCACCGTCTCCTCAGAGAGTCAGTCCTTCCCAAATGTCTTCCCCC
P03A04_1	1	10	1	HV1-26*01 F	HJ4*01 F	HD1-1*01 F	CAREPTVVATDAMDYW	HV398	AREPTVVATDAMDY	ACCTGAGCTGGTGAAGCCTGGAGCTTCAATGAAGATATCCTGCAAGGCTTCTGGTTACTCATTCACTGGCTACACCATGAACTGGGTGAAGCAGAGCCATGGAAAGAACCTTGAGTGGATTGGACTTATTAATCCTTACAATGGTGGTACTAGCTACAACCAGAAGTTCAAGGGCAAGGCCACATTAACTGTAGACAAGTCATCCAGTACAGCCTACATGGAGCTCCTCAGTCTGACATCTGAGGACTCTGCAGTCTATTACTGTGCAAGAGAGCCTACGGTTGTAGCTACGGATGCTATGGACTACTGGGGTCAAGGAACCTCAGTCCCCGTCTCCTCAGAGAGTCAGTCCTTCCCAAATGTCTTCCCCC
P03A05_1	1	10	1	HV2-9*02 F	HJ1*01 F	HD1-1*01 F	CARGDFYGSSYWYFDVW	HV171	ARGDFYGSSYWYFDV	ACCTGGCCTGGTGGCGCCCTCACAGAGCCTGTCCATCACTTGCACTGTCTCTGGGTTTTCATTAATCAGCTATGGTGTACACTGGGTTCGCCAGCCTCCAGGAAAGGGTCTGGAGTGGCTGGGAGTAAAATGGGCTGGTGGAAGCACAAATTATAATTCGGCTCTCATGTCCAGACTGAGCATCAGCAAAGACAATTCCAAGAGCCAAGTTTTCTTAAAAATGAACAGTCTGCAAACTGATGACACAGCCATGTACTACTGTGCCAGAGGGGATTTCTACGGTAGTAGCTACTGGTACTTCGATGTCTGGGGCGCAGGGACCACGGTCACCGTCTCCTCAGAGAGTCAGTCCTTCCCAAATGTCTTCCCCC
P03A06_1	1	10	1	HV2-6-7*01 F	HJ2*01 F	HD2-1*01 F	CARDLYGNYVLDYW	HV134	ARDLYGNYVLDY	ACCTGGCCTGGTGGCGCCCTCACAGAGCCTGTCCATCACATGCACCGTCTCAGGGTTCTCATTAACCGGCTATGGTGTAAACTGGGTTCGCCAGCCTCCAGGAAAGGGTCTGGAGTGGCTGGGAATGATATGGGGTGATGGAAGCACAGACTATAATTCAGCTCTCAAATCCAGACTGAGTATCAGCAAGGACAACTCCAAGAGCCAAGTTTTCTTAAAAATGAACAGTCTGCAAACTGATGACACAGCCAGGTACTACTGTGCCAGAGATCTCTATGGTAACTACGTACTTGACTACTGGGGCCAAGGCACCACTCTCACAGTCTCCTCAGCCAAAACGACACCCCCATCTGTCTATCCACTGGCCCCTGGATCTGCTGCCCAAACTAACTCCATGGT…
P03A07_1	1	10	1	HV14-4*01 F	HJ1*03 F	HD1-1*01 F	CTGGGSIPSWYFDVW	HV247	TGGGSIPSWYFDV	GGCTGAACTTGTGAGGCCAGGGGCCTCAGTCAAGTTGTCCTGCACAGCTTCTGGCTTTAATATTAAAGACGACTATATCCACTGGGTGAAACAGAGGCCTGAACAGGGCCTGGAGTGGATTGGATGGATTGATCCTGAGAATGGTGATACTGAATATGCCTCGAAGTTCCAGGACAAGGCCTCTATAATGGTAGGCTCATCCTCCAACACAGCCTACCTGCAGCTCACCAGCCTGACATCTGAGGACAGTGGCGTCTATTACTGTACGGGGGGCGGTAGTATTCCTTCCTGGTACTTCGATGTCTGGGGCACAGGGACCACGGTCACCGTCTCCTCAGCCAAAACAACACCCCCATCAGTCTATCCACTGGCCCCTGGGTGTGGAGATACAACTGGTTC…
P03A08_1	1	10	1	HV1-54*01 F	HJ4*01 F	HD5-2*01 ORF	CARSNDYYAMDYW	HV657	ARSNDYYAMDY	AGCTGAGCTGGTAAGGCCTGGGACTTCAGTGAAGGTGTCCTGCAAGGCTTCTGGATACGCCTTCACTAATTACTTGATAGAGTGGGTAAAGCAGAGGCCTGGACAGGGCCTTGAGTGGATTGGAGTGATTAATCCTGGAAGTGGTGGTACTAACTACAATGAGAAGTTCAAGGGCAAGGCAACACTGACTGCAGACAAATCCTCCAGCACTGCCTACATGCAGCTCAGCAGCCTGACATCTGATGACTCTGCGGTTTATTTCTGTGCAAGATCGAATGATTACTATGCTATGGACTACTGGGGTCAAGGAACCTCAGTCACCGTCTCCTCAGAGAGTCAGTCCTTCCCAAATGTCTTCCCCC
P03A09_1	1	10	1	HV2-6-7*01 F	HJ2*01 F	HD2-1*01 F	CARDLYGNYVLDYW	HV134	ARDLYGNYVLDY	ACCTGGCCTGGTGGCGCCCTCACAGAGCCTGTCCATCACATGCACCGTCTCAGGGTTCTCATTAACCGGCTATGGTGTAAACTGGGTTCGCCAGCCTCCAGGAAAGGGTCTGGAGTGGCTGGGAATGATATGGGGTGATGGAAGCACAGACTATAATTCAGCTCTCAAATCCAGACTGAGCATCAGCAAGGACAACTCCAAGAGCCAAGTTTTCTTAAAAATGAGCAGTCTGCAAACTGATGACACAGCCAGGTACTACTGTGCCAGAGATCTCTATGGTAACTACGTACTTGACTACTGGGGCCAAGGCACCACTCTCACAGTCTCCTCAGAGAGTCAGTCCTTCCCAAATGTCTTCCCCC
P03A11_1	1	10	1	HV3-1*02 F	HJ4*01 F		CARADYYVMDYW	HV138	ARADYYVMDY	ACCTGACCTGGTGAAACCTTCTCAGTCACTTTCACTCACCTGCACTGTCACTGACTACTCCATCACCAGTGGTTATAACTGGCACTGGATCCGGCAGTTTCCAGGAAACAAACTGGAATGGATGGGCTACATACACTACAGTGGTACCACTAACTACAACCCATCTCTCAAAAGTCGAATCTCTATCACTCGAGACACATCCAAGAACCAGTTCTTCCTGCAGTTGAATTCTGTGACTACTGAGGACACAGCCACATATTACTGTGCAAGAGCGGATTACTATGTTATGGACTACTGGGGTCAAGGAACCTCAGTCACCGTCTCCTCAGCCAAAACGACACCCCCATCTGTCTATCCACTGGCCCCTGGATCTGCTGCCCAAACTAACTCCATGGTGAC…
P03A12_1	1	10	1	HV1-26*01 F	HJ3*01 F	HD1-1*01 F	CAREYYGSSQFAYW	HV301	AREYYGSSQFAY	ACCTGAGCTGGTGAAGCCTGGGGCTTCAGTGAAGATATCCTGTAAGGCTTCTGGATACACGTTCACTGACTACTACATGAACTGGGTGAAGCAGAGCCATGGAAAGAGCCTTGAGTGGATTGGAGATATTAATCCTAACAATGGTGGTACTAGCTACAACCAGAAGTTCAAGGGCAAGGCCACATTGACTGTAGACAAGTCCTCCAGCACAGCCTACATGGAGCTCCGCAGCCTGACATCTGAGGACTCTGCAGTCTATTACTGTGCAAGAGAGTACTACGGTAGTAGCCAGTTTGCTTACTGGGGCCAAGGGACTCTGGTCACTGTCTCTGCAGCCAAAACGACACCCCCATCTGTCTATCCACTGGCCCCTGGATCTGCTGCCCAAACTAACTCCAT…
P03B01_1	1	10	1	HV7-3*02 F	HJ3*01 F	HD1-1*01 F	CASHYGSRGAWFAYW	HV158	ASHYGSRGAWFAY	AGGAGGCTTGGTACAGCCTGGGGGTTCTCTGAGACTCTCCTGTGCAACTTCTGGGTTCACCTTCACTGATTACTACATGAGCTGGGTCCGCCAGCCTCCAGGAAAGGCACTTGAGTGGTTGGGTTTTATTAGAAACAAAGTTAATGGTTAGACAACAGAGTACAGTGCATCTGTGAAGGGTCGGTTCACCATCTCCAGAGATAATTCCCAAAGCATCCTCTATCTTCAAATGAACACCCTGAGAGCTGAGGACAGTGCCACTTATTAGTGTGCAAGTCACTACGGTAGTAGAGGGGCCTGGTTTGCTTACTGGGGCCAAGGGACTCTGGTCACTGTCTCTGCAGCCAAAACGACACCCCCATCTGTCTATCCACTGGCCCCTGGATCTGCTGCCCAAAC…
P03B02_1	1	10	1	HV1-26*01 F	HJ4*01 F	HD3-3*01 F	CAREDYEDYYAMDYW	HV398	AREDYEDYYAMDY	ACCTGAGCTGGTGAAGCCTGGAGCTTCAATGAAGATATCCTGCAAGACTTCTGGTTACTCATTCACTGGCTACACCATGAACTGGGTGAAGCAGAGCCATGGAAAGAACCTTGAGTGGATTGGACTTATTAATCCTTACAATGGTGGTCCTAGCTACAACCAGAAGTTCAAGGGCAAGGCCCCATTAACTGTTGACAAGTCATCCAGCACAGCCTACATGGAGCTCCTCAGTCTGACATCTGAGGACTCTGCAGTCTATTACTGTGCAAGGGAGGACTACGAGGATTACTATGCTATGGACTACTGGGGTCAAGGAACCTCAGTCACCGTCTCCTCAGCCAAAACGACACCCCCATCTGTCTATCCACTGGCCCCTGGATCTGCTGCCCAAACTAACTC…
P03B03_1	1	10	1	HV2-9*02 F	HJ1*01 F	HD1-1*01 F	CARGDFYGSSYWYFDVW	HV171	ARGDFYGSSYWYFDV	ACCTGGCCTGGTGGCGCCCTCACAGAGCCTGTCCATCACTTGCACTGTCTCTGGGTTTTCATTAACCAGCTATGGTGTACACTGGGTTCGCCAGCCTCCAGGAAAGGGTCTGGAGTGGCTGGGAGTAATATGGGCTGGTGGAAGCACAAATTATAATTCGGCTCTCATGTCCAGACTGAGCATCAGCAAAGACAACTCCAAGAGCCAAGTTTTCTTAAAAATGAACAGTCTGCAAACTGATGACACAGCCATGTACTACTGTGCCAGAGGGGATTTCTACGGTAGTAGCTACTGGTACTTCGATGTCTGGGGCGCAGGGACCACGGTCACCGTCTCCTCAGAGAGTCAGTCCTTCCCAAATGTCTTCCCCC
P03B04_1	1	10	1	HV1-64*01 F	HJ1*03 F	HD2-1*01 F	CARVGGLYGNYYVWYFDVW	HV346	ARVGGLYGNYYVWYFDV	GGCTGAGCTGGTAAAGCCTGGGGCTTCAGTGAAGTTGTCCTGCAAGGCTTCTGGCTACACTTTCACCAGCTACTGGATGCACTGGGTGAAGCAGAGGCCTGGACAAGGCCTTGAGTGGATTGGAATGATTCATCCTAATAGTGGTAGCACTAACTACAATGAGAAGTTCAAGAGCAAGGCCACACTGACTGTAGACAAATCCTCCAGCACAGCCTACATGCAACTCAGCAGCCTGACATCTGAGGACTCTGCGGTCTATCACTGTGCAAGAGTAGGGGGCCTCTATGGTAACTACTACGTCTGGTACTTCGATGTCTGGGGCACAGGGACTACGGTCACCGTCTCCTCAGCCAAAACAACACCCCCATCAGTCTATCCACTGGCCCCTGGGTGTGGAGA…
P03B05_1	1	10	1	HV1-64*01 F	HJ4*01 F	HD2-3*01 F	CAREATTLYYYAMDYW	HV346	AREATTLYYYAMDY	GGCTGAGCTGGTAAAGCCTGGGGCTTCAGTGAAGTTGTCCTGCAAGGCTTCTGGCTACACTTTCACCAGCTTCTGGATGCACTGGGTGAAGCAGAGGCCTGGACAAGGCCTTGAGTGGATTGGAATGATTCATCCTAATAGTGGTAGTACTAACTACAATGAGAAGTTCAAGACCAAGGCCACACTGACTGTAGACAAATCCTCCAGCACAGCCTACATGCAACTCAGCAGCCTGACATCTGAGGACTCTGCGGTCTGTTACTGTGCAAGAGAGGCTACTACCTTATATTACTATGCTATGGACTACTGGGGTCAAGGAACCTCAGTCACCGTCTCCTCAGAGAGTCAGTCCTTCCCAAATGTCTTCCCCC
P03B06_1	1	10	1	HV1-18*01 F	HJ4*01 F	HD2-5*01 F	CARGDSNYVGALDYW	HV291	ARGDSNYVGALDY	ACCTGAGCTGGTGAAGCCTGGGGCTTCAGTGGAGATACCCTGCAAGGCTTCTGGATACACATTCACTGACTACAACATGGACTGGGTGAAGCAGAGCCATGGAAAGAGCCTTGAGTGGATTGGACATATTAATCCTAACAATGGTGGTACTATCTACAACCAGAAGTTCAAGGGCAAGGCCACATTGACTGTAGACAAGTCCTCCAGCACAGCCTACATGGAGCTCCGCAGCCTGACATCTGAGGACACTGCAGTCTATTACTGTGCAAGGGGGGATAGTAACTACGTGGGCGCTTTGGACTACTGGGGTCAAGGAACCTCAGTCACCGTCTCCTCAGCCAAAACGACACCCCCATCTGTCTATCCACTGGCCCCTGGATCTGCTGCCCAAACTAACTC…
P03B07_1	1	10	1	HV3-8*02 F	HJ4*01 F	HD2-3*01 F	CASLDGYLGDAMDYW	HV128	ASLDGYLGDAMDY	ACCTAGCCTCGTGAAACCTTCTCAGACTCTGTCCCTCACCTGTTCTGTCACTGGCGACTCCATCACCAGTGGTTACTGGAACTGGATCCGGAAATTCCCAGGGAATAAACTTGAGTACATGGGGTACATAAGCTACAGTGGTAGCACTTACTACAATCCATCTCTCAAAAGTCGAATCTCCATCACTCGAGACACATCCAAGAACCAGTACTACCTGCAGTTGAATTCTGTGACTACTGAGGACACAGCCACATATTACTGTGCAAGCCTTGATGGTTACTTAGGGGATGCTATGGACTACTGGGGTCAAGGAACCTCAGTCACCGTCTCCTCAGAGAGTCAGTCCTTCCCAAATGTCTTCCCCC
P03B08_1	1	10	1	HV2-6-7*01 F	HJ2*01 F	HD2-1*01 F	CARDLYGNYVLDYW	HV134	ARDLYGNYVLDY	ACCTGGCCTGGTGGCGCCCTCACAGAGCCTGTCCATCACATGCACCGTCTCAGGGTTCTCATTAACCGGCTATGGTGTAAACTGGGTTCGCCAGCCTCCAGGAAAGGGTCTGGAGTGGCTGGGAATGATATGGGGTGATGGAAGCACAGACTATAATTCAGCTCTCAAATCCAGACTGAGCATCAGCAAGGACAACTCCAAGAGCCAAGTTTTCTTAAAAATGAACAGTCTGCAAACTGATGACACAGCCAGGTACTACTGTGCCAGAGATCTCTATGGTAATTACGTACTTGACTACTGGGGCCAAGGCACCACTCTCACAGTCTCCTCAGAGAGTCAGTCCTTCCCAAATGTCTTCCCCC
[truncated: 152 more rows]

## Sheet: Fate-mapping CGG
				IMGT				VBASE2
[truncated: 1,246 more rows]

## Sheet: AID-Confetti Influenza
				IGH							IGK						Cell Information
[truncated: 1,610 more rows]

[truncated: 1 more sheets: S1pr2-Tomato Influenza]
