# Supplementary material for: Restricted Clonality and Limited Germinal Center Reentry Characterize Memory B Cell Reactivation by Boosting
Source: Cell. 2020 Jan 9;180(1):92–106.e11. doi: 10.1016/j.cell.2019.11.032 (PMC6958527; doi:10.1016/j.cell.2019.11.032)
Supplement: Data S2. Amino Acid Sequences of Recombinant HAs, Related to Figures 2, 5, and 6 [file mmc2.xlsx]

## Sheet: Sheet1
Recombinant HA	AA sequence
H1 A/Puerto Rico/8/1934 (Cysteine-stabilized)	MKANLLVLLSALAAADADTICIGYHANNSTDTVDTVCEKNVTVTHSVNLLEDSHNGKLCRLKGIAPLQLGKCNIAGWLLGNPECDPLLPVRSWSYIVETPNSENGICYPGDFIDYEELREQLSSVSSFERFEIFPKESSWPNHNTNGVTAACSHEGKSSFYRNLLWLTEKEGSYPKLKNSYVNKKGKEVLVLWGIHHPPNSKEQQNLYQNENAYVSVVTSNYNRRFTPEIAERPKVRDQAGRMNYYWTLLKPGDTIIFEANGNLIAPMYAFALSRGFGSGIITSNASMHECNTKCQTPLGAINSSLPYQNIHPVTIGECPKYVRSAKLRMVTGLRNTPSIQSRGLFGAIAGFIEGGWTGMIDGWYGYHHQNEQGSGYAADQKSTQNAINCITNKVNTVI…
H1 A/California/07/2009 (Cysteine-stabilized)	MVLVNQSHQGFNKEHTSKMVSAIVLYVLLAAAAHSAFAADPGDTLCIGYHANNSTDTVDTVCEKNVTVTHSVNLLEDKHNGKLCKLRGVAPLHLGKCNIAGWILGNPECESLSTASSWSYIVETPSSDNGTCYPGDFIDYEELREQLSSVSSFERFEIFPKTSSWPNHDSNKGVTAACPHAGAKSFYKNLIWLVKKGNSYPKLSKSYINDKGKEVLVLWGIHHPSTSADQQSLYQNADTYVFVGSSRYSKKFKPEIAIRPKVRDQEGRMNYYWTLVEPGDKITFEATGNLVVPRYAFAMERNAGSGIIISDTPVHDCNTTCQTPKGAINTSLPFQNIHPITIGKCPKYVKSTKLRLATGLRNIPSIQSRGLFGAIAGFIEGGWTGMVDGWYGYHHQNEQ…
H5 A/Indonesia/05/2005 (Cysteine-stabilized)	MEKIVLLLAIVSLVKSDQICIGYHANNSTEQVDTICEKNVTVTHAQDILEKTHNGKLCDLDGVKPLILRDCSVAGWLLGNPMCDEFINVPEWSYIVEKANPTNDLCYPGSFNDYEELKHLLSRINHFEKIQIIPKSSWSDHEASSGVSSACPYLGSPSFFRNVVWLIKKNSTYPTIKKSYNNTNQEDLLVLWGIHHPNDAAEQTRLYQNPTTYISIGTSTLNQRLVPKIATRSKVNGQSGRMEFFWTILKPNDAINFESNGNKIVKKGDSAIMKSELEYGNCNTKCQTPMGAINSSMPFHNIHPLTIGECPKYVKSNRLVLATGLRNSPQRETRGLFGAIAGFIEGGWQGMVDGWYGYHHSNEQGSGYAADKESTQKAIDCVTNKVNSIIDKMNTQFEA…
