# Supplementary material for: Restricted Clonality and Limited Germinal Center Reentry Characterize Memory B Cell Reactivation by Boosting
Source: Cell. 2020 Jan 9;180(1):92–106.e11. doi: 10.1016/j.cell.2019.11.032 (PMC6958527; doi:10.1016/j.cell.2019.11.032)
Supplement: Data S3. Primers Used for Ig Sequencing, Related to Figures 1, 4, 5, and 6 [file mmc3.xlsx]

## Sheet: Sheet1
Primer name	Sequence	PCR	Chain
L-VH	GGGAATTCGAGGTGCAGCTGCAGGAGTCTGG	1st	Heavy
IgG1-outer	GGAAGGTGTGCACACCGCTGGAC	1st	Heavy
IgM-outer	AGGGGGCTCTCGCAGGAGACGAGG	1st	Heavy
IgG2-outer	GGAAGGTGTGCACACCACTGGAC	1st	Heavy
L-VH-barcoded	TACACGACGCTCTTCCGATCTNN(Plate barcode)GA(Row barcode)GGGAATTCGAGGTGCAGCTGCAGGA	2nd	Heavy
IgG-inner	CTGCTGAACCGCTCTTCCGATCTNN(Column barcode)GCTCAGGGAAATARCCCTTGAC	2nd	Heavy
IgM-inner	CTGCTGAACCGCTCTTCCGATCTNN(Column barcode)AGGGGGAAGACATTTGGGAAGGAC	2nd	Heavy
L-VK3-outer	TGCTGCTGCTCTGGGTTCCAG	1st	Kappa
L-VK4-outer	ATTWTCAGCTTCCTGCTAATC	1st	Kappa
L-VK5-outer	TTTTGCTTTTCTGGATTYCAG	1st	Kappa
L-VK6-outer	TCGTGTTKCTSTGGTTGTCTG	1st	Kappa
L-VK6,8,9-outer	ATGGAATCACAGRCYCWGGT	1st	Kappa
L-VK14,-outer	TCTTGTTGCTCTGGTTYCCAG	1st	Kappa
L-VK19-outer	CAGTTCCTGGGGCTCTTGTTGTTC	1st	Kappa
L-VK20-outer	CTCACTAGCTCTTCTCCTC	1st	Kappa
IGK-outer	GATGGTGGGAAGATGGATACAGTT	1st	Kappa
			Kappa
mJK01-inner	GAGCTCGTGGGAGTGTCAGTGTTTGATTTCCAGCTTGGTG	2nd*	Kappa
mJK02-inner	GAGCTCGTGGGAGTGTCAGTGTTTTATTTCCAGCTTGGTC	2nd	Kappa
mJK03-inner	GAGCTCGTGGGAGTGTCAGTGTTTTATTTCCAACTTTGTC	2nd	Kappa
mJK04-inner	GAGCTCGTGGGAGTGTCAGTGTTTCAGCTCCAGCTTGGTC	2nd	Kappa
VK-inner	﻿GGGAATTCGAGGTGCAGCTGCAGGAGTCTGGAYATTGTGMTSACMCARWCTMCA	2nd	Kappa
L-VH-barcoded	TACACGACGCTCTTCCGATCTNN(Plate barcode)GA(Row barcode)GGGAATTCGAGGTGCAGCTGCAGGA	3nd
IgA-outer	CTGCTGAACCGCTCTTCCGATCTNN(Column barcode)GAGCTCGTGGGAGTGTCAGTG	3nd
PE 1.0	AATGATACGGCGACCACCGAGATCTACACTCTTTCCCTACACGACGCTCTTCCGATCT	Final	Heavy + Kappa
PE 2.0	CAAGCAGAAGACGGCATACGAGATCGGTCTCGGCATTCCTGCTGAACCGCTCTTCCGATC	Final	Heavy + Kappa
* The second IgK PCR adds sequences for further amplification with IgH L-VH and IgA primers to allow for joint sequencing with heavy chain.
Cloumn barcodes
1	GTTCA
2	CAGGA
3	TTATA
4	CCTGT
5	ACCGC
6	ACTTA
7	GCTAG
8	GACGT
9	GGCTA
10	GAATG
11	CCAAC
12	GAGAC
Row barcodes
A	TAAGC
B	TGCAC
C	CTCAG
D	GGAAT
E	CGAGG
F	AGGAG
G	TGTTG
H	CAACT
Plate barcodes
1	GCAGA
2	TCGAA
3	AACAA
4	GGTGC
5	TTGGT
6	CATTC
7	ATTGG
8	CGGTT
9	ATCCT
10	ATGTC
11	GTACA
12	CACTG
